# Supplementary material for: LAP2alpha facilitates myogenic gene expression by preventing nucleoplasmic lamin A/C from spreading to active chromatin regions
Source: Nucleic Acids Res. 2024 Sep 4;52(19):11500–18. doi: 10.1093/nar/gkae752 (PMC11514464; doi:10.1093/nar/gkae752)
Supplement: gkae752_Supplemental_Files [file gkae752_supplemental_files.zip]

Archive with 2 entries (2 files):
- NAR-supplements-Ferraioli et al_revised_figures embedded.pdf
- Supplementary Table S1-S3.xlsx
