# Supplementary material for: LAP2alpha facilitates myogenic gene expression by preventing nucleoplasmic lamin A/C from spreading to active chromatin regions
Source: Nucleic Acids Res. 2024 Sep 4;52(19):11500–18. doi: 10.1093/nar/gkae752 (PMC11514464; doi:10.1093/nar/gkae752)
Supplement: gkae752_Supplemental_Files [file gkae752_supplemental_files.zip › Supplementary Table S1-S3.xlsx]

## Sheet: Table S1 WT_D2vsProl
Supplementary Table S1. Differentially expressed genes in differentiating versus proliferating wildtype myoblasts
WT: wildtype, PROL: proliferating, D2: day 2 after induction of differentiation, logFC: log fold change, AveExpr: average expression
Ensembl Id	WT PROL-rep1	WT D2-rep1	WT PROL-rep2	WT D2-rep2	WT PROL-rep3	WT D2-rep3	logFC	AveExpr	t	p-value	Gene symbol	entrez Id	Differential Expression?
ENSMUSG00000026185	7.69787	896.27	4.88174	522.986	4.40696	676.855	6.94822	5.28011	23.0236	4.28417e-14	Igfbp5	16011	1
ENSMUSG00000091898	1.91443	348.513	1.64833	342.188	1.40788	211.35	7.46466	3.0355	22.9942	4.37409e-14	Tnnc1	21924	1
ENSMUSG00000061086	2.68341	596.676	1.44278	591.881	0.895032	423.476	8.41807	3.36546	20.9903	1.91302e-13	Myl4	17896	1
ENSMUSG00000005583	4.08322	117.487	2.90533	65.7837	3.08923	69.8893	4.6126	3.03848	20.9583	1.96062e-13	Mef2c	17260	1
ENSMUSG00000037211	4.72662	47.0439	5.55372	52.6187	6.2291	57.3314	3.25931	3.66685	19.0004	9.48584e-13	Spry1	24063	1
ENSMUSG00000025348	3.01221	126.194	5.47348	124.593	6.42998	122.746	4.74383	3.71708	18.6439	1.28438e-12	Itga7	16404	1
ENSMUSG00000026418	1.78055	330.113	3.18202	437.958	3.05546	272.133	7.05036	3.68959	18.5028	1.45018e-12	Tnni1	21952	1
ENSMUSG00000023067	9.14801	662.482	8.08906	327.182	11.7661	278.198	5.36678	4.90585	18.347	1.65975e-12	Cdkn1a	12575	1
ENSMUSG00000022108	81.6242	543.489	81.6851	454.063	69.4799	371.87	2.54447	7.24619	18.2092	1.87202e-12	Itm2b	16432	1
ENSMUSG00000068614	1.3251	1402.27	0.691744	610.078	0.286977	505.643	10.1704	2.98179	18.1558	1.96177e-12	Actc1	11464	1
ENSMUSG00000031791	7.26946	71.6172	8.87409	81.5625	6.67037	70.29	3.30345	3.87163	18.1212	2.02235e-12	Tmem38a	74166	1
ENSMUSG00000067071	7.69787	55.8733	9.46701	62.322	6.70176	52.8823	2.85454	3.83411	17.9914	2.26787e-12	Hes6	55927	1
ENSMUSG00000031461	1.0354	160.098	0.866459	92.424	0.402106	97.3448	7.29685	2.0227	17.0165	5.49733e-12	Myom2	17930	1
ENSMUSG00000038271	13.1656	142.556	18.6862	137.847	14.1888	134.741	3.19732	4.94297	16.9806	5.68441e-12	Iffo1	320678	1
ENSMUSG00000075307	0.997643	107.049	1.61473	66.0789	1.01995	66.6683	6.05662	2.19656	16.7024	7.3841e-12	Klhl41	228003	1
ENSMUSG00000044033	5.76657	167.491	3.04921	87.5757	3.69289	94.8811	4.77595	3.61707	16.6317	7.89646e-12	Ccdc141	545428	1
ENSMUSG00000038375	22.8794	242.985	27.0966	179.688	22.7046	188.399	3.069	5.66132	16.4645	9.26305e-12	Trp53inp2	68728	1
ENSMUSG00000030592	1.11117	138.625	0.375518	88.7052	0.219453	107.888	7.86229	1.40497	16.3722	1.01231e-11	Ryr1	20190	1
ENSMUSG00000018845	0.200814	51.3632	0.0988206	32.8805	0.0506431	30.1529	8.49782	-0.609841	16.313	1.07188e-11	Unc45b	217012	1
ENSMUSG00000020649	312.633	26.8393	233.309	38.5269	307.756	37.0635	-3.06057	6.98808	-16.1063	1.31059e-11	Rrm2	20135	1
ENSMUSG00000018102	4.69396	39.497	7.70168	63.8773	4.515	48.1287	3.19095	3.60992	15.9393	1.54423e-11	Hist1h2bc	68024	1
ENSMUSG00000021665	19.4337	91.7772	27.9295	117.22	26.4526	104.569	2.10202	5.37717	15.9256	1.56523e-11	Hexb	15212	1
ENSMUSG00000024617	0.281139	46.5567	0.533631	23.0515	0.310948	26.4867	6.44087	0.702729	15.9086	1.59184e-11	Camk2a	12322	1
ENSMUSG00000040254	4.94002	146.661	2.98438	71.0333	1.56993	78.4092	5.02289	3.41986	15.8622	1.66662e-11	Sema3d	108151	1
ENSMUSG00000064179	0.602709	117.132	0.46248	93.6448	0.308923	78.2076	7.72382	1.4383	15.8357	1.71116e-11	Tnnt1	21955	1
ENSMUSG00000019647	1.35215	43.0019	1.7424	31.8128	1.19855	29.9918	4.62746	1.92153	15.8243	1.73052e-11	Sema6a	20358	1
ENSMUSG00000025001	208.616	24.5549	164.752	29.7246	216.972	34.2851	-2.73718	6.58941	-15.6456	2.06862e-11	Hells	15201	1
ENSMUSG00000030672	3.57449	748.074	1.00797	1059.92	1.16479	676.686	8.90994	3.79303	15.6132	2.13706e-11	Mylpf	17907	1
ENSMUSG00000022360	289.345	40.8458	251.812	55.4535	326.742	58.3322	-2.49739	7.26812	-15.4904	2.41891e-11	Atad2	70472	1
ENSMUSG00000055612	120.406	15.0734	100.93	20.1803	128.217	19.1929	-2.68293	5.89208	-15.481	2.44206e-11	Cdca7	66953	1
ENSMUSG00000022519	19.4522	246.576	21.9184	145.156	24.0217	149.17	3.01461	5.35022	15.452	2.51488e-11	Srl	106393	1
ENSMUSG00000027107	16.0614	348.515	6.94511	198.708	9.74339	186.205	4.48412	4.85312	15.4363	2.55532e-11	Chrna1	11435	1
ENSMUSG00000037362	9.98393	139.65	5.19796	85.7304	4.91238	63.4037	3.83022	3.71548	15.431	2.56897e-11	Nov	18133	1
ENSMUSG00000002297	142.45	25.7941	140.949	35.1264	168.992	35.1535	-2.24455	6.38224	-15.3826	2.69862e-11	Dbf4	27214	1
ENSMUSG00000017861	128.851	4.12234	101.356	9.91622	135.99	9.33012	-4.04927	5.36618	-15.3653	2.74673e-11	Mybl2	17865	1
ENSMUSG00000028068	93.5801	11.0177	78.0406	12.4206	89.3897	17.0559	-2.7061	5.41239	-15.3603	2.76071e-11	Iqgap3	404710	1
ENSMUSG00000002104	1.16472	16.4215	1.79854	18.2966	2.14389	16.2291	3.38138	1.60537	15.2705	3.02634e-11	Rapsn	19400	1
ENSMUSG00000021365	5.36842	50.0413	5.23749	34.8553	3.35932	35.1658	3.11774	3.44957	15.2405	3.12085e-11	Nedd9	18003	1
ENSMUSG00000033032	2.53026	34.1495	1.79854	24.1449	1.70498	24.3953	3.76644	1.95606	15.2187	3.19166e-11	Afap1l1	106877	1
ENSMUSG00000026459	1.2986	532.4	0.652216	385.946	0.388263	260.802	9.05224	2.71696	15.181	3.31783e-11	Myog	17928	1
ENSMUSG00000048938	79.5515	7.49741	89.22	10.6399	129.14	12.8062	-3.26808	5.44872	-15.1591	3.39376e-11	Nr1h5	381463	1
ENSMUSG00000032060	13.9745	227.107	13.0641	126.187	10.8207	92.6465	3.46741	4.61414	15.0713	3.71624e-11	Cryab	12955	1
ENSMUSG00000026646	41.9417	8.72679	45.7935	10.3439	48.2048	9.70357	-2.24068	4.68126	-14.965	4.1506e-11	Suv39h2	64707	1
ENSMUSG00000079588	0.361465	40.125	0.375518	25.6753	0.151929	20.2938	6.64097	0.0817963	14.9225	4.33907e-11	Tmem182	381339	1
ENSMUSG00000031538	29.0085	211.895	18.7763	129.635	19.0138	103.094	2.69267	5.7991	14.8675	4.59654e-11	Plat	18791	1
ENSMUSG00000016984	37.2041	8.37086	35.1999	9.22344	40.9702	10.1659	-2.03067	4.49646	-14.8558	4.65353e-11	Etaa1	68145	1
ENSMUSG00000032555	220.022	52.092	180.473	55.7156	225.725	60.0991	-1.89304	6.98171	-14.8199	4.83217e-11	Topbp1	235559	1
ENSMUSG00000017817	3.97612	144.008	1.71948	66.8949	2.07637	66.6345	5.13372	2.75844	14.8185	4.83915e-11	Jph2	59091	1
ENSMUSG00000027699	213.344	25.6084	198.887	41.4954	255.412	38.7654	-2.67902	6.78737	-14.7839	5.01895e-11	Ect2	13605	1
ENSMUSG00000044461	0.307915	35.4586	0.612688	26.6865	0.557074	21.4707	5.88552	0.934514	14.682	5.59027e-11	Shisa2	219134	1
ENSMUSG00000017300	0.441791	248.355	0.0988206	168.8	0.151929	125.175	9.76781	0.751101	14.6749	5.63221e-11	Tnnc2	21925	1
ENSMUSG00000045294	26.4127	172.92	35.2766	151.668	25.6855	161.181	2.49168	5.82828	14.649	5.78922e-11	Insig1	231070	1
ENSMUSG00000036782	5.26132	77.1817	12.5111	82.519	8.15353	59.551	3.18638	4.15283	14.6319	5.8958e-11	Klhl13	67455	1
ENSMUSG00000027959	39.5885	8.00303	32.9322	9.55685	42.5577	9.54834	-2.08068	4.53168	-14.5509	6.42738e-11	Sass6	72776	1
ENSMUSG00000104563	185.378	10.5103	130.006	12.9626	236.9	15.0838	-3.80734	6.0754	-14.5446	6.47076e-11	NA	NA	1
ENSMUSG00000027715	373.604	39.1494	363.019	63.6166	404.66	63.6475	-2.81327	7.52104	-14.5187	6.65302e-11	Ccna2	12428	1
ENSMUSG00000031312	0.738192	36.6493	0.652216	46.7337	0.928456	34.0964	5.63374	1.40759	14.5122	6.69968e-11	Itgb1bp2	26549	1
ENSMUSG00000026669	93.3787	6.38469	80.9001	12.6685	100.489	14.4848	-3.10474	5.35917	-14.4966	6.81217e-11	Mcm10	70024	1
ENSMUSG00000031972	5.31675	1700.87	1.19138	895.576	1.02367	809.531	9.10522	3.87718	14.4847	6.90006e-11	Acta1	11459	1
ENSMUSG00000042451	0.629217	335.291	0.138349	255.244	0.0506431	202.432	10.5233	1.18103	14.4843	6.90302e-11	Mybph	53311	1
ENSMUSG00000001334	0.0937132	26.0506	0.217405	21.8512	0.118167	21.3343	7.4578	-0.123919	14.4764	6.96152e-11	Fndc5	384061	1
ENSMUSG00000026458	0.468566	32.9267	0.256934	30.313	0.185691	33.1394	6.76967	0.286281	14.4639	7.0555e-11	Ppfia4	68507	1
ENSMUSG00000019929	0.415015	63.7668	0.138349	49.5059	0.0844051	30.1377	8.02614	-0.109763	14.4539	7.13191e-11	Dcn	13179	1
ENSMUSG00000020882	4.56517	43.0432	5.91224	41.8091	5.51233	41.1655	2.98911	3.22837	14.4395	7.2436e-11	Cacnb1	12295	1
ENSMUSG00000024268	42.5557	8.23337	36.547	8.5189	53.7515	8.28738	-2.38962	4.4262	-14.4371	7.26238e-11	Celf4	108013	1
ENSMUSG00000009214	0.468566	357.484	0.138349	171.684	0.0506431	147.567	10.3904	0.954034	14.3811	7.71405e-11	Tmem8c	66139	1
ENSMUSG00000025758	127.719	17.02	131.737	28.9315	157.981	28.6403	-2.51788	6.19046	-14.3378	8.08404e-11	Plk4	20873	1
ENSMUSG00000015217	86.1695	8.46491	94.7769	16.3778	100.013	14.5163	-2.88434	5.49678	-14.3333	8.12307e-11	Hmgb3	15354	1
ENSMUSG00000039376	1.17168	134.039	0.43402	71.0134	0.576318	79.3631	7.05268	1.55124	14.325	8.19673e-11	Synpo2l	68760	1
ENSMUSG00000006457	0.548891	75.6732	0.414651	40.2295	0.118167	53.6908	7.49864	0.856248	14.3135	8.29965e-11	Actn3	11474	1
ENSMUSG00000097709	52.8068	3.83635	43.4479	5.65513	69.2362	6.81747	-3.34979	4.53363	-14.2704	8.69706e-11	1700024F13Rik	73270	1
ENSMUSG00000031239	28.2612	335.236	40.1014	518.805	33.6101	279.876	3.44042	6.26401	14.2234	9.1535e-11	Itm2a	16431	1
ENSMUSG00000021115	45.6916	11.204	49.6732	14.3959	54.3046	14.1321	-1.91775	4.95867	-14.2117	9.27068e-11	Vrk1	22367	1
ENSMUSG00000097415	43.2141	8.6512	37.7329	6.87645	47.6811	9.61584	-2.36275	4.57558	-14.1926	9.46611e-11	NA	NA	1
ENSMUSG00000004098	11.3926	294.729	15.9892	191.615	20.3619	180.469	3.82331	5.73002	14.1562	9.85073e-11	Col5a3	53867	1
ENSMUSG00000025232	29.3322	158.516	25.5945	109.404	26.4073	97.9491	2.14009	5.5768	14.139	1.00378e-10	Hexa	15211	1
ENSMUSG00000001517	180.987	30.2807	160.821	38.5195	194.616	45.7395	-2.2428	6.56973	-14.0889	1.06058e-10	Foxm1	14235	1
ENSMUSG00000026208	6.12027	231.042	2.11476	144.461	2.07637	143.036	5.77537	3.54987	14.0841	1.06612e-10	Des	13346	1
ENSMUSG00000075528	31.41	3.96402	25.0498	5.33839	30.1336	4.35123	-2.66804	4.00222	-14.0706	1.08209e-10	Aarsd1	69684	1
ENSMUSG00000027861	1.33367	598.033	0.217405	324.91	0.118167	232.717	9.9929	1.87666	14.054	1.10211e-10	Casq2	12373	1
ENSMUSG00000006398	201.489	25.8762	171.286	40.6788	191.411	34.9124	-2.49452	6.63487	-14.0386	1.12089e-10	Cdc20	107995	1
ENSMUSG00000032254	136.937	14.9758	88.9686	17.7197	122.351	18.9474	-2.73134	5.75846	-14.0228	1.14064e-10	Kif23	71819	1
ENSMUSG00000028693	223.536	55.1094	221.493	47.7025	278.184	45.129	-2.28818	7.05915	-14.0122	1.15401e-10	Nasp	50927	1
ENSMUSG00000006403	13.16	249.832	14.4863	136.206	12.5764	131.18	3.63312	5.02012	13.9988	1.17123e-10	Adamts4	240913	1
ENSMUSG00000034488	6.84106	78.3682	3.78325	37.2947	5.30638	39.7977	3.23209	3.59336	13.9548	1.22962e-10	Edil3	13612	1
ENSMUSG00000061878	3.89499	48.9158	4.6754	47.2267	4.09432	40.1146	3.42976	3.34748	13.9546	1.22997e-10	Sphk1	20698	1
ENSMUSG00000007038	11.4732	52.0733	12.6909	48.4128	8.99758	49.593	2.19235	4.23023	13.9062	1.29788e-10	Neu1	18010	1
ENSMUSG00000028873	101.324	12.8893	76.75	16.6905	98.2053	16.6645	-2.57324	5.53129	-13.9054	1.29897e-10	Cdca8	52276	1
ENSMUSG00000039770	26.8625	99.4436	25.6349	97.6703	28.6312	82.1072	1.7782	5.45072	13.8929	1.3171e-10	Ypel5	383295	1
ENSMUSG00000027018	177.749	41.4407	199.452	57.0213	214.677	49.789	-2.00621	6.87632	-13.8878	1.32457e-10	Hat1	107435	1
ENSMUSG00000006585	100.37	25.2185	74.9981	21.112	93.6724	26.3163	-1.88217	5.73781	-13.8735	1.34587e-10	Cdt1	67177	1
ENSMUSG00000038943	212.573	31.3202	135.717	35.7137	189.753	35.4982	-2.36448	6.51968	-13.8414	1.39495e-10	Prc1	233406	1
ENSMUSG00000035642	4.61872	34.6554	5.08175	49.8514	3.66318	33.1135	3.11926	3.16843	13.8312	1.41086e-10	Aamdc	66273	1
ENSMUSG00000060429	0.843418	33.2567	1.24514	20.4009	0.455788	15.8464	4.84091	1.26391	13.7922	1.4737e-10	Sntb1	20649	1
ENSMUSG00000028312	274.406	42.3826	186.849	41.8733	244.637	42.5679	-2.45525	6.94486	-13.7913	1.4752e-10	Smc2	14211	1
ENSMUSG00000002996	19.0511	111.971	19.8629	90.4239	21.3207	82.0437	2.23106	5.28047	13.7371	1.56756e-10	Hbp1	73389	1
ENSMUSG00000042599	9.20665	43.4968	9.84372	34.4366	8.72242	37.0733	2.05056	4.09634	13.7176	1.60228e-10	Kdm7a	338523	1
ENSMUSG00000039356	101.659	24.3195	81.5531	25.9188	111.855	21.9904	-2.01877	5.81957	-13.7055	1.62428e-10	Exosc2	227715	1
ENSMUSG00000069910	41.1262	7.1275	29.5869	6.82015	37.594	8.67546	-2.25366	4.3032	-13.6754	1.6804e-10	Spdl1	70385	1
ENSMUSG00000039748	51.7232	4.53838	45.1859	8.34783	59.9921	9.757	-2.84891	4.66129	-13.6671	1.69615e-10	Exo1	26909	1
ENSMUSG00000064215	4.9668	40.8961	5.35608	48.6314	2.88665	43.4009	3.37087	3.48594	13.6569	1.71571e-10	Ifi27	52668	1
ENSMUSG00000031543	8.44704	81.6165	7.45186	49.806	7.74839	48.4954	2.89114	4.00339	13.6462	1.73669e-10	Ank1	11733	1
ENSMUSG00000030399	0.110046	14.6865	0.0592924	12.3129	0.101286	12.1906	7.16623	-1.13123	13.6425	1.74395e-10	Ckm	12715	1
ENSMUSG00000006542	1.66461	17.2479	3.89353	24.2826	2.0426	19.6811	3.11336	1.93635	13.6323	1.76417e-10	Prkag3	241113	1
ENSMUSG00000028560	153.561	39.7595	131.188	30.8738	171.017	35.0227	-2.10814	6.46585	-13.6291	1.77046e-10	Usp1	230484	1
ENSMUSG00000038086	1.61936	33.8816	3.93306	36.7533	2.61656	24.5776	3.63832	2.40062	13.6233	1.78208e-10	Hspb2	69253	1
ENSMUSG00000044716	0.38824	43.345	0.217405	21.1934	0.118167	20.7958	6.93092	0.0739644	13.5872	1.85651e-10	Dok7	231134	1
ENSMUSG00000021377	311.229	73.8632	259.109	66.3008	344.185	67.9841	-2.12672	7.38456	-13.5804	1.87088e-10	Dek	110052	1
ENSMUSG00000020899	192.944	45.6457	146.598	43.9774	203.949	48.9765	-1.95597	6.78522	-13.5499	1.93678e-10	Pfas	237823	1
ENSMUSG00000034457	0.254364	13.9128	0.612688	20.9196	0.65836	17.4212	5.23085	0.947809	13.5242	1.99406e-10	Eda2r	245527	1
ENSMUSG00000003420	6.0536	80.5571	5.65847	47.5612	4.36239	41.0694	3.34898	3.76982	13.5176	2.0091e-10	Fcgrt	14132	1
ENSMUSG00000021707	84.2961	10.43	107.331	20.3052	129.524	19.3681	-2.71748	5.69476	-13.514	2.01754e-10	Dhfr	13361	1
ENSMUSG00000027215	18.2741	202.295	13.4594	113.961	9.70659	94.3594	3.27265	4.91899	13.4841	2.08745e-10	Cd82	12521	1
ENSMUSG00000030726	29.4524	7.78221	35.8976	10.483	36.5585	11.2927	-1.79357	4.40632	-13.4616	2.1417e-10	Pold3	67967	1
ENSMUSG00000061723	1.64667	372.524	0.494103	226.926	0.354501	183.833	8.49514	2.14701	13.4409	2.19294e-10	Tnnt3	21957	1
ENSMUSG00000055027	0.870194	121.012	0.415047	66.2308	0.388263	57.5786	7.1823	1.26643	13.4342	2.20978e-10	Smyd1	12180	1
ENSMUSG00000002835	151.63	23.1714	116.125	21.2207	143.959	26.0266	-2.54161	6.11305	-13.3851	2.3376e-10	Chaf1a	27221	1
ENSMUSG00000068686	34.0752	2.52007	40.088	4.00311	53.5209	3.68644	-3.64403	3.99591	-13.3802	2.35089e-10	Cd59b	333883	1
ENSMUSG00000056328	0.147264	43.6247	0.0592924	31.2886	0.016881	36.5913	9.40775	-0.994737	13.3581	2.41126e-10	Myh1	17879	1
ENSMUSG00000036040	0.0937132	18.1684	0.177877	25.3252	0.0506431	21.2024	7.81335	-0.874135	13.3392	2.46447e-10	Adamtsl2	77794	1
ENSMUSG00000038521	3.27648	108.088	3.6868	61.7186	1.67122	70.6834	4.84304	3.32474	13.335	2.47622e-10	C1s1	50908	1
ENSMUSG00000051855	5.87715	425.397	9.5856	225.402	7.95096	234.622	5.23723	5.00321	13.3129	2.54029e-10	Mest	17294	1
ENSMUSG00000024660	214.536	25.0781	172.591	39.4575	216.753	43.3314	-2.51344	6.68394	-13.2516	2.72651e-10	Incenp	16319	1
ENSMUSG00000020722	0.415015	39.2366	0.177877	27.94	0.0506431	23.1299	7.51691	-0.107112	13.2368	2.77358e-10	Cacng1	12299	1
ENSMUSG00000020866	0.763093	40.1806	1.28467	42.2253	0.624598	34.2828	5.53078	2.0065	13.2293	2.79788e-10	Cacna1g	12291	1
ENSMUSG00000039824	5.65224	42.0585	5.27781	34.3806	4.59062	26.1431	2.69896	3.07714	13.2222	2.82096e-10	Myl6b	216459	1
ENSMUSG00000035615	0.147264	21.0254	0.0592924	11.1638	0.0844051	12.8909	7.29009	-1.26791	13.2216	2.82309e-10	Frmpd1	666060	1
ENSMUSG00000029730	235.171	59.1532	223.116	57.24	262.808	61.0176	-2.02091	7.15826	-13.2088	2.86514e-10	Mcm7	17220	1
ENSMUSG00000030528	36.0988	8.8625	30.215	9.93863	37.9982	10.0798	-1.84747	4.40102	-13.1699	2.99765e-10	Blm	12144	1
ENSMUSG00000028643	15.1146	84.1131	23.6972	146.265	17.0927	90.5147	2.50776	4.96598	13.1683	3.00317e-10	Svbp	69216	1
ENSMUSG00000020061	0.120488	25.4298	0.0592924	25.5135	0.016881	25.5432	8.94767	-1.99769	13.1596	3.03372e-10	Mybpc1	109272	1
ENSMUSG00000015112	40.6506	8.38426	42.4988	10.4838	46.1561	12.5562	-2.05598	4.69704	-13.1514	3.06281e-10	Slc25a13	50799	1
ENSMUSG00000015354	25.6099	2.03855	17.4142	1.65858	33.5412	1.7649	-3.77342	3.40014	-13.1382	3.11024e-10	Pcolce2	76477	1
ENSMUSG00000042804	5.9307	53.2369	6.62059	43.9107	4.23646	53.8342	3.1904	3.96278	13.1358	3.119e-10	Gpr153	100129	1
ENSMUSG00000026956	11.4464	140.147	8.79503	59.4812	7.6471	71.9005	3.1995	4.35635	13.1219	3.16999e-10	Uap1l1	227620	1
ENSMUSG00000057969	1.59312	27.0708	2.70768	23.236	1.26608	21.4983	3.77898	2.06477	13.0984	3.25823e-10	Sema3b	20347	1
ENSMUSG00000030401	4.61122	37.3618	5.86915	31.4264	5.22839	29.3661	2.65188	3.24208	13.042	3.48073e-10	Rtn2	20167	1
ENSMUSG00000040287	0.789868	24.6555	0.533631	18.1219	0.759646	14.6344	4.74599	0.921901	13.0208	3.56825e-10	Stac3	237611	1
ENSMUSG00000064373	1.0844	20.9361	1.91712	44.3455	0.894694	48.3624	4.85128	2.17085	13.0186	3.57756e-10	Sepp1	20363	1
ENSMUSG00000053475	4.81846	22.7154	4.77304	27.4432	3.65204	20.1046	2.40181	3.1701	13.0045	3.63742e-10	Tnfaip6	21930	1
ENSMUSG00000007080	142.407	17.4545	107.528	23.2843	143.119	27.5275	-2.53389	6.07426	-12.9543	3.85874e-10	Pole	18973	1
ENSMUSG00000036777	244.031	39.0009	173.627	37.0468	220.388	41.9431	-2.42014	6.80622	-12.9538	3.86118e-10	Anln	68743	1
ENSMUSG00000006362	0.0401628	16.0555	0.0197641	10.9173	0.016881	10.7567	9.00207	-2.37686	12.9293	3.9747e-10	Cbfa2t3	12398	1
ENSMUSG00000039007	11.927	48.4631	8.67684	44.9694	8.18729	37.6478	2.18273	4.01083	12.8922	4.15291e-10	Cpq	54381	1
ENSMUSG00000032363	6.46621	42.4858	8.83456	37.0711	8.15353	39.609	2.37103	3.66774	12.877	4.22804e-10	Adamts7	108153	1
ENSMUSG00000038859	6.94816	44.7738	3.49825	27.0964	3.22427	25.4077	2.85236	3.05467	12.8751	4.23799e-10	Baiap2l1	66898	1
ENSMUSG00000017499	56.0654	4.12175	46.9394	8.07509	60.0465	8.9128	-3.01037	4.64773	-12.8696	4.26565e-10	Cdc6	23834	1
ENSMUSG00000029591	26.2504	7.51467	36.3486	6.13529	36.3445	6.57366	-2.28067	4.16856	-12.8552	4.33894e-10	Ung	22256	1
ENSMUSG00000028328	0.307915	23.6192	0.177877	14.1973	0.286977	10.7095	5.91769	-0.0516507	12.8432	4.40137e-10	Tmod1	21916	1
ENSMUSG00000038482	340.64	103.475	252.973	91.9185	340.73	97.4173	-1.65841	7.63496	-12.8238	4.5042e-10	Tfdp1	21781	1
ENSMUSG00000106628	114.709	5.78413	67.9617	6.56326	136.928	7.09756	-3.97591	5.20431	-12.7948	4.66197e-10	NA	NA	1
ENSMUSG00000036052	6.86784	38.792	7.41155	26.8505	7.37633	28.6135	2.10774	3.52055	12.7792	4.74981e-10	Dnajb5	56323	1
ENSMUSG00000030730	0.307915	95.0847	0.217405	55.175	0.0844051	59.7937	8.53824	0.549443	12.7742	4.77822e-10	Atp2a1	11937	1
ENSMUSG00000042628	12.5977	51.2504	11.3387	38.584	11.8674	43.6585	1.88996	4.28378	12.7641	4.83627e-10	Zfyve1	217695	1
ENSMUSG00000026094	18.0596	60.243	16.4932	73.8591	17.877	64.0465	1.91027	4.79671	12.7614	4.85147e-10	Stk17b	98267	1
ENSMUSG00000002068	66.3026	13.3473	64.4105	17.4141	72.977	17.5337	-2.08356	5.32187	-12.7277	5.05138e-10	Ccne1	12447	1
ENSMUSG00000034349	638.658	159.604	562.514	195.583	681.991	189.121	-1.79093	8.57115	-12.7142	5.13348e-10	Smc4	70099	1
ENSMUSG00000009471	0.736318	99.737	2.43099	88.0482	4.60784	78.9556	5.50872	3.00027	12.7125	5.14381e-10	Myod1	17927	1
ENSMUSG00000024795	158.998	17.0375	116.664	26.5225	154.288	28.1304	-2.59961	6.17768	-12.7097	5.16144e-10	Kif20b	240641	1
ENSMUSG00000031591	130.79	487.819	104.772	396.622	103.506	344.376	1.85533	7.50883	12.6736	5.3894e-10	Asah1	11886	1
ENSMUSG00000028896	144.364	34.8491	113.674	24.8238	167.467	26.6529	-2.29825	6.3293	-12.6605	5.47499e-10	Rcc1	100088	1
ENSMUSG00000042489	80.3122	8.1688	48.5735	7.36481	73.1532	10.885	-2.91783	5.00454	-12.6588	5.48615e-10	Clspn	269582	1
ENSMUSG00000018983	3.73594	39.12	5.23749	27.3733	5.25	26.2086	2.71013	2.86528	12.6561	5.50403e-10	E2f2	242705	1
ENSMUSG00000020432	2.69091	19.8856	2.07523	26.0306	1.87379	26.0081	3.43307	2.55018	12.6361	5.63851e-10	Tcn2	21452	1
ENSMUSG00000016534	161.422	713.969	171.587	516.655	166.527	509.127	1.78299	8.08232	12.6341	5.65154e-10	Lamp2	16784	1
ENSMUSG00000026251	0.292385	51.0189	0.454575	31.0583	0.28799	34.5525	6.83303	0.764181	12.6338	5.65403e-10	Chrnd	11447	1
ENSMUSG00000026574	0.0401628	53.4041	0.533631	124.962	0.559775	91.5324	8.64327	1.68024	12.6316	5.66899e-10	Dpt	56429	1
ENSMUSG00000038132	0.254364	56.795	0.177877	36.3887	0.118167	34.6976	7.87022	0.113747	12.6105	5.81507e-10	Rbm24	666794	1
ENSMUSG00000020185	65.6196	9.80261	45.0634	7.23801	57.5423	10.7621	-2.59947	4.79757	-12.5994	5.89308e-10	E2f7	52679	1
ENSMUSG00000042436	0.0937132	21.0254	0.0988206	17.8055	0.016881	11.0377	8.22489	-1.66235	12.5848	5.99834e-10	Mfap4	76293	1
ENSMUSG00000028631	0.0937132	17.3054	0.217405	15.7823	0.185691	17.6743	6.78761	-0.805254	12.5584	6.19248e-10	Kcnq4	60613	1
ENSMUSG00000028464	157.663	913.368	122.841	566.188	140.016	487.978	2.18406	7.71408	12.5541	6.22456e-10	Tpm2	22004	1
ENSMUSG00000036002	9.97376	83.9548	10.6529	53.8515	8.76125	60.9745	2.74127	4.24323	12.5278	6.42631e-10	Fam214b	230088	1
ENSMUSG00000018189	91.351	24.5427	102.581	30.7166	102.651	25.5134	-1.88215	5.80293	-12.5237	6.45817e-10	Uchl5	56207	1
ENSMUSG00000029470	10.5352	53.9681	11.7181	37.595	10.682	39.9766	1.98456	4.22553	12.5069	6.59107e-10	P2rx4	18438	1
ENSMUSG00000001333	4.50225	50.5761	5.70748	26.4528	4.0403	26.4769	2.81962	3.05008	12.5056	6.60199e-10	Sync	68828	1
ENSMUSG00000017550	55.0369	7.90125	44.5029	10.9178	53.7326	12.9527	-2.28825	4.85481	-12.479	6.81843e-10	Atad5	237877	1
ENSMUSG00000020620	2.03465	22.192	1.53172	18.1886	2.0426	16.829	3.34185	1.98926	12.4702	6.89232e-10	Abca8b	27404	1
ENSMUSG00000030218	26.1184	694.933	45.0464	377.494	28.3095	354.49	3.82333	6.88179	12.4627	6.95532e-10	Mgp	17313	1
ENSMUSG00000005410	275.35	25.3349	187.864	34.4481	228.109	37.4431	-2.8274	6.7468	-12.456	7.01219e-10	Mcm5	17218	1
ENSMUSG00000107429	48.9785	2.23169	23.9411	1.37436	42.0422	2.91085	-4.14654	3.70064	-12.4535	7.03374e-10	NA	NA	1
ENSMUSG00000062901	11.901	121.538	14.057	62.8183	13.9974	75.4405	2.65853	4.89927	12.4066	7.44793e-10	Klhl24	75785	1
ENSMUSG00000033762	37.9734	4.83598	39.3401	10.4117	49.1406	10.7539	-2.35469	4.47249	-12.3894	7.60591e-10	Recql4	79456	1
ENSMUSG00000013160	40.2021	193.283	33.3057	106.842	32.4284	111.318	1.90997	5.86105	12.3872	7.62651e-10	Atp6v0d1	11972	1
ENSMUSG00000042606	66.7096	11.9784	69.4804	16.4931	81.5134	17.4493	-2.25701	5.34231	-12.3857	7.64073e-10	Hirip3	233876	1
ENSMUSG00000041859	189.985	32.3341	133.929	27.397	186.756	31.032	-2.47597	6.51033	-12.3319	8.16137e-10	Mcm3	17215	1
ENSMUSG00000078521	15.2747	1.05648	16.1469	2.69078	17.8503	3.41675	-2.93419	2.92921	-12.3299	8.18222e-10	Aunip	69885	1
ENSMUSG00000037206	1.727	44	0.928914	38.0839	0.725884	30.9254	5.1261	2.00815	12.2795	8.70572e-10	Islr	26968	1
ENSMUSG00000029414	94.1464	10.7582	74.2139	15.755	89.9904	18.068	-2.55511	5.46344	-12.2525	9.0004e-10	Kntc1	208628	1
ENSMUSG00000001228	271.656	38.4608	193.499	45.7362	256.681	46.553	-2.4523	6.9047	-12.2393	9.14761e-10	Uhrf1	18140	1
ENSMUSG00000031673	64.0246	360.043	25.8953	205.415	28.0451	176.966	2.71067	6.30544	12.2195	9.375e-10	Cdh11	12552	1
ENSMUSG00000020739	160.419	44.844	158.108	58.602	184.411	50.2392	-1.7151	6.75066	-12.2185	9.38644e-10	Nup85	445007	1
ENSMUSG00000010048	49.7095	13.9425	52.9398	11.1911	64.8913	12.3886	-2.15787	4.97589	-12.2112	9.47127e-10	Ifrd2	15983	1
ENSMUSG00000034023	53.9881	7.60365	49.7846	12.6947	56.4278	12.1063	-2.33452	4.85753	-12.1763	9.89072e-10	Fancd2	211651	1
ENSMUSG00000028066	70.2594	16.642	86.6206	29.2245	89.7564	27.8708	-1.7773	5.69398	-12.161	1.00796e-09	Pmf1	67037	1
ENSMUSG00000023908	28.534	5.87758	34.4117	9.22344	33.9734	9.88439	-1.98287	4.21541	-12.1449	1.02834e-09	Pkmyt1	268930	1
ENSMUSG00000032113	31.6352	5.52046	31.8443	9.41474	39.2477	8.64733	-2.14854	4.29747	-12.1332	1.0435e-09	Chek1	12649	1
ENSMUSG00000022620	11.2857	100.633	12.3921	56.9609	9.398	52.9107	2.62686	4.39753	12.1041	1.08191e-09	Arsa	11883	1
ENSMUSG00000020908	4.72421	2070.31	1.16608	1001.2	0.48955	1049.14	9.79861	3.77533	12.095	1.09433e-09	Myh3	17883	1
ENSMUSG00000028348	16.9618	173.678	21.365	113.619	17.3706	85.1938	2.69548	5.10007	12.0906	1.1003e-09	Murc	68016	1
ENSMUSG00000048087	387.14	117.433	337.327	93.2343	395.116	83.5957	-1.93748	7.81948	-12.0646	1.13665e-09	Gm4737	11615	1
ENSMUSG00000020173	5.12611	58.8201	2.47052	40.077	4.0008	34.7198	3.53431	2.98433	12.0641	1.1374e-09	Cobl	12808	1
ENSMUSG00000039982	11.1813	59.6519	15.3164	53.9603	15.4461	55.197	2.03611	4.31373	12.0622	1.14007e-09	Dtx4	207521	1
ENSMUSG00000018166	0.200814	51.9736	0.177877	23.4887	0.0844051	21.7201	7.69373	-0.630597	12.0606	1.14236e-09	Erbb3	13867	1
ENSMUSG00000052397	80.2688	12.287	55.3988	4.33133	68.0187	5.63834	-3.33168	4.735	-12.0515	1.15546e-09	Ezr	22350	1
ENSMUSG00000034773	23.9614	3.02093	21.9382	5.43131	25.912	5.17659	-2.4386	3.66079	-12.0311	1.18534e-09	BC030867	217216	1
ENSMUSG00000027602	68.5381	167.3	65.79	234.119	60.6954	187.03	1.58101	6.51846	11.9463	1.3186e-09	Map1lc3a	66734	1
ENSMUSG00000041431	257.848	30.2203	284.545	66.8304	300.236	58.5142	-2.51563	7.14681	-11.9452	1.32047e-09	Ccnb1	268697	1
ENSMUSG00000021373	8.87597	56.7373	4.17023	30.5663	4.77733	29.9634	2.71091	3.24182	11.9433	1.32358e-09	Cap2	67252	1
ENSMUSG00000106512	48.8639	2.22396	32.3226	2.21417	53.5479	2.78852	-4.19494	3.90277	-11.9396	1.32979e-09	NA	NA	1
ENSMUSG00000070802	0.629217	19.6267	0.731272	12.4395	0.219453	14.3681	5.03128	0.806663	11.9388	1.33113e-09	Pnmal2	434128	1
ENSMUSG00000035683	71.58	7.39534	64.5299	14.3339	72.8895	14.3087	-2.59085	5.15432	-11.9295	1.34689e-09	Melk	17279	1
ENSMUSG00000018567	147.966	469.218	159.635	484.03	119.805	446.071	1.72017	7.7872	11.9258	1.35313e-09	Gabarap	56486	1
ENSMUSG00000019773	66.1237	4.5979	59.6477	13.0546	75.659	12.2694	-2.87618	4.91594	-11.9093	1.38161e-09	Fbxo5	67141	1
ENSMUSG00000022564	36.4252	219.76	26.5037	105.766	29.8031	120.947	2.20364	5.63001	11.868	1.45575e-09	Grina	66168	1
ENSMUSG00000005949	5.20215	31.2925	3.65122	25.7081	4.49643	29.3897	2.69116	3.12743	11.865	1.46132e-09	Ctns	83429	1
ENSMUSG00000021182	11.3663	69.8027	13.4997	42.1553	12.5764	46.8005	2.06488	4.14157	11.8463	1.49635e-09	Ccdc88c	68339	1
ENSMUSG00000027752	107.691	25.4001	157.073	46.8455	155.967	39.269	-1.94265	6.37088	-11.8411	1.50616e-09	Exosc8	69639	1
ENSMUSG00000031962	1.05762	189.296	1.75901	99.2447	2.95418	91.493	6.12645	2.96759	11.8285	1.53056e-09	Cdh15	12555	1
ENSMUSG00000039114	178.751	45.7213	177.262	33.5454	160.391	38.6804	-2.14104	6.66094	-11.8269	1.53362e-09	Nrn1	68404	1
ENSMUSG00000032735	0.281139	48.4009	0.0592924	37.1747	0.0506431	33.4805	8.593	-0.773838	11.8258	1.53572e-09	Ablim3	319713	1
ENSMUSG00000022353	4.8605	43.9997	5.64384	24.6655	5.77804	29.4262	2.56503	3.32644	11.7737	1.64099e-09	Mtss1	211401	1
ENSMUSG00000074971	0.896969	16.1447	0.968442	17.5587	0.388263	15.987	4.56174	1.34184	11.7359	1.72226e-09	Fibin	67606	1
ENSMUSG00000024833	63.6034	15.121	59.8438	21.3311	70.0802	20.8219	-1.76811	5.27978	-11.7067	1.78777e-09	Pola2	18969	1
ENSMUSG00000001403	235.54	34.1394	166.162	49.8681	195.34	37.7462	-2.29417	6.6228	-11.704	1.7939e-09	Ube2c	68612	1
ENSMUSG00000038047	95.7609	29.981	72.664	20.8029	100.795	24.7609	-1.83406	5.78978	-11.7038	1.79442e-09	Haus6	230376	1
ENSMUSG00000031824	0.33469	36.0541	0.652216	16.2122	0.286977	19.2741	5.86299	0.733185	11.6996	1.80405e-09	6430548M08Rik	234797	1
ENSMUSG00000024981	118.253	34.6718	129.238	36.4256	118.015	39.4687	-1.7269	6.26755	-11.6847	1.83874e-09	Acsl5	433256	1
ENSMUSG00000006435	2.55703	33.4644	1.36372	20.6252	0.759646	23.1299	4.1536	1.81829	11.6788	1.85279e-09	Neurl1a	18011	1
ENSMUSG00000072082	99.7097	10.0142	74.8819	17.6953	88.4059	16.6642	-2.59345	5.42659	-11.6657	1.88422e-09	Ccnf	12449	1
ENSMUSG00000006678	92.9485	14.8785	64.3362	13.4206	76.0949	16.3889	-2.36988	5.309	-11.6513	1.91948e-09	Pola1	18968	1
ENSMUSG00000028678	101.737	10.5796	72.532	17.6172	85.6712	14.6473	-2.6106	5.41373	-11.6488	1.92559e-09	Kif2c	73804	1
ENSMUSG00000049134	0.629217	34.4762	0.177877	13.381	0.320739	17.365	5.8696	0.59028	11.6481	1.92743e-09	Nrap	18175	1
ENSMUSG00000038403	0.0401628	57.4408	0.0197641	37.7016	0.016881	40.9541	10.8422	-0.936602	11.648	1.9276e-09	Hfe2	69585	1
ENSMUSG00000069920	5.10067	45.3699	3.81448	25.2381	2.71784	29.1478	3.09255	3.10129	11.6375	1.95382e-09	B3gnt9	97440	1
ENSMUSG00000034685	16.373	104.39	17.5308	68.5803	18.113	61.1123	2.13784	4.80181	11.6357	1.9584e-09	Fam171a2	217219	1
ENSMUSG00000027796	39.0503	3.91045	17.3517	2.08245	23.9261	2.81102	-3.16661	3.57029	-11.6342	1.96199e-09	Smad9	55994	1
ENSMUSG00000055912	12.2215	39.5063	9.99234	34.8356	10.6857	37.5826	1.7606	4.07091	11.6319	1.96787e-09	Tmem150a	232086	1
ENSMUSG00000062760	0.0934454	41.3514	0.0415047	24.7246	0.016881	20.5815	9.36399	-1.66274	11.623	1.99066e-09	1810041L15Rik	72301	1
ENSMUSG00000035279	7.67109	122.971	7.49693	51.7185	4.9799	58.366	3.45722	4.08384	11.6164	2.00769e-09	Ssc5d	269855	1
ENSMUSG00000036768	69.2489	6.33975	51.9713	11.5855	62.0229	14.2427	-2.5699	4.8852	-11.6139	2.01396e-09	Kif15	209737	1
ENSMUSG00000062694	0.120488	56.242	0.0988206	34.6181	0.016881	26.3919	9.30507	-1.15537	11.599	2.05301e-09	Cav3	12391	1
ENSMUSG00000021569	67.8855	8.08309	84.7438	16.4937	98.3671	14.7213	-2.72065	5.4331	-11.5979	2.0561e-09	Trip13	69716	1
ENSMUSG00000022945	51.2828	7.88965	47.8628	13.3151	62.581	14.6518	-2.2086	4.93586	-11.5976	2.05694e-09	Chaf1b	110749	1
ENSMUSG00000002732	21.7283	66.4565	27.1757	85.9425	23.5234	63.2684	1.56922	5.24367	11.5738	2.12103e-09	Fkbp7	14231	1
ENSMUSG00000043099	2.90511	22.4836	1.48231	24.6065	2.07637	25.3515	3.52134	2.28449	11.572	2.12585e-09	Hic1	15248	1
ENSMUSG00000032883	38.6992	166.322	32.3748	110.704	30.531	108.859	1.90439	5.72467	11.5589	2.16244e-09	Acsl3	74205	1
ENSMUSG00000020914	825.118	79.7217	563.457	113.787	757.603	118.603	-2.78313	8.40969	-11.5558	2.17112e-09	Top2a	21973	1
ENSMUSG00000027848	11.1564	88.3851	15.1235	67.1873	9.88384	71.441	2.68055	4.66131	11.5532	2.17827e-09	Olfml3	99543	1
ENSMUSG00000003363	22.3177	122.804	15.001	85.0333	18.4172	79.4289	2.35298	5.02936	11.5377	2.22247e-09	Pld3	18807	1
ENSMUSG00000043313	2.28767	17.936	2.06496	11.2668	2.13883	12.7334	2.6656	2.16991	11.5279	2.25079e-09	Pcdhb19	93890	1
ENSMUSG00000031097	0.200814	88.0744	0.0988206	112.415	0.0506431	75.0139	9.73227	0.216432	11.5266	2.25472e-09	Tnni2	21953	1
ENSMUSG00000058290	175.492	12.0379	132.712	26.2782	171.218	28.2505	-2.92635	6.22177	-11.5131	2.29463e-09	Espl1	105988	1
ENSMUSG00000040883	3.68159	13.3473	4.36787	15.5637	2.68408	13.0343	1.99176	2.47209	11.4982	2.33947e-09	Tmem205	235043	1
ENSMUSG00000031007	41.7291	161.928	35.9114	117.463	41.0992	98.9455	1.64517	5.90629	11.4631	2.4485e-09	Atp6ap2	70495	1
ENSMUSG00000030930	6.63891	28.8841	4.60227	20.9021	4.20709	21.0458	2.19948	2.98186	11.4547	2.4754e-09	Chst15	77590	1
ENSMUSG00000026355	201.68	36.1142	164.023	37.7546	202.163	40.8182	-2.30247	6.72803	-11.4525	2.48262e-09	Mcm6	17219	1
ENSMUSG00000033222	74.1292	18.7636	59.3481	21.9154	77.9397	26.0098	-1.66458	5.56156	-11.432	2.54976e-09	Ttf2	74044	1
ENSMUSG00000029484	474.08	100.515	430.356	137.324	472.267	133.539	-1.90031	8.1009	-11.422	2.58336e-09	Anxa3	11745	1
ENSMUSG00000032380	1.70022	24.9962	5.07938	27.097	2.58685	24.6481	3.22231	2.7188	11.4214	2.58539e-09	Dapk2	13143	1
ENSMUSG00000061816	1.64667	431.318	0.177877	458.887	0.253215	335.968	9.76258	2.54382	11.4094	2.62629e-09	Myl1	17901	1
ENSMUSG00000024049	1.70022	50.4877	1.12655	22.6418	1.70498	25.0092	4.34616	1.74407	11.3947	2.67711e-09	Myom1	17929	1
ENSMUSG00000029156	19.1643	49.5949	19.942	62.246	18.5185	54.7102	1.52408	4.7793	11.3849	2.71189e-09	Sgcb	24051	1
ENSMUSG00000038175	3.36029	37.1484	2.07879	16.4041	2.07164	20.1029	3.22965	2.5634	11.3849	2.71189e-09	Mylip	218203	1
ENSMUSG00000045328	272.474	30.3611	170.984	30.8661	215.374	38.4459	-2.70345	6.72085	-11.3832	2.71782e-09	Cenpe	229841	1
ENSMUSG00000031521	23.522	68.1219	26.0689	64.7849	24.0892	61.1509	1.39824	5.20112	11.37	2.76518e-09	Aga	11593	1
ENSMUSG00000020585	218.656	674.834	276.039	844.188	243.023	657.682	1.55593	8.51808	11.3429	2.86523e-09	Laptm4a	17775	1
ENSMUSG00000057280	2.4767	20.3686	1.75901	15.2385	1.94132	14.5528	3.01135	2.32721	11.3396	2.87779e-09	Musk	18198	1
ENSMUSG00000030409	20.6862	121.754	44.0467	177.771	32.1482	175.552	2.34475	5.42679	11.3346	2.89672e-09	Dmpk	13400	1
ENSMUSG00000042607	280.689	75.6833	330.219	61.136	277.314	54.9214	-2.2243	7.32838	-11.3129	2.98046e-09	Asb4	65255	1
ENSMUSG00000011148	0.495341	13.9128	0.928914	12.3539	0.320739	13.3999	4.66596	0.590841	11.3033	3.01835e-09	Adssl1	11565	1
ENSMUSG00000020415	69.7788	8.94285	67.4447	18.3723	71.1974	15.9589	-2.3266	5.23755	-11.3004	3.03005e-09	Pttg1	30939	1
ENSMUSG00000027242	31.984	4.68718	36.449	10.5338	44.9413	8.97382	-2.28815	4.37407	-11.294	3.05582e-09	Wdr76	241627	1
ENSMUSG00000031604	41.0964	196.441	46.7445	142.526	34.6696	146.802	1.98404	6.02339	11.2932	3.05879e-09	Msmo1	66234	1
ENSMUSG00000079471	0.120488	37.4826	0.138349	50.5972	0.0506431	33.6191	8.6793	-0.788865	11.2888	3.07651e-09	Gm7325	653016	1
ENSMUSG00000026253	0.120488	96.489	0.375518	65.191	0.185691	65.4905	8.55843	0.748349	11.2827	3.10148e-09	Chrng	11449	1
ENSMUSG00000029687	170.501	48.4705	158.432	57.7368	205.95	53.7088	-1.73709	6.77799	-11.2746	3.1349e-09	Ezh2	14056	1
ENSMUSG00000023074	7.26411	33.2894	12.632	44.6436	9.63906	43.0201	2.07214	3.93953	11.2559	3.21332e-09	Mospd1	70380	1
ENSMUSG00000028420	10.9826	43.0673	9.78956	33.3148	12.079	29.85	1.67902	3.9151	11.2421	3.27221e-09	Tmem38b	52076	1
ENSMUSG00000019975	40.5791	109.166	36.3964	100.923	31.7215	93.7866	1.48763	5.75941	11.2372	3.29353e-09	Ikbip	67454	1
ENSMUSG00000039055	22.7137	3.14056	25.1993	7.0918	24.2243	6.45386	-2.18881	3.65522	-11.2279	3.33423e-09	Eme1	268465	1
ENSMUSG00000038451	5.0739	19.9641	6.2257	18.7068	4.47347	18.3084	1.87139	3.01954	11.2249	3.34759e-09	Spsb2	14794	1
ENSMUSG00000106549	14.9339	2.28586	13.5977	2.32376	12.8306	3.64763	-2.36101	3.03877	-11.2145	3.39387e-09	NA	NA	1
ENSMUSG00000061859	6.94843	43.1283	3.74649	26.0587	4.4181	27.3537	2.67265	3.06804	11.213	3.40098e-09	Patj	12695	1
ENSMUSG00000019214	63.2036	10.0791	60.6881	17.3412	65.6165	18.4617	-2.09013	5.13874	-11.2087	3.42009e-09	Chtf18	214901	1
ENSMUSG00000032648	0.576202	18.5443	0.573555	13.1101	1.00003	13.3037	4.40489	0.609806	11.2063	3.43116e-09	Pygm	19309	1
ENSMUSG00000023055	23.4149	121.409	21.6808	75.2564	19.0924	77.9961	2.06958	5.12915	11.193	3.49209e-09	Calcoco1	67488	1
ENSMUSG00000041911	51.7961	14.51	53.8118	20.4274	49.7146	18.6586	-1.54704	5.07031	-11.1831	3.53852e-09	Dlx1	13390	1
ENSMUSG00000044201	35.7805	4.0899	41.3434	10.3712	38.487	8.81691	-2.40768	4.26607	-11.1775	3.56487e-09	Cdc25c	12532	1
ENSMUSG00000063229	1421.21	416.419	1268.71	406.561	1481.81	328.119	-1.86166	9.7199	-11.1741	3.5809e-09	Ldha	16828	1
ENSMUSG00000028613	37.3661	12.1272	26.5068	6.05331	37.3486	10.3397	-1.87542	4.35694	-11.1678	3.61108e-09	Lrp8	16975	1
ENSMUSG00000024791	36.7757	4.85027	36.3462	9.93398	42.6033	10.4471	-2.26724	4.44263	-11.158	3.65815e-09	Cdca5	67849	1
ENSMUSG00000017493	5.35718	205.791	4.01014	55.1422	2.50582	58.8483	4.53334	3.46717	11.1416	3.73901e-09	Igfbp4	16010	1
ENSMUSG00000070348	365.956	47.0968	214.941	28.603	326.216	34.8458	-3.02801	6.94637	-11.1217	3.83961e-09	Ccnd1	12443	1
ENSMUSG00000042834	6.97494	98.208	26.899	214.763	9.44155	170.079	3.69844	5.15928	11.1146	3.87619e-09	Nrep	27528	1
ENSMUSG00000056394	120.706	20.6465	88.0741	19.7712	96.1047	23.1301	-2.2499	5.78077	-11.1128	3.88522e-09	Lig1	16881	1
ENSMUSG00000001467	50.3063	254.345	51.6682	163.668	42.7934	158.434	1.96465	6.36312	11.097	3.9683e-09	Cyp51	13121	1
ENSMUSG00000029070	83.5319	343.232	59.388	188.313	63.0644	202.837	1.80049	6.7317	11.093	3.98942e-09	Mxra8	74761	1
ENSMUSG00000002870	244.944	51.5635	172.583	41.7074	241.476	44.2848	-2.24629	6.92946	-11.0852	4.03144e-09	Mcm2	17216	1
ENSMUSG00000058392	103.73	33.3326	90.3177	33.3058	114.144	34.7848	-1.59583	6.0554	-11.0777	4.07192e-09	Rrp1b	72462	1
ENSMUSG00000051220	44.2305	8.30361	41.2323	11.4726	46.4637	11.0377	-2.10707	4.66417	-11.0753	4.08515e-09	Ercc6l	236930	1
ENSMUSG00000021965	38.0012	5.8383	34.4161	10.6167	40.8085	10.1802	-2.12936	4.46286	-11.0731	4.09702e-09	Ska3	219114	1
ENSMUSG00000044938	0.370301	17.2164	0.123723	10.9569	0.102637	10.8228	6.17893	0.0264634	11.0641	4.14641e-09	Klhl31	244923	1
ENSMUSG00000045751	45.6919	6.44302	39.0737	10.9457	50.5296	10.6338	-2.29714	4.65665	-11.059	4.17503e-09	Mms22l	212377	1
ENSMUSG00000027160	117.193	22.2372	106.22	33.3468	124.04	31.0466	-2.0205	6.05235	-11.0298	4.34174e-09	Ccdc34	68201	1
ENSMUSG00000012443	195.272	18.0268	155.171	35.544	189.97	34.3531	-2.67271	6.44394	-11.0093	4.46314e-09	Kif11	16551	1
ENSMUSG00000028116	0.161187	53.5431	0.167995	44.0878	0.267058	37.0424	7.81062	0.0359811	10.9941	4.55526e-09	Myoz2	59006	1
ENSMUSG00000019810	4.86666	19.3341	5.40667	17.1362	4.29656	19.8622	1.9566	3.20461	10.9924	4.56551e-09	Fuca2	66848	1
ENSMUSG00000059552	124.557	46.8623	120.246	54.0081	161.88	57.663	-1.3508	6.46617	-10.9879	4.59311e-09	Trp53	22059	1
ENSMUSG00000041219	186.173	27.158	137.889	34.2317	186.205	45.6146	-2.26987	6.56892	-10.9771	4.66026e-09	Arhgap11a	228482	1
ENSMUSG00000049225	15.4051	70.8595	20.2187	54.7572	18.6535	53.276	1.72623	4.86738	10.9761	4.6669e-09	Pdp1	381511	1
ENSMUSG00000032397	74.3967	18.9124	100.698	35.1857	95.3876	29.5134	-1.72928	5.83257	-10.9742	4.67876e-09	Tipin	66131	1
ENSMUSG00000020330	144.918	14.9195	136.223	34.1267	155.89	33.131	-2.49972	6.23253	-10.9692	4.71009e-09	Hmmr	15366	1
ENSMUSG00000027469	320.422	48.3563	211.658	55.43	268.862	52.5325	-2.33592	7.1144	-10.9622	4.7547e-09	Tpx2	72119	1
ENSMUSG00000041189	11.9864	56.1938	13.119	49.2887	19.0945	48.9813	1.83801	4.27262	10.9583	4.78036e-09	Chrnb1	11443	1
ENSMUSG00000036202	179.695	51.9977	158.188	60.6014	193.411	67.2012	-1.56568	6.88769	-10.9581	4.78157e-09	Rif1	51869	1
ENSMUSG00000059834	24.371	7.93101	28.0828	9.3896	33.0139	8.90211	-1.69404	4.20962	-10.9546	4.80399e-09	Sclt1	67161	1
ENSMUSG00000043251	1.37892	11.8132	1.68035	12.466	1.32448	13.4215	3.10313	1.43366	10.9453	4.86439e-09	Exoc3l	277978	1
ENSMUSG00000022385	56.1754	5.16513	44.0147	9.17479	54.6989	10.1096	-2.70534	4.64381	-10.9452	4.86528e-09	Gtse1	29870	1
ENSMUSG00000021143	19.74	101.781	15.9789	65.5124	15.4465	83.7315	2.27864	4.88807	10.9443	4.87153e-09	Pacs2	217893	1
ENSMUSG00000048416	12.8119	1.94927	20.0606	5.04215	20.4429	4.20415	-2.31576	3.333	-10.9409	4.89375e-09	Mlf1	17349	1
ENSMUSG00000056870	19.0773	91.3602	32.3167	143.345	22.8431	124.851	2.29181	5.56906	10.9388	4.90725e-09	Gulp1	70676	1
ENSMUSG00000055775	0.254364	25.1177	0.626918	15.0067	0.347074	17.3158	5.6575	0.243867	10.9302	4.96499e-09	Myh8	17885	1
ENSMUSG00000003779	337.378	37.6573	275.965	70.666	351.877	57.5789	-2.5796	7.27861	-10.927	4.98651e-09	Kif20a	19348	1
ENSMUSG00000026664	5.2881	18.9993	6.06759	22.7465	4.34754	22.1428	2.03275	3.1305	10.9187	5.04247e-09	Phyh	16922	1
ENSMUSG00000042675	3.94934	29.3415	5.63277	31.2143	3.46027	30.4001	2.83812	3.23161	10.9179	5.04842e-09	Ypel3	66090	1
ENSMUSG00000027669	62.9423	11.6879	48.9964	13.9038	56.6436	16.2027	-2.01385	5.12147	-10.9061	5.12947e-09	Gnb4	14696	1
ENSMUSG00000026004	6.25495	58.2342	9.07173	33.13	8.01916	37.1574	2.45226	3.86695	10.8965	5.19617e-09	Kansl1l	68691	1
ENSMUSG00000024989	78.2122	5.96686	76.4053	17.9965	90.7777	15.0663	-2.78605	5.28283	-10.892	5.22794e-09	Cep55	74107	1
ENSMUSG00000042828	0.281139	45.8591	0.296462	19.992	0.0844051	22.7384	7.15434	-0.0511803	10.8759	5.34329e-09	Trim72	434246	1
ENSMUSG00000038379	50.7786	5.22286	46.3073	11.3409	52.6178	12.221	-2.46396	4.7103	-10.8687	5.39607e-09	Ttk	22137	1
ENSMUSG00000013622	15.8223	42.3632	19.6258	58.8392	16.3915	48.9172	1.52926	4.62593	10.8501	5.53381e-09	Atraid	381629	1
ENSMUSG00000037621	50.7433	11.3534	38.4017	5.45208	31.7532	6.59447	-2.41891	4.21768	-10.848	5.5496e-09	Atoh8	71093	1
ENSMUSG00000024799	3.37287	18.3247	4.81019	25.6567	2.11587	24.2288	2.79074	2.56424	10.8411	5.6024e-09	Tm7sf2	73166	1
ENSMUSG00000025789	3.76191	37.1136	3.45872	21.4399	2.51527	23.9066	3.06598	2.6744	10.8273	5.70877e-09	St8sia2	20450	1
ENSMUSG00000046711	453.198	74.6125	337.412	38.9666	599.393	47.0811	-3.12861	7.65492	-10.8272	5.70932e-09	Hmga1	15361	1
ENSMUSG00000021697	21.8622	1.83023	21.4441	4.00366	21.0844	3.83857	-2.81135	3.27124	-10.8187	5.7755e-09	Depdc1b	218581	1
ENSMUSG00000037370	11.5741	76.0121	3.18202	36.6899	4.2341	46.5634	3.19173	3.89306	10.8102	5.84303e-09	Enpp1	18605	1
ENSMUSG00000078249	231.797	34.481	147.973	16.2688	242.049	17.2994	-3.24686	6.40456	-10.7855	6.04336e-09	Hmga1-rs1	111241	1
ENSMUSG00000021175	42.787	5.84782	41.4058	8.40358	47.2999	9.33884	-2.49869	4.56927	-10.7814	6.07721e-09	Cdca7l	217946	1
ENSMUSG00000021474	83.9531	40.2488	83.5769	30.3999	88.0473	34.4594	-1.29202	5.95411	-10.7752	6.12895e-09	Sfxn1	14057	1
ENSMUSG00000021388	0.575667	226.217	1.28467	96.4807	0.219453	93.2261	7.89383	3.04713	10.7677	6.19181e-09	Aspn	66695	1
ENSMUSG00000028698	23.2542	59.8299	22.1951	77.4629	19.7677	86.2905	1.76162	4.98066	10.7644	6.21997e-09	Pik3r3	18710	1
ENSMUSG00000028211	0.923744	23.9249	1.44278	26.7772	0.82717	32.6911	4.74062	1.96962	10.7528	6.31968e-09	Trp53inp1	60599	1
ENSMUSG00000054115	111.641	38.9992	109.117	43.1999	121.461	43.1242	-1.44894	6.27209	-10.7522	6.32469e-09	Skp2	27401	1
ENSMUSG00000031629	22.9362	4.24079	20.3768	6.7092	27.0258	6.25701	-2.04808	3.77176	-10.7521	6.32521e-09	Cenpu	71876	1
ENSMUSG00000007891	166.796	676.449	118.969	455.646	139.893	404.708	1.8345	7.76925	10.7408	6.42404e-09	Ctsd	13033	1
ENSMUSG00000031349	9.81337	44.9607	6.22095	23.5437	6.16157	23.4392	2.00163	3.56737	10.7309	6.51183e-09	Nsdhl	18194	1
ENSMUSG00000020493	103.108	11.0094	73.8672	16.2297	94.4868	16.8408	-2.62736	5.4719	-10.7217	6.59476e-09	Prr11	270906	1
ENSMUSG00000002055	108.483	11.4936	106.72	27.4618	119.817	27.8568	-2.42866	5.86883	-10.7117	6.68536e-09	Spag5	54141	1
ENSMUSG00000028587	27.8135	4.03247	23.8948	6.46379	28.796	4.93531	-2.40644	3.90331	-10.7112	6.69031e-09	Orc1	18392	1
ENSMUSG00000026622	71.3784	9.21069	60.0236	13.8693	69.9695	14.9184	-2.42726	5.09142	-10.7044	6.75303e-09	Nek2	18005	1
ENSMUSG00000026971	2.31605	16.8063	0.533631	10.4243	0.759646	10.5115	3.57632	0.995427	10.6892	6.89485e-09	Itgb6	16420	1
ENSMUSG00000021242	88.5322	265.792	87.891	261.441	78.1385	223.863	1.55992	7.06826	10.6884	6.90302e-09	Npc2	67963	1
ENSMUSG00000024590	255.387	56.1724	199.342	42.8648	247.804	47.1737	-2.26506	6.99116	-10.6844	6.94095e-09	Lmnb1	16906	1
ENSMUSG00000022231	1.45925	27.691	1.67995	20.8928	1.90756	30.5548	3.98279	2.18004	10.6713	7.06685e-09	Sema5a	20356	1
ENSMUSG00000031432	79.5938	17.775	88.7686	25.2725	96.7694	23.6824	-2.00095	5.81837	-10.6711	7.06892e-09	Prps1	19139	1
ENSMUSG00000027454	28.3115	3.25871	26.9836	8.48884	30.9355	6.03401	-2.37611	3.90487	-10.6706	7.07384e-09	Gins1	69270	1
ENSMUSG00000020897	96.4836	6.17518	86.1261	17.4751	95.2934	15.509	-2.95113	5.37839	-10.6567	7.211e-09	Aurkb	20877	1
ENSMUSG00000029771	51.3149	9.32973	43.8234	1.29839	44.0979	1.5045	-4.15673	4.14843	-10.6548	7.22986e-09	Irf5	27056	1
ENSMUSG00000097163	49.2851	5.19697	41.2114	9.95967	38.5566	7.20246	-2.56595	4.17669	-10.65	7.2777e-09	NA	NA	1
ENSMUSG00000031928	88.8535	23.252	61.8787	18.9678	89.0484	19.899	-1.93186	5.56996	-10.6415	7.363e-09	Mre11a	17535	1
ENSMUSG00000030557	59.9475	317.996	44.4661	170.002	51.4544	173.739	2.03493	6.30591	10.6381	7.39752e-09	Mef2a	17258	1
ENSMUSG00000036181	7.9683	29.6126	7.19533	41.4464	6.57955	37.3039	2.30043	3.78555	10.6213	7.57158e-09	Hist1h1c	50708	1
ENSMUSG00000044951	1.0844	48.1072	0.779497	20.3386	0.784292	20.3371	4.95279	1.29259	10.6156	7.63156e-09	Mylk4	238564	1
ENSMUSG00000029536	24.6621	8.67501	25.0811	9.96131	28.5465	8.53541	-1.52501	4.1135	-10.6145	7.64264e-09	Gatc	384281	1
ENSMUSG00000030074	40.4787	278.843	45.5057	130.731	33.5281	149.381	2.15717	5.97022	10.6035	7.76024e-09	Gxylt2	232313	1
ENSMUSG00000092060	19.0457	4.53898	22.1947	3.18707	23.2928	2.31074	-2.73438	3.3585	-10.6003	7.79427e-09	Bend4	666938	1
ENSMUSG00000014846	2.21993	12.5956	4.50543	15.6829	3.29585	15.7159	2.20468	2.45871	10.5987	7.81159e-09	Tppp3	67971	1
ENSMUSG00000060913	0.254364	85.8609	0.0592924	65.5903	0.0506431	47.6981	9.35754	0.115116	10.5879	7.92928e-09	Trim55	381485	1
ENSMUSG00000042029	110.495	19.7457	70.0658	16.3814	104.818	20.852	-2.30052	5.69696	-10.5854	7.95711e-09	Ncapg2	76044	1
ENSMUSG00000027199	6.46621	32.7192	2.47012	32.519	2.95924	27.0711	3.04106	2.60658	10.5774	8.04539e-09	Gatm	67092	1
ENSMUSG00000027030	62.6135	15.9067	40.299	11.9563	55.4872	11.712	-1.99112	4.99855	-10.5758	8.0629e-09	Stk39	53416	1
ENSMUSG00000046387	5.92187	27.6327	3.74293	19.5761	4.15678	17.7601	2.22353	2.97265	10.5718	8.10835e-09	Pcdhb17	93888	1
ENSMUSG00000014773	0.120488	19.0612	0.0592924	17.3947	0.0506431	19.8113	7.97596	-0.740365	10.5676	8.15533e-09	Dll1	13388	1
ENSMUSG00000027499	43.6034	170.284	47.6908	179.601	49.4634	144.3	1.80781	5.8763	10.5661	8.17263e-09	Pkia	18767	1
ENSMUSG00000099906	0.415015	32.4797	0.347453	62.3644	0.65836	65.3682	6.75455	1.07951	10.5605	8.23593e-09	NA	NA	1
ENSMUSG00000047534	35.0013	2.937	32.9456	8.49813	41.7957	9.22214	-2.561	4.28789	-10.5443	8.42362e-09	Mis18bp1	217653	1
ENSMUSG00000005732	377.969	107.266	427.606	165.363	493.945	140.127	-1.67028	8.1482	-10.5348	8.53498e-09	Ranbp1	19385	1
ENSMUSG00000044934	29.8412	10.0803	28.9544	10.016	39.7892	11.7699	-1.61823	4.43717	-10.5309	8.58205e-09	Zfp367	238673	1
ENSMUSG00000009687	39.5354	9.09314	24.7565	5.4048	34.4204	7.43811	-2.1827	4.13439	-10.5298	8.59467e-09	Fxyd5	18301	1
ENSMUSG00000036678	85.3095	24.9781	75.7175	26.9415	83.689	25.3036	-1.66176	5.68046	-10.5219	8.69015e-09	Aaas	223921	1
ENSMUSG00000020413	34.6192	10.085	25.6432	8.15325	35.2563	10.0121	-1.75241	4.36246	-10.5203	8.70974e-09	Hus1	15574	1
ENSMUSG00000017716	151.718	10.5671	186.025	39.5225	190.343	30.4771	-2.90284	6.32702	-10.5029	8.92302e-09	Birc5	11799	1
ENSMUSG00000028134	129.737	49.4514	131.911	51.4662	168.979	56.1444	-1.44716	6.66934	-10.4845	9.15424e-09	Ptbp2	56195	1
ENSMUSG00000025978	7.88502	55.1249	5.08531	27.6539	4.70778	30.0348	2.63121	3.50721	10.4704	9.33654e-09	Rftn2	74013	1
ENSMUSG00000027379	147.847	13.3179	141.555	33.8737	158.059	29.0601	-2.65535	6.21419	-10.4679	9.36923e-09	Bub1	12235	1
ENSMUSG00000019989	2.66413	17.5869	1.0475	11.8743	0.99598	13.2592	3.28973	1.91786	10.4393	9.75198e-09	Enpp3	209558	1
ENSMUSG00000023044	12.625	65.4218	17.0999	41.1335	13.2854	44.3913	1.80625	4.48983	10.4352	9.80817e-09	Csad	246277	1
ENSMUSG00000015880	131.722	13.464	119.632	30.6218	147.078	29.007	-2.52807	6.10523	-10.4348	9.81361e-09	Ncapg	54392	1
ENSMUSG00000042613	41.8823	294.523	29.1351	136.932	32.3832	152.015	2.42684	5.9065	10.4263	9.93012e-09	Pbxip1	229534	1
ENSMUSG00000027820	9.24868	230.507	12.3854	141.609	5.65143	138.941	4.27782	4.82576	10.4233	9.97228e-09	Mme	17380	1
ENSMUSG00000032633	26.4558	88.2819	21.2472	68.9965	26.1139	73.1204	1.63845	5.11867	10.4155	1.00826e-08	Flcn	216805	1
ENSMUSG00000028718	38.7121	10.1014	31.8696	12.6975	38.8469	14.9988	-1.54468	4.59345	-10.4154	1.00829e-08	Stil	20460	1
ENSMUSG00000034329	38.5453	4.95889	32.306	8.81843	35.6115	10.034	-2.21359	4.25847	-10.4098	1.01626e-08	Brip1	237911	1
ENSMUSG00000050107	28.5557	2.81231	24.2901	5.80735	30.6205	4.93334	-2.67475	3.72787	-10.407	1.02034e-08	Gsg2	14841	1
ENSMUSG00000046111	53.3308	19.3868	48.2905	20.9669	55.4204	24.0686	-1.28796	5.20764	-10.3944	1.0385e-08	Cep295	319675	1
ENSMUSG00000055737	50.5655	192.345	33.2239	161.794	43.836	140.963	1.96602	6.14499	10.3857	1.05123e-08	Ghr	14600	1
ENSMUSG00000025993	0.38824	17.783	1.48231	26.1888	1.23231	27.368	4.75713	1.66588	10.3841	1.05357e-08	Slc40a1	53945	1
ENSMUSG00000020053	3.14582	31.1598	1.47796	30.0241	1.06047	27.0005	4.07177	2.32755	10.3783	1.06227e-08	Igf1	16000	1
ENSMUSG00000039713	21.9947	104.36	22.8276	64.0388	19.2626	75.6927	1.90524	5.13301	10.3647	1.08281e-08	Plekhg5	269608	1
ENSMUSG00000074280	88.8679	18.097	121.594	34.995	125.275	29.7794	-2.05702	5.97552	-10.3608	1.08876e-08	NA	NA	1
ENSMUSG00000005370	102.671	31.7422	83.4587	22.3636	98.7705	28.7541	-1.79133	5.90697	-10.3607	1.08887e-08	Msh6	17688	1
ENSMUSG00000040121	30.053	5.56897	28.6196	7.92341	23.9201	7.07619	-2.01439	3.75214	-10.3604	1.08933e-08	Rep15	66532	1
ENSMUSG00000027496	158.875	14.508	132.594	38.3591	153.443	30.7069	-2.51465	6.22072	-10.3589	1.09158e-08	Aurka	20878	1
ENSMUSG00000038463	32.5736	222.933	27.4844	114.822	22.2995	103.446	2.35296	5.50109	10.3497	1.10579e-08	Olfml2b	320078	1
ENSMUSG00000026196	25.8589	2.38555	21.416	5.10746	28.2416	5.75786	-2.59342	3.72285	-10.3477	1.10889e-08	Bard1	12021	1
ENSMUSG00000034311	88.0805	11.3236	53.3442	13.6447	70.2983	16.8025	-2.32337	5.19786	-10.3456	1.11225e-08	Kif4	16571	1
ENSMUSG00000031016	45.076	15.2222	39.0519	12.2296	42.0844	13.9353	-1.61249	4.73327	-10.3442	1.1144e-08	Wee1	22390	1
ENSMUSG00000058914	2.90511	39.5328	8.51834	100.213	4.60852	95.2613	3.92112	3.55856	10.3314	1.13481e-08	C1qtnf3	81799	1
ENSMUSG00000022261	176.295	611.183	127.255	443.979	119.838	343.605	1.70975	7.70362	10.3274	1.14107e-08	Sdc2	15529	1
ENSMUSG00000023015	287.328	43.301	259.516	79.2639	293.331	69.5566	-2.17298	7.28121	-10.3224	1.14915e-08	Racgap1	26934	1
ENSMUSG00000079110	0.0937132	42.4677	0.0197641	32.226	0.016881	31.0039	10.0074	-1.43588	10.3148	1.16165e-08	Capn3	12335	1
ENSMUSG00000001751	5.6094	29.9831	7.17438	22.9971	5.21623	21.5331	2.06074	3.40365	10.3146	1.16189e-08	Naglu	27419	1
ENSMUSG00000030677	80.2281	9.56781	66.6249	19.1711	78.6679	16.464	-2.36649	5.31376	-10.3136	1.16366e-08	Kif22	110033	1
ENSMUSG00000026571	21.1639	67.5029	19.5467	49.3332	18.3834	61.0924	1.57973	4.86827	10.3112	1.16761e-08	Dcaf6	74106	1
ENSMUSG00000051378	72.6968	5.69902	59.075	13.9961	73.1812	13.3748	-2.72324	5.00903	-10.3063	1.17563e-08	Kif18b	70218	1
ENSMUSG00000005470	64.9925	7.36558	43.8554	12.7762	51.0685	11.9657	-2.32953	4.77964	-10.3005	1.18537e-08	Asf1b	66929	1
ENSMUSG00000038252	395.049	67.302	335.007	89.9322	370.863	95.6013	-2.13602	7.67211	-10.2929	1.19816e-08	Ncapd2	68298	1
ENSMUSG00000030268	249.621	82.0028	214.6	52.5657	336.221	52.0794	-2.1087	7.33794	-10.2867	1.20877e-08	Bcat1	12035	1
ENSMUSG00000026238	2532.09	885.036	2454.22	780.764	2726.17	751.231	-1.6765	10.6911	-10.2719	1.23431e-08	Ptma	19231	1
ENSMUSG00000031812	81.2565	283.546	92.6226	271.841	76.7681	269.725	1.72374	7.03962	10.2718	1.23448e-08	Map1lc3b	67443	1
ENSMUSG00000070867	66.5238	16.3596	54.6178	14.631	60.3976	17.036	-1.91568	5.43174	-10.2623	1.25118e-08	Trabd2b	666048	1
ENSMUSG00000052920	2.07508	30.6991	1.3242	13.1314	1.3336	14.6251	3.5506	1.58475	10.2512	1.27104e-08	Prkg1	19091	1
ENSMUSG00000047617	4.00289	16.5911	5.12286	24.09	4.22059	19.7272	2.16831	2.81955	10.2458	1.28083e-08	BC029214	227622	1
ENSMUSG00000060860	259.68	82.4197	306.196	121.582	316.247	97.3035	-1.56562	7.54883	-10.2443	1.28357e-08	Ube2s	77891	1
ENSMUSG00000032440	59.932	325.687	60.498	235.304	58.9786	241.801	2.1453	6.74504	10.2434	1.28509e-08	Tgfbr2	21813	1
ENSMUSG00000020388	3.11931	20.3126	8.59739	33.0267	4.64228	28.8185	2.46146	3.45345	10.2377	1.29562e-08	Pdlim4	30794	1
ENSMUSG00000027654	53.7244	5.17435	40.4176	10.1231	44.2779	10.0534	-2.49495	4.50818	-10.2333	1.30367e-08	Fam83d	71878	1
ENSMUSG00000051278	26.8167	7.36349	28.203	10.0846	30.2869	12.3312	-1.5452	4.27109	-10.2241	1.32086e-08	Zgrf1	71643	1
ENSMUSG00000023186	13.2403	70.9678	17.6494	46.5408	12.5423	51.8981	1.97014	4.66337	10.2	1.36686e-08	Vwa5a	67776	1
ENSMUSG00000026043	442.668	6629.53	529.186	3274.85	414.603	3209.63	3.15896	10.2346	10.1844	1.39768e-08	Col3a1	12825	1
ENSMUSG00000020973	28.1362	10.1121	27.7864	9.35708	33.3714	9.47326	-1.6223	4.24761	-10.1764	1.41367e-08	Dnaaf2	109065	1
ENSMUSG00000035992	30.785	122.421	28.8552	72.3582	32.471	86.5473	1.57861	5.55858	10.1637	1.43953e-08	Fnip1	216742	1
ENSMUSG00000028884	54.97	20.018	50.695	24.3414	61.2119	22.0334	-1.32878	5.26457	-10.1526	1.46253e-08	Rpa2	19891	1
ENSMUSG00000031342	5.44875	45.2196	3.53778	23.5008	4.2709	19.8965	2.65934	3.06819	10.1388	1.4917e-08	Gpm6b	14758	1
ENSMUSG00000026779	53.9191	7.90661	45.5686	15.2333	53.0692	14.4851	-2.06785	4.90562	-10.138	1.49342e-08	Mastl	67121	1
ENSMUSG00000029326	57.5035	19.4154	57.4266	17.8593	65.4339	17.0556	-1.73125	5.24433	-10.1313	1.50771e-08	Enoph1	67870	1
ENSMUSG00000067276	11.8561	195.34	12.3257	87.2909	13.1071	100.258	3.28144	5.0649	10.1228	1.52619e-08	Capn6	12338	1
ENSMUSG00000034906	88.5886	13.1095	73.8075	19.3441	94.6215	20.3315	-2.29833	5.47664	-10.1149	1.54359e-08	Ncaph	215387	1
ENSMUSG00000040997	15.1949	97.181	12.1549	41.9086	10.1455	47.2862	2.22862	4.56109	10.1142	1.54517e-08	Abhd4	105501	1
ENSMUSG00000038644	68.0408	11.8001	67.0976	20.2142	70.3479	22.1465	-1.97112	5.34744	-10.1063	1.56262e-08	Pold1	18971	1
ENSMUSG00000028834	0.257042	28.1594	0.192503	13.1943	0.135723	14.7621	6.52192	-0.584969	10.0988	1.5797e-08	Trim63	433766	1
ENSMUSG00000033102	33.9043	13.7744	28.1643	13.5908	39.6457	15.1169	-1.24826	4.55453	-10.0826	1.61671e-08	Cdc14b	218294	1
ENSMUSG00000100599	41.0199	3.89855	47.0758	9.54072	39.2463	8.23704	-2.64317	4.14498	-10.0595	1.67133e-08	1700120C14Rik	73600	1
ENSMUSG00000034206	30.8241	3.24383	20.9654	5.58517	28.3469	7.46314	-2.3587	3.88479	-10.0519	1.68967e-08	Polq	77782	1
ENSMUSG00000022369	61.8349	25.4852	59.6675	28.9274	82.9027	26.5607	-1.32155	5.5785	-10.0466	1.7027e-08	Mtbp	105837	1
ENSMUSG00000074825	27.157	8.64257	24.5763	7.54764	32.2448	8.60712	-1.75534	4.16129	-10.0431	1.71122e-08	Itpripl1	73338	1
ENSMUSG00000040195	28.8235	8.34616	21.4836	8.75885	26.0812	8.92377	-1.54705	4.1521	-10.0364	1.72782e-08	1700012D01Rik	72243	1
ENSMUSG00000040557	1.96798	11.2641	2.35193	17.5718	1.90756	18.8197	2.9077	2.27075	10.0346	1.73237e-08	Wbscr27	79565	1
ENSMUSG00000024556	115.525	42.6025	107.262	33.2063	123.895	32.832	-1.6829	6.19235	-10.0139	1.78472e-08	Me2	107029	1
ENSMUSG00000079243	0.655992	111.562	0.256934	29.2827	0.354501	36.1312	6.94702	0.916797	10.0132	1.78676e-08	Xirp1	22437	1
ENSMUSG00000037313	165.437	26.9773	188.788	60.5692	184.296	51.0035	-2.03796	6.70365	-10.0034	1.81202e-08	Tacc3	21335	1
ENSMUSG00000032018	20.4455	54.2803	17.7545	39.0311	17.774	41.9571	1.25944	4.61138	9.98299	1.86634e-08	Sc5d	235293	1
ENSMUSG00000025154	46.4151	9.41901	41.9988	11.7992	50.2852	11.4699	-2.08543	4.64272	-9.97339	1.89245e-08	Arhgap19	71085	1
ENSMUSG00000025355	4.40907	29.876	2.77884	26.1506	2.98828	26.3604	3.03003	3.09329	9.97154	1.89753e-08	Mmp19	58223	1
ENSMUSG00000030894	44.246	189.455	34.1326	94.9366	38.381	111.082	1.70381	5.88286	9.96842	1.90611e-08	Tpp1	12751	1
ENSMUSG00000024742	90.7711	24.4478	79.5265	22.5052	97.416	22.7362	-1.93761	5.72824	-9.96251	1.92249e-08	Fen1	14156	1
ENSMUSG00000074802	41.5235	8.91607	34.6394	11.4966	37.4462	14.5202	-1.72265	4.58982	-9.95403	1.94627e-08	Gas2l3	237436	1
ENSMUSG00000026564	0.816643	46.3213	0.849857	15.946	0.286977	19.8959	5.4029	0.812338	9.95174	1.95275e-08	Dusp27	240892	1
ENSMUSG00000030867	118.784	10.6407	80.9175	17.3633	102.389	18.1687	-2.72365	5.55535	-9.94746	1.9649e-08	Plk1	18817	1
ENSMUSG00000061689	62.4855	261.248	50.5736	167.551	56.6649	168.107	1.78979	6.29322	9.94583	1.96953e-08	Dlgap4	228836	1
ENSMUSG00000057604	3.41384	34.2685	9.3089	35.9509	6.06029	33.9847	2.62528	3.47164	9.93853	1.9905e-08	Lmcd1	30937	1
ENSMUSG00000037572	64.7215	5.66242	51.6314	12.4012	63.9504	14.3338	-2.56608	4.99296	-9.93533	1.99977e-08	Wdhd1	218973	1
ENSMUSG00000027253	22.1771	117.873	13.7819	66.2669	13.8927	74.7191	2.36055	4.84284	9.93387	2.00402e-08	Lrp4	228357	1
ENSMUSG00000020311	28.5844	79.5595	32.4325	69.4007	29.4915	63.6674	1.22991	5.39622	9.91948	2.04635e-08	Erlec1	66753	1
ENSMUSG00000021253	30.3017	117.794	19.7839	89.7275	17.6643	83.4286	2.12057	5.23722	9.919	2.04777e-08	Tgfb3	21809	1
ENSMUSG00000031169	3.54771	16.6792	4.16944	13.6635	3.25804	15.034	2.04904	2.47545	9.91365	2.06375e-08	Porcn	53627	1
ENSMUSG00000007827	47.018	16.0245	40.9813	16.1923	47.4512	19.3045	-1.39584	4.96778	-9.91362	2.06385e-08	Ankrd26	232339	1
ENSMUSG00000005718	35.5976	7.63341	22.3137	6.87208	40.1049	6.2303	-2.20637	4.32857	-9.9105	2.07323e-08	Tfap4	83383	1
ENSMUSG00000061603	1.66033	32.2419	1.87957	12.7543	1.50241	17.8428	3.54731	1.89128	9.90917	2.07724e-08	Akap6	238161	1
ENSMUSG00000025351	444.356	1319.16	507.043	1570.33	483.351	1294.8	1.53998	9.46643	9.90591	2.08712e-08	Cd63	12512	1
ENSMUSG00000028089	27.8657	10.044	27.8081	8.29426	31.3734	10.0534	-1.62063	4.3381	-9.90518	2.08932e-08	Chd1l	68058	1
ENSMUSG00000038732	20.6056	7.07095	19.2024	4.79345	20.5162	5.02248	-1.86068	3.57155	-9.90053	2.10352e-08	Mboat1	218121	1
ENSMUSG00000022098	79.9909	222.79	108.228	329.43	100.522	320.818	1.58323	7.15576	9.89628	2.11656e-08	Bmp1	12153	1
ENSMUSG00000022814	117.824	40.6074	110.066	29.7041	128.991	28.7977	-1.86357	6.2409	-9.88985	2.13646e-08	Umps	22247	1
ENSMUSG00000025950	21.0249	116.649	19.5467	79.2732	13.2178	86.4306	2.40177	5.04448	9.88761	2.14347e-08	Idh1	15926	1
ENSMUSG00000030254	67.9956	13.0795	74.2538	23.4344	82.9753	22.005	-1.98305	5.57245	-9.88465	2.15271e-08	Rad18	58186	1
ENSMUSG00000029363	94.3258	15.8784	123.332	38.795	124.018	34.6934	-2.0255	6.10099	-9.86714	2.20837e-08	Rfc5	72151	1
ENSMUSG00000097908	35.5965	13.6253	34.8185	14.0729	38.54	14.2263	-1.37604	4.63317	-9.85844	2.2366e-08	4933404O12Rik	66752	1
ENSMUSG00000040118	69.2069	299.62	55.1838	164.316	58.9468	174.414	1.75401	6.58866	9.85447	2.24958e-08	Cacna2d1	12293	1
ENSMUSG00000028737	7.34979	30.611	7.33249	19.4487	5.99276	24.1062	1.82498	3.50798	9.8516	2.25902e-08	Aldh4a1	212647	1
ENSMUSG00000030512	89.8634	29.8641	80.8396	32.1539	97.4541	26.4482	-1.59939	5.85705	-9.84973	2.26521e-08	Snrpa1	68981	1
ENSMUSG00000033031	150.05	25.0927	172.344	55.6934	184.942	50.5527	-2.02762	6.66394	-9.844	2.28426e-08	C330027C09Rik	224171	1
ENSMUSG00000038074	15.7572	74.6673	16.5426	65.7665	10.6857	56.8446	2.21727	4.73243	9.84333	2.28648e-08	Fkbp14	231997	1
ENSMUSG00000022070	42.5187	6.94894	32.391	13.2962	38.6744	11.0287	-1.89786	4.51998	-9.83571	2.31208e-08	Bora	77744	1
ENSMUSG00000041406	36.6753	10.4311	35.4462	14.8805	39.7166	13.0587	-1.55441	4.67749	-9.83252	2.3229e-08	BC055324	381306	1
ENSMUSG00000022090	19.1716	68.0166	23.0849	132.627	13.5902	99.768	2.40627	5.13114	9.82963	2.33274e-08	Pdlim2	213019	1
ENSMUSG00000026414	24.2423	382.601	6.5526	271.552	11.2596	190.677	4.43422	4.86943	9.82511	2.34823e-08	Tnnt2	21956	1
ENSMUSG00000022322	90.5649	11.1731	81.5333	27.1765	84.7711	22.7044	-2.16094	5.59044	-9.82497	2.34869e-08	Shcbp1	20419	1
ENSMUSG00000074886	113.178	46.7088	110.653	39.5004	128.475	42.2445	-1.45664	6.3174	-9.81268	2.39136e-08	Grk6	26385	1
ENSMUSG00000074001	0.120488	44.6547	0.0197641	23.1064	0.0844051	23.0103	8.88032	-1.16493	9.80969	2.40182e-08	Klhl40	72330	1
ENSMUSG00000020290	497.813	159.647	437.15	186.634	539.132	191.872	-1.45251	8.40017	-9.80749	2.40959e-08	Xpo1	103573	1
ENSMUSG00000058799	859.252	306.779	715.825	258.477	962.579	237.114	-1.65677	9.12085	-9.80405	2.42177e-08	Nap1l1	53605	1
ENSMUSG00000047446	5.26695	27.2184	7.77916	35.8831	6.43471	25.3869	2.19113	3.27065	9.79746	2.44525e-08	Arl4a	11861	1
ENSMUSG00000032899	29.4133	7.79947	29.9201	3.19281	31.8936	4.58913	-2.65653	3.83317	-9.7885	2.47763e-08	Styk1	243659	1
ENSMUSG00000021798	7.51579	60.5471	6.57117	28.9649	4.77733	29.2021	2.58412	3.3612	9.77997	2.50883e-08	Ldb3	24131	1
ENSMUSG00000022678	105.695	48.5905	100.629	47.0464	107.58	47.3705	-1.13378	6.29703	-9.76248	2.57411e-08	Nde1	67203	1
ENSMUSG00000022391	330.338	80.8204	234.687	62.6076	317.196	54.8289	-2.15471	7.30254	-9.75793	2.59142e-08	Rangap1	19387	1
ENSMUSG00000021238	6.35911	34.209	5.55569	19.745	4.77733	23.307	2.17728	3.44897	9.75009	2.62146e-08	Aldh6a1	104776	1
ENSMUSG00000038515	1.70022	13.4068	3.34014	18.4141	2.54903	13.428	2.62452	2.08664	9.72896	2.70431e-08	Grtp1	66790	1
ENSMUSG00000079484	1.49968	20.0019	1.65189	18.554	1.08579	20.1254	3.8008	2.01182	9.72749	2.71017e-08	Phyhd1	227696	1
ENSMUSG00000040658	46.4126	11.3942	47.7031	18.3234	54.8184	15.1631	-1.75083	4.96848	-9.71734	2.75103e-08	Dnph1	381101	1
ENSMUSG00000052926	47.7549	20.3382	41.6035	20.4203	41.0668	18.3388	-1.14018	5.06185	-9.71365	2.76604e-08	Rnaseh2a	69724	1
ENSMUSG00000001768	30.9998	131.404	24.6854	66.3913	20.9385	69.1368	1.74585	5.36977	9.69878	2.82742e-08	Rin2	74030	1
ENSMUSG00000096145	16.4022	39.0896	15.9496	39.6676	15.3111	30.6386	1.18767	4.54491	9.69758	2.83244e-08	Vkorc1	27973	1
ENSMUSG00000040260	4.16354	73.1939	6.30475	55.2712	2.17765	66.0218	4.08043	3.29983	9.69512	2.84275e-08	Daam2	76441	1
ENSMUSG00000052151	48.5857	19.3285	54.6102	19.2531	60.3257	22.23	-1.42575	5.18269	-9.695	2.84324e-08	Plpp2	50784	1
ENSMUSG00000058729	24.8268	6.82692	25.5665	9.94546	29.8359	9.55369	-1.6194	4.12501	-9.68454	2.88757e-08	Lin9	72568	1
ENSMUSG00000027641	61.7832	14.1508	62.2285	22.7785	66.4143	23.8411	-1.68184	5.34042	-9.68324	2.89311e-08	Rbl1	19650	1
ENSMUSG00000066878	331.392	47.7905	255.167	81.2873	328.85	64.7206	-2.26058	7.37879	-9.67347	2.9352e-08	NA	NA	1
ENSMUSG00000059182	31.1535	76.1196	34.0682	85.174	31.816	74.4669	1.27944	5.51663	9.67328	2.93606e-08	Skap2	54353	1
ENSMUSG00000024790	24.4238	10.2523	28.3923	9.68803	30.6728	9.54722	-1.4957	4.21867	-9.66561	2.96956e-08	Sac3d1	66406	1
ENSMUSG00000072772	25.7352	64.1183	34.6003	81.5262	29.2605	71.6005	1.28353	5.38825	9.65795	3.00343e-08	Grcc10	14790	1
ENSMUSG00000018819	20.9516	83.1938	28.3864	99.2352	28.1744	92.0971	1.83952	5.2414	9.65563	3.01378e-08	Lsp1	16985	1
ENSMUSG00000027797	125.835	874.855	74.8653	412.723	66.0294	444.972	2.67698	7.3024	9.65089	3.03503e-08	Dclk1	13175	1
ENSMUSG00000040084	172.94	22.8407	155.119	35.9547	160.546	35.7018	-2.39908	6.42856	-9.64986	3.03966e-08	Bub1b	12236	1
ENSMUSG00000033554	36.5505	16.5361	38.6669	15.2475	41.5813	13.7362	-1.36272	4.80217	-9.63518	3.10654e-08	Dph5	69740	1
ENSMUSG00000037991	13.499	2.55757	15.4433	5.77319	15.2344	4.79442	-1.82132	3.04731	-9.63112	3.12536e-08	Rmi2	223970	1
ENSMUSG00000027326	90.0771	9.47883	81.3428	20.1672	95.8322	23.0596	-2.43235	5.62308	-9.61827	3.18555e-08	Knl1	76464	1
ENSMUSG00000109865	108.314	48.6943	100.996	48.679	115.181	42.8641	-1.21004	6.27809	-9.61017	3.22411e-08	Hspa14	50497	1
ENSMUSG00000027323	64.2848	7.93131	74.5562	22.4776	81.8064	18.3385	-2.29584	5.33665	-9.59734	3.28623e-08	Rad51	19361	1
ENSMUSG00000018672	25.3159	77.385	22.5113	86.1969	16.7007	78.1891	1.92039	5.24193	9.59716	3.28714e-08	Copz2	56358	1
ENSMUSG00000020089	147.121	54.4743	147.093	43.6644	171.014	38.5966	-1.77869	6.55053	-9.5966	3.28987e-08	Ppa1	67895	1
ENSMUSG00000022558	24.5405	99.6858	24.1952	68.1318	20.1046	104.542	1.96618	5.2075	9.5926	3.3095e-08	Mroh1	223658	1
ENSMUSG00000026039	55.0463	7.09655	38.3151	10.6981	50.9017	12.7531	-2.25764	4.7149	-9.59146	3.31513e-08	Sgol2a	68549	1
ENSMUSG00000027750	144.498	3289.43	31.4582	895.69	39.1808	1025.74	4.69461	7.78127	9.56901	3.42789e-08	Postn	50706	1
ENSMUSG00000086502	14.7641	4.15151	14.6539	5.34276	13.9944	5.69459	-1.52519	3.21377	-9.56816	3.43225e-08	NA	NA	1
ENSMUSG00000018362	201.821	66.5503	215.511	45.8097	249.357	44.8888	-2.10535	6.96451	-9.56664	3.44002e-08	Kpna2	16647	1
ENSMUSG00000033965	0.066938	17.4542	0.375518	16.6022	0.0506431	19.1085	7.43763	-0.0112531	9.56642	3.44117e-08	Slc16a2	20502	1
ENSMUSG00000030468	17.1498	1.14576	12.0403	2.573	15.5812	3.45443	-2.76719	2.68463	-9.55423	3.5043e-08	Siglecg	243958	1
ENSMUSG00000025785	29.6803	9.53805	28.401	12.4523	33.576	9.29413	-1.55907	4.35204	-9.55014	3.52579e-08	Exosc7	66446	1
ENSMUSG00000025764	142.545	43.7042	180.305	39.6299	211.73	49.7555	-1.99886	6.8215	-9.54931	3.53013e-08	Jade1	269424	1
ENSMUSG00000078762	23.379	3.75689	23.6351	8.04858	25.8793	7.79357	-1.96811	3.78872	-9.54513	3.55227e-08	Haus5	71909	1
ENSMUSG00000025582	0.147264	10.907	0.0988206	10.8358	0.0506431	11.6282	6.94346	-1.6646	9.54009	3.5791e-08	Nptx1	18164	1
ENSMUSG00000027203	149.662	21.1444	212.843	63.2072	221.73	52.1573	-2.22341	6.79441	-9.53418	3.61084e-08	Dut	110074	1
ENSMUSG00000028933	21.9267	4.68718	26.1017	9.76181	27.1129	9.36415	-1.7183	4.05173	-9.53289	3.61785e-08	Xrcc2	57434	1
ENSMUSG00000026342	25.5834	78.4902	21.1674	55.8202	23.65	49.339	1.35755	5.07227	9.52826	3.64296e-08	Slc35f5	74150	1
ENSMUSG00000023009	21.7816	67.2133	31.3783	70.572	28.5458	81.3299	1.44042	5.29128	9.52816	3.64354e-08	Nckap5l	380969	1
ENSMUSG00000032353	26.5436	79.8643	29.5256	65.417	26.2429	60.6599	1.31709	5.34694	9.52392	3.66669e-08	Tmed3	66111	1
ENSMUSG00000022394	45.1564	17.9006	35.1999	12.0383	44.55	13.3436	-1.54278	4.73175	-9.52315	3.67091e-08	L3mbtl2	214669	1
ENSMUSG00000029366	88.4135	17.1866	88.5452	32.4914	109.414	28.6242	-1.91248	5.80809	-9.51464	3.71798e-08	Dck	13178	1
ENSMUSG00000018849	93.832	21.3843	57.7567	5.72536	90.6994	7.0132	-3.0613	5.06776	-9.50332	3.78156e-08	Wwc1	211652	1
ENSMUSG00000057406	250.256	93.3113	204.118	60.0469	251.967	73.6075	-1.65357	7.25213	-9.49915	3.80528e-08	Whsc1	107823	1
ENSMUSG00000036875	25.9848	1.71566	31.4755	5.95329	41.189	8.54047	-2.85276	3.98027	-9.48938	3.86144e-08	Dna2	327762	1
ENSMUSG00000020471	82.3621	33.584	82.9034	30.7347	98.6696	26.6394	-1.53984	5.82731	-9.48566	3.88305e-08	Pold2	18972	1
ENSMUSG00000033589	32.5717	10.6987	31.2075	14.7813	32.6621	13.0472	-1.33408	4.41796	-9.48146	3.90757e-08	Reep4	72549	1
ENSMUSG00000028583	28.9271	77.0365	18.7909	83.5772	26.773	81.5577	1.71579	5.22469	9.48054	3.913e-08	Pdpn	14726	1
ENSMUSG00000032409	45.7443	17.4488	37.8906	14.7378	48.1774	16.3523	-1.43774	4.93432	-9.48025	3.91467e-08	Atr	245000	1
ENSMUSG00000046591	38.6468	2.85784	29.6742	7.31261	34.9572	7.59362	-2.65094	4.09195	-9.47757	3.93044e-08	Ticrr	77011	1
ENSMUSG00000045273	34.8353	4.72557	32.2851	11.2381	38.224	10.9024	-2.06416	4.35107	-9.46716	3.99242e-08	Cenph	26886	1
ENSMUSG00000027533	202.793	47.1084	281.052	90.1391	266.265	67.936	-1.91037	7.16629	-9.46657	3.99595e-08	Fabp5	16592	1
ENSMUSG00000033596	190.862	74.6494	150.695	49.1963	182.205	61.2001	-1.51245	6.86086	-9.454	4.07217e-08	Rfwd3	234736	1
ENSMUSG00000030641	17.3142	4.5991	18.7178	6.21728	18.4861	6.3695	-1.67765	3.5625	-9.4526	4.08078e-08	Ddias	74041	1
ENSMUSG00000028702	40.9101	5.48296	37.4558	11.6193	43.1725	12.3543	-2.12316	4.50138	-9.4475	4.11221e-08	Rad54l	19366	1
ENSMUSG00000024781	33.6968	168.538	34.2062	125.343	30.3045	83.7006	1.88925	5.70556	9.44391	4.13445e-08	Lipa	16889	1
ENSMUSG00000051235	21.2461	2.51471	20.5409	5.45044	19.5989	4.68221	-2.34733	3.53351	-9.439	4.16512e-08	Gen1	209334	1
ENSMUSG00000028048	29.8123	132.225	22.8287	62.4332	21.3545	74.0186	1.7979	5.29079	9.43573	4.18567e-08	Gba	14466	1
ENSMUSG00000025742	40.31	16.8292	33.1444	10.0917	41.713	12.5078	-1.57434	4.71035	-9.41059	4.34738e-08	Prps2	110639	1
ENSMUSG00000027353	26.4753	4.83985	26.0673	8.56208	27.8051	8.4353	-1.92007	4.05452	-9.39846	4.4277e-08	Mcm8	66634	1
ENSMUSG00000006517	13.6152	63.0157	13.1431	36.7167	12.6776	36.1217	1.73729	4.28467	9.39831	4.42868e-08	Mvd	192156	1
ENSMUSG00000034120	540.846	194.237	533.037	238.097	613.07	220.693	-1.37082	8.57428	-9.39698	4.43757e-08	Srsf2	20382	1
ENSMUSG00000072720	0.38824	65.3733	0.138349	24.4182	0.016881	24.789	8.43207	-0.632153	9.38571	4.5138e-08	Myo18b	74376	1
ENSMUSG00000022407	144.911	55.5037	142.944	57.548	169.751	51.5072	-1.47258	6.70994	-9.37973	4.55478e-08	Adsl	11564	1
ENSMUSG00000033307	512.44	189.562	515.102	236.766	542.618	192.33	-1.35133	8.44115	-9.37849	4.56338e-08	Mif	17319	1
ENSMUSG00000066607	12.919	38.4397	19.9124	61.0173	16.6278	51.186	1.61416	4.54871	9.37496	4.58778e-08	6030419C18Rik	319477	1
ENSMUSG00000021273	24.1161	99.2168	24.0925	63.8259	19.1242	66.8848	1.75371	5.11161	9.36953	4.62566e-08	Fdft1	14137	1
ENSMUSG00000026605	152.095	15.6165	112.957	20.7597	124.528	27.0354	-2.63979	5.99395	-9.35179	4.7516e-08	Cenpf	108000	1
ENSMUSG00000004880	103.948	40.7443	91.685	46.0226	111.356	38.3177	-1.29368	6.22627	-9.34932	4.76939e-08	Lbr	98386	1
ENSMUSG00000017760	94.5617	460.406	67.0186	203.637	74.6138	207.98	1.79338	6.94896	9.3466	4.78914e-08	Ctsa	19025	1
ENSMUSG00000041238	65.5979	30.2512	78.9561	31.2225	85.2394	32.0801	-1.29076	5.73755	-9.34408	4.80743e-08	Rbbp8	225182	1
ENSMUSG00000039985	127.572	30.4411	149.512	38.6707	178.382	33.9791	-2.13768	6.4843	-9.33433	4.87906e-08	Fam60a	56306	1
ENSMUSG00000031821	74.2899	12.9307	82.5943	30.0206	78.7841	24.8171	-1.87904	5.61976	-9.33083	4.90508e-08	Gins2	272551	1
ENSMUSG00000032400	57.2834	7.54533	61.1478	17.2103	59.3682	18.6853	-2.13365	5.0639	-9.32393	4.95671e-08	Zwilch	68014	1
ENSMUSG00000032076	33.2987	6.62158	31.5337	3.89434	29.6198	4.82282	-2.65965	3.65531	-9.30751	5.08194e-08	Cadm1	54725	1
ENSMUSG00000022962	198.095	72.2124	149.564	45.4613	215.688	48.7906	-1.77086	6.93951	-9.30149	5.12871e-08	Gart	14450	1
ENSMUSG00000030351	1.45925	15.0433	1.3242	12.8024	0.65836	11.4876	3.59072	0.935324	9.29695	5.16427e-08	Tspan11	68498	1
ENSMUSG00000036223	30.5085	1.83023	59.1643	11.0053	52.0776	8.19092	-3.03972	4.37937	-9.29585	5.17289e-08	Ska1	66468	1
ENSMUSG00000025925	28.4302	6.7674	23.9873	10.7536	26.017	9.56606	-1.55509	4.19138	-9.28865	5.22988e-08	Terf1	21749	1
ENSMUSG00000052374	0.281139	29.3742	0.147045	17.6707	0.016881	19.4519	7.84938	-1.07173	9.28433	5.26445e-08	Actn2	11472	1
ENSMUSG00000023072	26.5131	12.0156	28.3904	12.4633	27.593	13.2941	-1.12609	4.30256	-9.27805	5.31501e-08	Cep89	72140	1
ENSMUSG00000039842	55.0343	14.8056	39.9405	13.8652	50.0833	15.7055	-1.69632	4.90618	-9.26759	5.4005e-08	Mcph1	244329	1
ENSMUSG00000028069	75.1221	25.1322	49.217	17.7227	74.4426	17.7373	-1.70622	5.29126	-9.26426	5.42798e-08	Gpatch4	66614	1
ENSMUSG00000068394	27.3509	11.7049	26.5827	9.82467	30.4068	12.7525	-1.30607	4.29192	-9.2627	5.44091e-08	Cep152	99100	1
ENSMUSG00000022673	218.552	54.4434	137.271	36.5521	205.739	47.5674	-2.00625	6.78312	-9.25965	5.46624e-08	Mcm4	17217	1
ENSMUSG00000021811	62.6456	18.4958	63.0677	26.6157	69.7676	24.8784	-1.49595	5.44832	-9.25347	5.51804e-08	Dnajc9	108671	1
ENSMUSG00000027322	24.8658	2.85665	15.3049	2.84	19.9115	3.11501	-2.75452	3.01611	-9.25322	5.52018e-08	Siglec1	20612	1
ENSMUSG00000022033	57.4997	5.3419	70.8536	16.8706	70.7099	17.2784	-2.50218	5.11303	-9.25193	5.53107e-08	Pbk	52033	1
ENSMUSG00000002718	406.342	144.24	303.978	101.255	384.152	91.3867	-1.71419	7.80417	-9.25095	5.53939e-08	Cse1l	110750	1
ENSMUSG00000060519	5.63537	40.1345	7.16845	21.6025	4.50318	19.246	2.18355	3.28224	9.24977	5.54932e-08	Tor3a	30935	1
ENSMUSG00000070526	15.9926	4.21251	17.0564	3.78503	19.9233	3.6136	-2.18567	3.26531	-9.24491	5.59067e-08	Peg12	27412	1
ENSMUSG00000048327	102.463	15.3171	85.0328	26.9054	94.191	29.0354	-2.02877	5.75203	-9.23893	5.64202e-08	Ckap2l	70466	1
ENSMUSG00000032812	11.0531	35.3586	10.9691	32.4591	10.2805	29.8278	1.59824	4.01814	9.22287	5.78225e-08	Arap1	69710	1
ENSMUSG00000007029	406.954	144.806	326.744	92.3456	386.231	105.988	-1.72507	7.84696	-9.22052	5.80311e-08	Vars	22321	1
ENSMUSG00000028557	86.4788	284.139	110.664	314.611	109.347	266.659	1.5018	7.19226	9.21283	5.8718e-08	Rnf11	29864	1
ENSMUSG00000017146	67.4909	6.2347	55.5067	12.5302	66.5619	13.2592	-2.62817	5.00971	-9.20576	5.93577e-08	Brca1	12189	1
ENSMUSG00000014905	7.18914	28.7814	7.72777	21.6307	7.33717	21.1332	1.67155	3.61092	9.19756	6.01087e-08	Dnajb9	27362	1
ENSMUSG00000017561	72.3886	25.0879	76.2014	36.0583	83.2828	32.6729	-1.31952	5.76775	-9.18055	6.16974e-08	Crlf3	54394	1
ENSMUSG00000033632	15.8348	4.15151	14.2104	5.39742	16.5603	5.24464	-1.66117	3.23848	-9.17568	6.21603e-08	AW554918	225289	1
ENSMUSG00000019210	63.1316	155.209	75.1234	162.571	71.6262	147.306	1.1495	6.5154	9.16315	6.33685e-08	Atp6v1e1	11973	1
ENSMUSG00000023249	21.8662	91.4424	18.1411	94.7705	12.9329	98.7919	2.45133	5.07377	9.16262	6.34201e-08	Parp3	235587	1
ENSMUSG00000019942	200.435	24.3528	226.74	67.9252	232.012	57.1143	-2.26741	6.91978	-9.14759	6.49029e-08	Cdk1	12534	1
ENSMUSG00000048482	127.087	41.7225	87.0167	23.4814	94.8207	28.3323	-1.74443	6.11354	-9.13576	6.60959e-08	Bdnf	12064	1
ENSMUSG00000030357	423.31	154.954	453.079	118.642	497.835	114.216	-1.83822	8.12009	-9.1346	6.6215e-08	Fkbp4	14228	1
ENSMUSG00000020974	21.5439	2.54447	26.7274	8.17128	29.3632	6.62259	-2.3042	3.87233	-9.12623	6.70744e-08	Pole2	18974	1
ENSMUSG00000054263	44.3938	165.677	48.0857	139.827	47.098	137.897	1.66286	6.23807	9.1186	6.78672e-08	Lifr	16880	1
ENSMUSG00000051329	158.396	52.511	112.528	32.3739	156.847	37.4723	-1.81696	6.43174	-9.10903	6.88774e-08	Nup160	59015	1
ENSMUSG00000041064	36.841	2.57423	45.795	11.1911	42.8488	10.0818	-2.64014	4.37344	-9.10098	6.97382e-08	Pif1	208084	1
ENSMUSG00000020527	38.8896	13.0795	42.1494	18.4168	53.7735	20.374	-1.38757	4.8909	-9.10046	6.97945e-08	Myo19	66196	1
ENSMUSG00000023391	53.2692	11.5915	31.4621	5.94399	41.9493	6.7632	-2.41858	4.38396	-9.08943	7.09937e-08	Dlx2	13392	1
ENSMUSG00000050315	8.18276	49.6026	3.97259	32.9174	4.0008	49.4338	3.06946	3.38126	9.06488	7.37422e-08	Synpo2	118449	1
ENSMUSG00000054364	73.1442	194.33	62.3558	152.43	70.2375	134.506	1.21403	6.37983	9.06374	7.38721e-08	Rhob	11852	1
ENSMUSG00000062510	25.9612	2.28169	21.3903	7.05627	31.1543	7.25982	-2.39734	3.79959	-9.05807	7.45241e-08	Nsl1	381318	1
ENSMUSG00000022425	0.843418	39.447	0.612688	13.2954	0.118167	11.6006	5.53448	1.12886	9.04884	7.55977e-08	Enpp2	18606	1
ENSMUSG00000100431	24.4583	3.38162	27.5243	6.61191	21.0108	4.31129	-2.39865	3.37686	-9.04286	7.63015e-08	NA	NA	1
ENSMUSG00000044086	0.0937132	87.2069	0.0197641	54.6987	0.0844051	46.1821	10.052	-0.483769	9.03925	7.67302e-08	Lmod3	320502	1
ENSMUSG00000001313	5.12745	13.7294	7.33249	17.9686	4.57476	15.3402	1.49793	2.96511	9.03853	7.68157e-08	Rnd2	11858	1
ENSMUSG00000021876	7.53481	37.282	7.24474	43.1662	4.2709	42.3348	2.71788	3.89762	9.02699	7.82045e-08	Rnase4	58809	1
ENSMUSG00000024056	68.7051	8.34974	58.9204	19.3181	63.0945	17.3571	-2.16211	5.19828	-9.02581	7.83474e-08	Ndc80	67052	1
ENSMUSG00000026784	25.155	6.71324	27.3646	7.55639	33.6854	8.00054	-1.94639	4.12368	-9.01077	8.02003e-08	Pdss1	56075	1
ENSMUSG00000004267	2.97713	18.3261	4.37657	32.7444	4.47111	31.6833	2.78455	2.95758	9.00878	8.04494e-08	Eno2	13807	1
ENSMUSG00000031756	40.8316	5.491	32.3503	11.4152	36.5332	12.205	-1.98626	4.4242	-9.00683	8.06932e-08	Cenpn	72155	1
ENSMUSG00000028466	28.4219	74.8015	24.3296	55.0851	20.477	49.0477	1.27688	5.02913	8.99694	8.19449e-08	Creb3	12913	1
ENSMUSG00000025880	88.0443	24.1019	76.2678	20.2088	87.8532	21.075	-1.94776	5.61468	-8.99433	8.22784e-08	Smad7	17131	1
ENSMUSG00000040111	5.34219	18.5419	4.92127	20.3746	5.82395	28.3267	2.04016	3.24431	8.98991	8.28462e-08	Gramd1b	235283	1
ENSMUSG00000020121	5.5023	43.2858	5.59325	21.3424	5.55386	24.5089	2.36267	3.41295	8.98969	8.28743e-08	Srgap1	117600	1
ENSMUSG00000031156	13.9097	45.1011	12.2289	29.3122	10.8883	28.6318	1.45038	4.22085	8.9838	8.36391e-08	Slc35a2	22232	1
ENSMUSG00000020212	20.3888	4.95502	27.4211	11.0545	26.5613	9.51769	-1.60133	4.02978	-8.97405	8.49189e-08	Mdm1	17245	1
ENSMUSG00000026950	0.33469	138.156	0.494103	36.9115	0.117492	52.8179	7.95089	0.736107	8.96817	8.57017e-08	Neb	17996	1
ENSMUSG00000054675	8.66284	63.5207	16.1868	85.5017	10.3481	78.9874	2.75911	4.70263	8.96569	8.60335e-08	Tmem119	231633	1
ENSMUSG00000024525	17.5509	6.47278	25.5926	9.03214	25.6399	9.46257	-1.45072	4.00787	-8.96547	8.60636e-08	Impa2	114663	1
ENSMUSG00000031004	385.713	33.2269	227.11	41.9045	271.027	55.961	-2.74657	7.15218	-8.96203	8.65266e-08	Mki67	17345	1
ENSMUSG00000022021	127.85	26.0402	63.4412	16.0865	92.1153	19.383	-2.1704	5.63889	-8.9577	8.71127e-08	Diaph3	56419	1
ENSMUSG00000004642	110.794	40.3372	100.878	49.9006	123.185	48.8896	-1.26851	6.28019	-8.95536	8.7432e-08	Slbp	20492	1
ENSMUSG00000074682	23.5817	11.8587	22.401	8.84466	23.4947	7.38187	-1.33717	3.89502	-8.94677	8.86122e-08	Zcchc3	67917	1
ENSMUSG00000035024	59.3341	13.9404	40.7785	17.2297	61.2889	19.8397	-1.64929	5.10309	-8.92928	9.10693e-08	Ncapd3	78658	1
ENSMUSG00000022105	10.9377	68.5198	7.37241	30.0367	10.4156	33.0567	2.10851	3.79398	8.92591	9.15501e-08	Rb1	19645	1
ENSMUSG00000019577	431.248	162.181	499.925	115.053	505.935	95.0124	-1.98541	8.18621	-8.92362	9.18795e-08	Pdk4	27273	1
ENSMUSG00000031392	171.689	67.4612	149.147	76.24	157.338	73.4669	-1.13583	6.75902	-8.92029	9.23593e-08	Irak1	16179	1
ENSMUSG00000037544	72.2397	10.5948	54.9205	21.6517	67.4083	19.3427	-1.96379	5.2752	-8.92027	9.23615e-08	Dlgap5	218977	1
ENSMUSG00000042462	79.0192	20.3111	114.296	39.6949	109.777	29.7946	-1.79029	5.93809	-8.9177	9.27341e-08	Dctpp1	66422	1
ENSMUSG00000031562	81.5117	32.0669	67.6522	31.0615	79.5889	34.5457	-1.22199	5.70407	-8.91751	9.27626e-08	Dctd	320685	1
ENSMUSG00000036820	10.1344	29.2986	11.7506	30.7221	8.14779	32.667	1.64295	3.9942	8.91641	9.29219e-08	Amdhd2	245847	1
ENSMUSG00000026407	0.174039	36.0574	0.0197641	18.1553	0.016881	17.7587	9.0757	-1.79974	8.91378	9.33061e-08	Cacna1s	12292	1
ENSMUSG00000028445	0.896969	10.1928	1.12655	18.2419	0.759646	17.6743	4.01508	1.27926	8.91251	9.34911e-08	Enho	69638	1
ENSMUSG00000026662	147.391	67.1717	131.958	53.6572	148.784	54.2223	-1.2957	6.66101	-8.91178	9.35986e-08	Sephs1	109079	1
ENSMUSG00000007050	88.473	40.3857	102.178	41.7971	107.46	41.0767	-1.27039	6.0671	-8.90983	9.38841e-08	Lsm2	27756	1
ENSMUSG00000048922	64.8158	6.45076	57.1855	17.3442	69.6531	17.5241	-2.33725	5.08654	-8.90191	9.50573e-08	Cdca2	108912	1
ENSMUSG00000035439	42.7525	16.3614	33.8302	11.7686	36.7837	14.5225	-1.41824	4.64787	-8.8998	9.53713e-08	Haus8	76478	1
ENSMUSG00000027115	59.9879	7.2382	66.6956	20.0319	70.3145	18.7713	-2.22323	5.25824	-8.89683	9.58175e-08	Kif18a	228421	1
ENSMUSG00000022508	14.2042	44.2542	10.0204	34.174	14.5346	35.0263	1.55252	4.19694	8.89168	9.65939e-08	Bcl6	12053	1
ENSMUSG00000039043	35.9267	15.5787	44.6863	20.7578	38.2247	18.7398	-1.11156	4.93655	-8.88887	9.70216e-08	Arpin	70420	1
ENSMUSG00000026825	29.3459	152.758	21.8378	98.4	15.9036	110.724	2.44673	5.4838	8.88484	9.76367e-08	Dnm1	13429	1
ENSMUSG00000097180	37.9198	8.02386	35.3153	10.9943	40.2575	10.9381	-1.93421	4.39126	-8.88082	9.8255e-08	2700038G22Rik	67194	1
ENSMUSG00000033152	3.41384	30.9354	6.02806	18.9137	4.41574	17.14	2.28884	2.92852	8.88036	9.83266e-08	Podxl2	319655	1
ENSMUSG00000044674	12.8092	46.5998	9.78324	35.5992	9.23324	38.764	1.9273	4.1976	8.87577	9.90369e-08	Fzd1	14362	1
ENSMUSG00000028527	55.1984	19.0315	40.1409	11.9011	63.343	10.5596	-1.96143	4.92796	-8.87179	9.96584e-08	Ak4	11639	1
ENSMUSG00000024691	131.525	33.9096	138.166	54.999	164.67	58.0957	-1.59698	6.59558	-8.86931	1.00048e-07	Fam111a	107373	1
ENSMUSG00000005958	9.59275	40.7937	10.5738	42.7937	6.63424	44.8233	2.28956	3.90263	8.86007	1.01511e-07	Ephb3	13845	1
ENSMUSG00000026701	210.135	87.3054	221.442	75.1717	267.061	64.9464	-1.62369	7.25288	-8.85368	1.02537e-07	Prdx6	11758	1
ENSMUSG00000042109	1.84856	12.489	2.71638	13.7135	2.23876	13.4921	2.57268	1.85428	8.85073	1.03014e-07	Csdc2	105859	1
ENSMUSG00000027656	4.56463	78.2284	7.26806	94.6901	3.05546	90.2022	4.23891	4.0853	8.84502	1.03944e-07	Wisp2	22403	1
ENSMUSG00000024236	48.2623	236.697	49.3107	159.279	47.5194	170.797	1.94373	6.2703	8.84358	1.04179e-07	Svil	225115	1
ENSMUSG00000006800	14.6594	130.873	15.1986	63.4174	12.4413	63.6539	2.5383	4.67347	8.83037	1.06371e-07	Sulf2	72043	1
ENSMUSG00000032009	18.7515	117.856	13.9768	70.5217	10.9598	89.6817	2.67018	4.88544	8.82002	1.08121e-07	Sesn3	75747	1
ENSMUSG00000023572	21.8619	48.375	26.6223	60.1371	23.9896	58.1407	1.2008	5.00904	8.81597	1.08814e-07	Ccndbp1	17151	1
ENSMUSG00000031387	2.07401	10.8752	2.3709	13.6974	1.43522	13.1538	2.71195	1.79089	8.80917	1.09988e-07	Renbp	19703	1
ENSMUSG00000035293	68.7855	18.2012	78.5758	33.3407	80.1254	33.6484	-1.46789	5.7126	-8.80673	1.10413e-07	G2e3	217558	1
ENSMUSG00000073889	3.59644	28.9977	2.78674	22.6145	2.21141	25.2041	3.16567	3.00783	8.8041	1.10871e-07	Il11ra1	16157	1
ENSMUSG00000027597	44.4182	14.5895	41.5659	10.6085	43.9133	9.86696	-1.91267	4.59894	-8.79707	1.1211e-07	Ahcy	269378	1
ENSMUSG00000028766	45.0495	5.37166	36.2288	2.74653	24.7307	2.26377	-3.41666	3.94515	-8.78529	1.14217e-07	Alpl	11647	1
ENSMUSG00000023940	68.612	6.54152	76.6579	23.0479	81.429	20.5112	-2.36237	5.40571	-8.78201	1.14811e-07	Sgol1	72415	1
ENSMUSG00000031636	5.55585	68.0758	1.20561	69.6193	0.724871	68.0659	5.27171	2.42578	8.77946	1.15276e-07	Pdlim3	53318	1
ENSMUSG00000025608	42.2914	5.0443	34.8022	2.91051	52.4338	3.07929	-3.58453	3.93095	-8.77759	1.15617e-07	Podxl	27205	1
ENSMUSG00000028167	4.19674	15.5198	6.09486	22.1789	3.42685	22.0612	2.14699	3.17933	8.77739	1.15653e-07	Bdh2	69772	1
ENSMUSG00000047793	34.2685	179.896	30.7336	194.864	23.2452	255.022	2.83423	6.2159	8.77617	1.15876e-07	Sned1	208777	1
ENSMUSG00000036103	102.448	347.933	81.2088	226.417	97.9595	236.177	1.50642	7.03394	8.773	1.1646e-07	Colec12	140792	1
ENSMUSG00000032198	10.0005	24.7454	12.8273	29.23	8.92972	34.2015	1.48393	3.96236	8.76716	1.17542e-07	Dock6	319899	1
ENSMUSG00000025171	14.8468	38.8777	21.2464	46.6362	18.9574	39.2797	1.20016	4.57576	8.7417	1.22383e-07	Ubtd1	226122	1
ENSMUSG00000004099	305.01	72.2761	193.064	57.5502	273.836	69.22	-1.93294	7.20627	-8.7325	1.24182e-07	Dnmt1	13433	1
ENSMUSG00000062070	1098.2	355.496	895.781	409.991	1031.44	314.945	-1.48646	9.4153	-8.73081	1.24517e-07	Pgk1	18655	1
ENSMUSG00000060098	117.825	49.9886	119.987	54.3694	123.62	47.706	-1.25034	6.48032	-8.72292	1.26086e-07	Prmt7	214572	1
ENSMUSG00000097487	5.91169	18.722	5.70788	23.6175	4.29251	17.9955	1.91562	3.0677	8.72196	1.26279e-07	Ptges3l	73635	1
ENSMUSG00000038239	0.066938	55.4576	0.138349	17.9413	0.016881	17.6459	8.95933	-1.06184	8.72075	1.26522e-07	Hrc	15464	1
ENSMUSG00000028044	189.522	63.4264	230.908	104.83	242.563	85.4795	-1.40974	7.28037	-8.7115	1.28396e-07	Cks1b	54124	1
ENSMUSG00000022537	2.13559	13.3848	4.85446	16.2327	2.16921	19.9538	2.54968	2.34969	8.70987	1.28729e-07	Tmem44	224090	1
ENSMUSG00000035640	5.2964	16.9483	7.68824	14.3612	6.12781	16.7381	1.35635	3.17326	8.70626	1.29471e-07	Cbarp	100503659	1
ENSMUSG00000026821	18.4216	102.212	26.1475	79.7829	17.7953	91.9871	2.16136	5.2487	8.70292	1.30162e-07	Ralgds	19730	1
ENSMUSG00000025283	28.2277	100.763	31.4831	132.628	38.5731	126.588	1.87373	5.69149	8.69186	1.32474e-07	Sat1	20229	1
ENSMUSG00000096956	5.58263	17.8762	5.03985	25.5113	3.93294	22.7755	2.17047	3.10866	8.68572	1.33776e-07	Snhg18	100616095	1
ENSMUSG00000000711	60.0492	135.607	60.6968	121.352	54.9477	110.506	1.06109	6.24739	8.68444	1.34049e-07	Rab5b	19344	1
ENSMUSG00000037822	34.5989	70.6577	30.564	68.0015	27.3263	63.9894	1.13574	5.3653	8.67962	1.35082e-07	Smim14	68552	1
ENSMUSG00000031875	53.0052	174.397	52.4935	119.091	55.2317	119.198	1.33781	6.17423	8.67866	1.35289e-07	Cmtm3	68119	1
ENSMUSG00000076437	106.085	32.2746	134.955	62.5691	111.371	43.321	-1.39731	6.43612	-8.67602	1.35861e-07	2700094K13Rik	72657	1
ENSMUSG00000008658	1.32537	12.7268	2.23335	18.4286	1.73874	15.6768	3.18057	1.86746	8.67325	1.36463e-07	Rbfox1	268859	1
ENSMUSG00000075702	22.7185	51.8873	24.211	64.4154	18.0597	50.2735	1.35933	4.9313	8.67009	1.37151e-07	Selm	114679	1
ENSMUSG00000028618	125.911	256.545	125.759	264.724	114.805	219.569	1.01269	7.38247	8.66949	1.37284e-07	Tmem59	56374	1
ENSMUSG00000020994	195.729	80.5749	164.203	88.6139	207.391	90.2003	-1.12167	7.10107	-8.66376	1.38544e-07	Pnn	18949	1
ENSMUSG00000040562	12.9803	40.8327	12.2209	30.7022	8.38784	27.1625	1.55889	4.13238	8.66054	1.39258e-07	Gstm2	14863	1
ENSMUSG00000032702	1.99475	12.3069	1.40325	10.0433	2.21141	11.0413	2.58575	1.95864	8.6542	1.40674e-07	Kank1	107351	1
ENSMUSG00000032754	5.11379	15.7888	3.63818	15.0726	2.80968	18.4401	2.11182	2.59337	8.64588	1.42559e-07	Slc8b1	170756	1
ENSMUSG00000063087	2.43895	10.2538	3.586	13.2118	2.88632	11.906	2.00988	2.24828	8.64572	1.42593e-07	Gm10125	791318	1
ENSMUSG00000039244	36.6111	19.9472	36.9372	16.3737	45.6024	18.6687	-1.11391	4.80318	-8.64491	1.4278e-07	E130309D02Rik	231868	1
ENSMUSG00000001151	66.7669	21.6209	52.7666	16.5749	63.7508	22.8486	-1.59235	5.28129	-8.64073	1.43736e-07	Pcnt	18541	1
ENSMUSG00000060376	13.3474	50.5174	10.6529	29.2275	11.0908	26.0264	1.53333	4.12278	8.63745	1.44493e-07	Bckdha	12039	1
ENSMUSG00000030060	32.036	12.4248	30.1008	15.7296	37.9992	14.3284	-1.2355	4.65038	-8.62837	1.46606e-07	Hmces	232210	1
ENSMUSG00000028654	3.86901	21.6206	2.54957	13.9786	2.61656	15.284	2.48026	2.24511	8.62319	1.47827e-07	Mycl	16918	1
ENSMUSG00000020300	18.5418	50.8338	10.3366	31.0044	13.0828	35.8967	1.48521	4.33413	8.62237	1.48021e-07	Cpeb4	67579	1
ENSMUSG00000044155	70.5055	33.8983	94.416	45.8026	93.3885	37.4051	-1.14318	5.95551	-8.61952	1.48698e-07	Lsm8	76522	1
ENSMUSG00000060594	5.52908	18.3755	5.63277	14.6657	4.43971	14.093	1.58894	3.08378	8.61634	1.49458e-07	Layn	244864	1
ENSMUSG00000034744	8.40928	26.1777	12.3423	42.4901	7.97189	45.427	1.98369	4.07855	8.61588	1.49567e-07	Nagk	56174	1
ENSMUSG00000053291	12.4339	27.1473	11.6755	29.5549	11.392	27.5407	1.24309	4.11981	8.61297	1.50268e-07	Rab4b	19342	1
ENSMUSG00000038260	6.86061	31.1146	9.9544	26.874	5.62239	29.8978	2.02043	3.65948	8.61046	1.50871e-07	Trpm4	68667	1
ENSMUSG00000059743	58.1458	245.109	53.3829	129.228	41.1839	133.035	1.68286	6.22997	8.60011	1.53397e-07	Fdps	110196	1
ENSMUSG00000055884	30.3762	10.1931	23.0252	8.67686	27.6342	12.1335	-1.39275	4.25864	-8.59963	1.53516e-07	Fancm	104806	1
ENSMUSG00000022742	43.3929	16.7959	34.5584	12.1192	40.6117	15.1515	-1.43577	4.8367	-8.59868	1.5375e-07	Cpox	12892	1
ENSMUSG00000040563	6.54653	19.9278	5.48494	24.2253	5.959	22.7643	1.88606	3.27607	8.58526	1.57096e-07	Plppr2	235044	1
ENSMUSG00000032344	19.6203	4.61636	11.6774	4.42014	15.4789	4.36613	-1.78716	3.28723	-8.58224	1.57861e-07	Mb21d1	214763	1
ENSMUSG00000022453	7.18914	27.8701	7.45107	17.5169	5.83138	17.1119	1.58344	3.41507	8.5811	1.58149e-07	Naga	17939	1
ENSMUSG00000023505	101.999	12.6331	127.256	39.0937	112.543	32.6352	-2.16516	5.98351	-8.5801	1.58404e-07	Cdca3	14793	1
ENSMUSG00000020241	140.404	1716.14	113.071	635.895	90.9262	683.059	3.00602	8.25874	8.57043	1.60884e-07	Col6a2	12834	1
ENSMUSG00000011752	926.125	348.687	850.622	345.29	1066.89	306.562	-1.50324	9.294	-8.55764	1.64228e-07	Pgam1	18648	1
ENSMUSG00000022324	22.5849	179.316	20.9302	75.5256	23.0764	81.1435	2.22449	5.28185	8.55522	1.6487e-07	Matn2	17181	1
ENSMUSG00000031253	7.85852	85.7201	6.42334	35.65	4.57476	48.6351	3.11162	4.22339	8.54169	1.685e-07	Srpx2	68792	1
ENSMUSG00000030157	10.004	31.9949	11.0679	72.0538	8.73019	59.8888	2.37524	4.39109	8.54145	1.68564e-07	Clec2d	93694	1
ENSMUSG00000001156	7.91234	23.5707	6.30475	15.2333	6.46509	15.2567	1.35588	3.27085	8.53852	1.69364e-07	Mxd1	17119	1
ENSMUSG00000026174	101.546	46.1406	97.3395	47.9192	115.348	42.9448	-1.19589	6.29559	-8.53458	1.70443e-07	Cnot9	58184	1
ENSMUSG00000063659	18.9167	61.5569	26.0412	59.7474	31.9629	64.9965	1.31274	4.92782	8.52944	1.71862e-07	Zbtb18	30928	1
ENSMUSG00000057541	132.987	52.9804	105.657	36.3778	163.207	34.4915	-1.70098	6.42602	-8.52253	1.73787e-07	Pus7	78697	1
ENSMUSG00000033420	25.6983	153.392	22.2093	78.059	18.7227	85.7658	2.19932	5.27525	8.52044	1.74373e-07	Antxr1	69538	1
ENSMUSG00000079553	86.5211	10.0199	73.3885	21.5323	78.5585	23.748	-2.19405	5.43538	-8.5139	1.76224e-07	Kifc1	100502766	1
ENSMUSG00000001507	253.017	76.974	315.666	61.0933	329.626	63.0583	-2.16353	7.30789	-8.5055	1.78632e-07	Itga3	16400	1
ENSMUSG00000059791	17.3637	4.38959	12.7874	4.46824	17.0664	4.85122	-1.77505	3.24141	-8.50485	1.78819e-07	Nrm	106582	1
ENSMUSG00000031584	119.332	43.714	77.5995	20.2809	128.825	19.7215	-2.0305	5.94375	-8.49683	1.81151e-07	Gsr	14782	1
ENSMUSG00000035296	0.147264	16.0852	0.0197641	16.4109	0.016881	11.6563	8.48443	-1.70678	8.49628	1.81314e-07	Sgcg	24053	1
ENSMUSG00000018379	612.368	282.462	572.839	268.039	682.746	264.621	-1.19262	8.78296	-8.49128	1.82785e-07	Srsf1	110809	1
ENSMUSG00000032741	28.6746	97.0313	25.1411	62.0056	23.7516	77.6907	1.59173	5.14027	8.47459	1.87788e-07	Tpcn1	252972	1
ENSMUSG00000044734	1.29672	29.4388	2.15034	52.0355	1.0635	33.0941	4.69401	2.50794	8.46479	1.90794e-07	Serpinb1a	66222	1
ENSMUSG00000042289	2.52624	13.7937	8.20211	32.9721	4.60852	26.4201	2.35905	3.22111	8.46118	1.91913e-07	Hsd3b7	101502	1
ENSMUSG00000039231	70.1167	31.6553	63.9907	33.6933	73.5752	35.8101	-1.03646	5.70241	-8.45965	1.9239e-07	Suv39h1	20937	1
ENSMUSG00000036867	59.1378	15.9909	37.8843	8.03218	33.7651	7.83238	-2.08088	4.57558	-8.45964	1.92392e-07	Smad6	17130	1
ENSMUSG00000038736	90.5398	41.391	98.7044	36.7702	104.917	32.6633	-1.41407	6.10909	-8.45893	1.92615e-07	Nudcd1	67429	1
ENSMUSG00000026991	138.15	66.3062	105.294	37.7267	127.796	46.7819	-1.3277	6.2992	-8.457	1.93218e-07	Pkp4	227937	1
ENSMUSG00000060216	40.3103	16.7013	42.428	21.3538	47.4532	20.4086	-1.15862	4.92209	-8.4552	1.93784e-07	Arrb2	216869	1
ENSMUSG00000014074	65.7572	27.2255	49.7087	28.7924	71.4155	25.8886	-1.17251	5.52234	-8.45007	1.95401e-07	Rnf168	70238	1
ENSMUSG00000037316	51.7165	25.787	45.9109	17.5292	53.2971	19.1212	-1.29213	5.21012	-8.43619	1.99853e-07	Bag4	67384	1
ENSMUSG00000032783	49.2736	4.03247	50.0582	16.9618	57.8935	14.1541	-2.38858	4.74217	-8.43547	2.00089e-07	Troap	78733	1
ENSMUSG00000041731	0.682767	72.6427	5.51419	54.7509	2.14389	47.0477	4.92194	2.93716	8.43339	2.00766e-07	Pgm5	226041	1
ENSMUSG00000024165	201.662	88.8985	175.473	75.334	208.472	71.7228	-1.31333	7.10155	-8.43238	2.01094e-07	Hn1l	52009	1
ENSMUSG00000034361	100.156	45.8674	69.6685	23.1078	80.5768	24.8894	-1.46985	5.75882	-8.43043	2.01734e-07	Cpne2	234577	1
ENSMUSG00000019539	85.6921	324.518	56.476	193.725	47.4863	140.227	1.75803	6.68908	8.42601	2.03186e-07	Rcn3	52377	1
ENSMUSG00000034858	2.50348	10.282	2.82627	10.9206	1.84003	13.5123	2.28861	2.16973	8.41853	2.05674e-07	Fam214a	235493	1
ENSMUSG00000025161	145.188	16.7694	122.32	36.788	152.618	31.1163	-2.37689	6.2452	-8.41846	2.05695e-07	Slc16a3	80879	1
ENSMUSG00000000751	237.235	84.3449	170.557	60.4577	216.497	58.7704	-1.62079	7.08147	-8.41641	2.06384e-07	Rpa1	68275	1
ENSMUSG00000078773	28.9426	3.87801	30.1217	9.97689	32.8359	10.4561	-2.03954	4.17619	-8.40129	2.11524e-07	Rad54b	623474	1
ENSMUSG00000026958	11.519	55.8468	18.4826	69.7527	19.1026	70.6356	2.03437	4.76493	8.40048	2.11806e-07	Dpp7	83768	1
ENSMUSG00000049932	104.784	19.0321	87.7136	35.0114	86.0844	29.1754	-1.77858	5.75513	-8.3968	2.13076e-07	H2afx	15270	1
ENSMUSG00000031266	11.7714	29.7444	9.3006	24.9642	12.1952	25.0601	1.25963	4.03414	8.39098	2.15106e-07	Gla	11605	1
ENSMUSG00000039116	14.0704	76.485	6.54192	32.3982	7.17882	34.1535	2.31612	3.87068	8.39017	2.15391e-07	Adgrg6	215798	1
ENSMUSG00000072437	10.8038	3.85391	12.0763	2.19996	11.8356	2.26377	-2.11053	2.66695	-8.38879	2.15876e-07	Nanos1	332397	1
ENSMUSG00000038650	57.6871	172.235	61.249	130.402	56.8391	115.533	1.23048	6.31851	8.37804	2.19695e-07	Rnh1	107702	1
ENSMUSG00000074088	81.2327	44.5059	76.9813	33.2727	89.3185	31.0449	-1.20158	5.90472	-8.37656	2.20225e-07	Snrnp40	66585	1
ENSMUSG00000095098	34.3748	15.8769	32.8318	12.8035	32.9686	12.0781	-1.30853	4.58115	-8.37104	2.22217e-07	Ccdc85b	240514	1
ENSMUSG00000066621	15.6115	36.9734	15.1294	33.5985	13.2857	37.129	1.29244	4.31277	8.36869	2.23073e-07	Tecpr1	70381	1
ENSMUSG00000070509	7.99239	38.554	8.20211	32.2506	6.33038	33.8441	2.22703	3.58301	8.36502	2.24411e-07	Rgma	244058	1
ENSMUSG00000021884	3.40661	10.1392	3.4022	14.6066	2.42952	13.5739	2.04298	2.54259	8.3644	2.24639e-07	Hacl1	56794	1
ENSMUSG00000052852	1.05762	15.0139	2.19382	10.8085	2.09899	10.1096	2.82949	1.68173	8.36216	2.25464e-07	Reep1	52250	1
ENSMUSG00000032816	4.24521	42.7397	2.35193	22.3959	1.46865	26.0545	3.55196	2.75015	8.35851	2.26811e-07	Igdcc4	56741	1
ENSMUSG00000070576	2.61861	17.3054	5.26595	30.292	4.60852	30.122	2.68498	2.98844	8.35774	2.27099e-07	Mn1	433938	1
ENSMUSG00000048249	6.38535	70.1051	5.43513	22.9403	5.58762	28.9504	2.63889	3.56615	8.35679	2.27448e-07	Crebrf	77128	1
ENSMUSG00000038005	76.4715	30.2212	74.0475	40.7783	75.8893	35.8717	-1.09262	5.83527	-8.35222	2.29156e-07	Hpf1	72612	1
ENSMUSG00000050552	20.4153	45.2836	19.0593	42.0876	18.0796	38.2488	1.12285	4.60475	8.34921	2.30286e-07	Lamtor4	66096	1
ENSMUSG00000030861	25.5743	78.6304	25.004	50.7122	23.3242	53.3798	1.28009	5.19234	8.34744	2.30953e-07	Acadsb	66885	1
ENSMUSG00000032586	30.5532	6.8299	32.9247	13.3749	35.1973	10.8692	-1.71501	4.33005	-8.34676	2.31211e-07	Traip	22036	1
ENSMUSG00000034317	249.626	102.22	276.064	114.655	299.805	122.094	-1.28528	7.58413	-8.34424	2.32165e-07	Trim59	66949	1
ENSMUSG00000025747	127.335	31.0803	193.634	70.2662	182.144	60.9377	-1.69689	6.72718	-8.33944	2.33994e-07	Tyms	22171	1
ENSMUSG00000031262	47.0539	7.41111	59.0307	21.1062	61.2052	17.1029	-1.99077	5.05856	-8.33742	2.3477e-07	Cenpi	102920	1
ENSMUSG00000024238	67.6419	207.309	62.2775	228.02	56.9741	240.64	1.85488	6.59904	8.3333	2.36357e-07	Zeb1	21417	1
ENSMUSG00000026494	3.92256	57.905	1.56255	15.7001	0.523312	22.708	4.19615	2.42206	8.32978	2.37723e-07	Kif26b	269152	1
ENSMUSG00000021367	40.4271	3.25871	14.6496	1.54407	39.2156	1.39201	-3.92003	3.21844	-8.32611	2.39156e-07	Edn1	13614	1
ENSMUSG00000031790	5.8809	57.0054	6.41188	29.967	4.61392	34.1759	2.812	3.32921	8.32038	2.41411e-07	Mmp15	17388	1
ENSMUSG00000000915	39.1311	12.8375	24.185	6.79911	27.1984	8.27332	-1.72803	4.26703	-8.31987	2.41615e-07	Hip1r	29816	1
ENSMUSG00000026192	235.346	83.6104	146.159	45.8975	219.504	48.8309	-1.77292	6.96474	-8.30963	2.45703e-07	Atic	108147	1
ENSMUSG00000038126	29.3515	13.8235	27.6437	14.9734	32.0523	17.1394	-0.957645	4.51546	-8.30764	2.46507e-07	Mphosph9	269702	1
ENSMUSG00000002007	0.0133876	10.8772	0.0988206	12.7215	0.016881	12.3866	8.69934	-1.96156	8.30114	2.49147e-07	Srpk3	56504	1
ENSMUSG00000021932	25.1082	9.83059	24.2154	12.4775	25.4728	11.6108	-1.14816	4.23754	-8.28984	2.53814e-07	Rnaseh2b	67153	1
ENSMUSG00000028657	33.7694	98.9561	34.6599	73.5074	33.6118	74.427	1.26198	5.56207	8.28386	2.56318e-07	Ppt1	19063	1
ENSMUSG00000031527	108.91	47.8667	80.8222	35.4986	101.139	38.1503	-1.25741	6.13315	-8.28356	2.56446e-07	Eri1	67276	1
ENSMUSG00000003868	113.254	47.3629	101.473	38.683	134.146	33.5345	-1.54957	6.2698	-8.28315	2.56617e-07	Ruvbl2	20174	1
ENSMUSG00000020427	15.2072	163.665	25.7934	101.571	16.094	93.9702	2.67113	5.09717	8.26988	2.62278e-07	Igfbp3	16009	1
ENSMUSG00000051768	39.8284	19.5073	45.6575	23.7276	48.666	25.2764	-0.972719	5.07394	-8.26702	2.63513e-07	Xrcc1	22594	1
ENSMUSG00000036473	21.323	54.9168	21.6133	43.2854	20.3565	49.9512	1.22146	4.81387	8.26637	2.63798e-07	Ntn3	18209	1
ENSMUSG00000037235	32.3733	185.785	30.63	120.479	15.0494	144.393	2.58777	5.63528	8.25922	2.66921e-07	Mxd4	17122	1
ENSMUSG00000025050	25.3925	11.398	25.2016	11.5737	32.056	12.3875	-1.21744	4.31574	-8.24713	2.72288e-07	Pcgf6	71041	1
ENSMUSG00000016637	9.75634	20.2829	9.50694	22.1772	8.42363	20.2052	1.17672	3.61076	8.2392	2.75868e-07	Ift27	67042	1
ENSMUSG00000074476	38.005	5.70527	48.0486	18.4111	43.0483	13.1785	-1.93374	4.68623	-8.23299	2.7871e-07	Spc24	67629	1
ENSMUSG00000055760	30.2163	7.69293	33.3421	14.4473	34.6098	10.644	-1.6232	4.43692	-8.23195	2.79187e-07	Gemin6	67242	1
ENSMUSG00000034664	3.27246	11.3531	5.03985	15.6716	3.52813	12.275	1.74828	2.72262	8.22225	2.83692e-07	Itga2b	16399	1
ENSMUSG00000037846	11.2745	1.91832	14.7243	3.53305	13.5784	2.67435	-2.30282	2.81635	-8.22146	2.84064e-07	Rtkn2	170799	1
ENSMUSG00000025577	30.8541	18.8252	32.9863	13.7327	36.4461	14.4685	-1.10457	4.58072	-8.21246	2.88315e-07	Cbx2	12416	1
ENSMUSG00000014226	236.957	87.1224	297.063	115.71	304.193	94.9517	-1.49658	7.58513	-8.20852	2.902e-07	Cacybp	12301	1
ENSMUSG00000062867	281.426	130.799	243.235	100.487	291.231	93.7922	-1.33764	7.54586	-8.20839	2.90263e-07	Impdh2	23918	1
ENSMUSG00000031730	34.9258	12.0075	29.5209	15.3229	35.8485	13.8425	-1.28647	4.54849	-8.2066	2.91123e-07	Dhodh	56749	1
ENSMUSG00000054434	6.13955	23.0193	7.64871	17.0121	7.68086	16.1304	1.38559	3.20968	8.20546	2.91669e-07	Tmem120b	330189	1
ENSMUSG00000017724	47.0868	5.0443	21.6532	5.20612	41.2032	5.92209	-2.69775	4.02003	-8.20439	2.92187e-07	Etv4	18612	1
ENSMUSG00000036752	334.541	109.126	394.188	157.117	357.518	126.047	-1.4854	7.89815	-8.20121	2.93726e-07	Tubb4b	227613	1
ENSMUSG00000020818	25.4844	52.234	31.9068	63.8377	26.4748	59.2116	1.06701	5.13087	8.1968	2.95875e-07	Mfsd11	69900	1
ENSMUSG00000061462	0.281139	43.3471	0.0592924	16.0458	0.0506431	21.6003	7.96856	-0.739913	8.18428	3.02072e-07	Obscn	380698	1
ENSMUSG00000063052	100.321	39.8631	88.301	44.3507	108.604	40.708	-1.24544	6.22102	-8.17309	3.0772e-07	Lrrc40	67144	1
ENSMUSG00000031066	5.17511	21.0278	9.37649	24.6896	6.484	28.248	1.86935	3.4563	8.16807	3.10295e-07	Usp11	236733	1
ENSMUSG00000049001	2.33613	25.7858	1.84913	27.7826	0.926093	19.4985	3.90656	2.43982	8.16463	3.12066e-07	Ndnf	68169	1
ENSMUSG00000037573	23.6575	68.7817	30.4723	64.672	27.8723	56.625	1.22005	5.08127	8.16406	3.12361e-07	Tob1	22057	1
ENSMUSG00000040749	19.8921	5.93978	19.5748	5.00607	23.7188	5.18053	-1.97368	3.67078	-8.16316	3.12831e-07	Siah1b	20438	1
ENSMUSG00000030978	359.364	129.462	246.677	83.8915	350.991	90.84	-1.6567	7.64101	-8.16302	3.12899e-07	Rrm1	20133	1
ENSMUSG00000022330	0.655992	10.0463	0.612688	15.0185	0.253215	14.811	4.78811	0.496291	8.1616	3.13638e-07	Osr2	107587	1
ENSMUSG00000028214	3.41384	19.7909	2.62863	10.1253	3.5619	11.122	2.03481	2.38797	8.16119	3.13855e-07	Gem	14579	1
ENSMUSG00000028175	80.7494	8.25837	92.9918	29.9416	93.8369	25.6329	-2.25818	5.64375	-8.15694	3.1607e-07	Depdc1a	76131	1
ENSMUSG00000038759	362.559	130.991	265.709	83.0282	376.026	95.5611	-1.7062	7.71572	-8.15458	3.17311e-07	Nup205	70699	1
ENSMUSG00000037071	67.0427	274.583	45.1211	183.136	47.7463	239.977	2.12974	6.47531	8.15305	3.18119e-07	Scd1	20249	1
ENSMUSG00000006732	32.6049	14.7898	32.425	15.7788	32.8771	13.4713	-1.15649	4.55559	-8.14522	3.22279e-07	Mettl1	17299	1
ENSMUSG00000027185	122.026	54.1446	111.45	53.3986	147.639	53.6731	-1.23072	6.49807	-8.14345	3.23229e-07	Nat10	98956	1
ENSMUSG00000032815	38.1351	3.62208	31.0056	8.00403	33.5449	9.6583	-2.37316	4.16663	-8.14197	3.24026e-07	Fanca	14087	1
ENSMUSG00000013629	410.48	126.039	269.677	57.8513	384.144	75.0771	-2.09058	7.61602	-8.14106	3.24517e-07	Cad	69719	1
ENSMUSG00000028124	308.596	90.4606	324.719	126.327	337.187	128.31	-1.50873	7.66906	-8.13665	3.26901e-07	Gclm	14630	1
ENSMUSG00000041498	40.2391	3.49738	32.6163	8.20626	37.3577	9.66195	-2.47869	4.3232	-8.13476	3.2793e-07	Kif14	381293	1
ENSMUSG00000032264	41.3944	17.3093	43.0656	21.412	50.3439	23.3022	-1.12514	5.04913	-8.13411	3.28285e-07	Zw10	26951	1
ENSMUSG00000031669	23.9311	7.00846	20.4954	10.5625	20.5064	9.43473	-1.28373	3.94446	-8.13358	3.28574e-07	Gins3	78833	1
ENSMUSG00000000531	15.1949	73.1192	14.012	44.3575	16.0876	37.2752	1.71668	4.27529	8.1328	3.29e-07	Grasp	56149	1
ENSMUSG00000027412	14.4452	27.4693	10.975	30.955	13.3191	34.8219	1.25815	4.03008	8.12802	3.31625e-07	Lpin3	64899	1
ENSMUSG00000044026	11.1146	2.56263	13.8752	3.89215	17.6018	4.22777	-1.99523	3.0744	-8.12489	3.33355e-07	Slc35g1	240660	1
ENSMUSG00000022003	44.5941	18.9713	33.7381	13.5938	38.6066	13.1749	-1.3671	4.62473	-8.11496	3.38908e-07	Slc25a30	67554	1
ENSMUSG00000022351	52.8004	188.191	49.0684	94.5303	41.3433	104.896	1.37607	5.96184	8.11493	3.38927e-07	Sqle	20775	1
ENSMUSG00000095567	200.426	95.2954	159.113	62.0859	228.845	67.907	-1.39217	7.03635	-8.11222	3.40456e-07	Noc2l	57741	1
ENSMUSG00000025134	284.482	103.151	190.88	84.6911	300.621	68.29	-1.58736	7.36717	-8.11175	3.40725e-07	Alyref	21681	1
ENSMUSG00000000028	48.5389	7.45486	47.4841	19.2531	54.4251	17.604	-1.87033	4.94644	-8.10829	3.42693e-07	Cdc45	12544	1
ENSMUSG00000003546	5.58263	21.442	7.4906	20.2544	4.61122	22.0331	1.88699	3.22564	8.10613	3.43931e-07	Klc4	74764	1
ENSMUSG00000031256	87.2657	44.5672	74.7096	33.5796	95.2383	37.1025	-1.16041	5.99539	-8.1	3.47461e-07	Cstf2	108062	1
ENSMUSG00000048562	31.6349	11.4427	40.6939	8.32159	31.6519	8.02866	-1.9124	4.34065	-8.09662	3.49422e-07	Sp8	320145	1
ENSMUSG00000038893	3.97612	12.3652	4.96079	12.5988	5.14871	13.8217	1.47792	2.80926	8.09488	3.50435e-07	Fam117a	215512	1
ENSMUSG00000021390	33.4553	718.936	64.084	257.765	42.8258	250.369	2.99557	6.75493	8.09379	3.51071e-07	Ogn	18295	1
ENSMUSG00000028034	354.761	178.718	373.679	180.599	462.468	194.307	-1.09711	8.17905	-8.08753	3.5476e-07	Fubp1	51886	1
ENSMUSG00000023960	7.83174	22.2753	7.80683	26.6865	6.40061	22.0314	1.68419	3.41949	8.08353	3.57133e-07	Enpp5	83965	1
ENSMUSG00000024302	13.1496	45.0249	10.93	26.3326	15.9441	29.541	1.31024	4.00652	8.0771	3.60989e-07	Dtna	13527	1
ENSMUSG00000031403	241.005	80.247	149.171	46.2191	261.742	40.9237	-1.97996	6.91436	-8.07703	3.61028e-07	Dkc1	245474	1
ENSMUSG00000029516	76.1821	8.42473	74.4404	20.4829	75.3849	22.9333	-2.24484	5.39056	-8.07406	3.62825e-07	Cit	12704	1
ENSMUSG00000031388	60.2048	28.3463	56.8199	29.946	59.4043	25.5348	-1.07556	5.48937	-8.07395	3.62889e-07	Naa10	56292	1
ENSMUSG00000034040	12.5701	56.1804	8.99268	35.5664	9.80787	30.6045	1.92531	3.81059	8.07044	3.65021e-07	Wbscr17	212996	1
ENSMUSG00000028164	7.93884	20.3108	6.1589	19.3255	8.11977	20.4294	1.44041	3.37758	8.06096	3.70852e-07	Manba	110173	1
ENSMUSG00000054717	301.835	35.4821	269.227	92.5279	303.732	86.3299	-2.14629	7.37191	-8.06013	3.71362e-07	Hmgb2	97165	1
ENSMUSG00000020647	7.32301	45.3392	5.86994	18.9251	5.55386	21.9769	2.10252	3.35486	8.05444	3.74913e-07	Ncoa1	17977	1
ENSMUSG00000057113	2254.52	941.814	2731.6	973.26	3004.35	824.615	-1.53945	10.8189	-8.05276	3.7597e-07	Npm1	18148	1
ENSMUSG00000035184	18.6757	7.48729	17.096	5.0099	16.3115	4.45021	-1.65646	3.3323	-8.03846	3.85075e-07	Fam124a	629059	1
ENSMUSG00000042523	13.5683	26.0584	12.1277	28.8342	13.4987	32.0117	1.14247	4.16728	8.03678	3.86155e-07	Dnal1	105000	1
ENSMUSG00000013155	33.4537	9.84041	34.4987	15.3828	37.353	15.8191	-1.38735	4.63647	-8.02422	3.94372e-07	Enkd1	102124	1
ENSMUSG00000049047	40.1494	112.708	30.9475	76.4567	28.6809	81.7672	1.43468	5.56341	8.02323	3.95024e-07	Armcx3	71703	1
ENSMUSG00000051043	0.468566	13.9128	1.28467	13.5299	0.253215	17.4797	4.83256	0.960173	8.02222	3.95695e-07	Gprc5c	70355	1
ENSMUSG00000029625	66.1004	32.4916	72.9604	36.2431	92.9793	36.3084	-1.13125	5.75483	-8.02136	3.96265e-07	Cpsf4	54188	1
ENSMUSG00000063873	8.50112	77.7174	6.58145	29.307	6.29662	29.6658	2.5331	3.58131	8.01158	4.02819e-07	Slc24a3	94249	1
ENSMUSG00000075232	170.203	62.2943	160.253	34.8132	169.392	31.9099	-2.02059	6.63444	-8.0043	4.07765e-07	Amd1	11702	1
ENSMUSG00000095463	17.331	36.2095	17.0102	33.4695	16.5431	35.6934	1.04838	4.46587	8.00218	4.09224e-07	Entpd4	67464	1
ENSMUSG00000001281	12.8923	1.17552	10.3762	1.51674	16.6278	1.84195	-3.13653	2.3212	-8.00151	4.09679e-07	Itgb7	16421	1
ENSMUSG00000038280	10.822	27.1062	9.74608	19.0301	9.97871	20.4263	1.10505	3.76658	7.9947	4.14397e-07	Ostm1	14628	1
ENSMUSG00000019988	48.1811	23.8171	46.5014	25.4277	49.5336	25.2322	-0.953106	5.27003	-7.99323	4.15422e-07	Nedd1	17997	1
ENSMUSG00000037275	156.004	62.7797	123.786	34.2595	171.712	36.6574	-1.79766	6.51525	-7.98915	4.18278e-07	Gemin5	216766	1
ENSMUSG00000018427	2.66413	21.8328	2.62902	12.9404	2.98591	15.0916	2.55666	2.6457	7.97777	4.26359e-07	Ypel2	77864	1
ENSMUSG00000007837	6.70745	13.8235	5.64108	16.5705	5.72267	15.3141	1.32765	2.97854	7.9744	4.28782e-07	Prrg2	65116	1
ENSMUSG00000048583	140.3	2967.98	38.4412	1348.5	65.9812	1359.76	4.64453	7.59112	7.97242	4.30213e-07	Igf2	16002	1
ENSMUSG00000024542	106.846	38.6358	87.14	38.4105	112.472	46.145	-1.31106	6.18142	-7.96332	4.36852e-07	Cep192	70799	1
ENSMUSG00000027575	68.9241	152.161	77.2769	136.644	65.7512	139.927	1.01776	6.4856	7.96307	4.37034e-07	Arfgap1	228998	1
ENSMUSG00000055172	9.92021	87.5825	9.98088	33.4359	10.3143	39.9909	2.29335	4.33164	7.94315	4.51954e-07	C1ra	50909	1
ENSMUSG00000031683	106.738	46.9477	108.99	56.2083	96.5486	48.0342	-1.04844	6.28653	-7.93881	4.55275e-07	Lsm6	78651	1
ENSMUSG00000067367	172.121	53.3149	117.047	20.7562	192.735	20.4583	-2.47472	6.30064	-7.93671	4.56888e-07	Lyar	17089	1
ENSMUSG00000032892	69.5702	21.2721	68.7815	32.9103	81.69	23.0157	-1.53137	5.49719	-7.93495	4.58251e-07	Rangrf	57785	1
ENSMUSG00000054766	1139.2	424.684	876.178	280.204	1250.93	265.886	-1.76569	9.39537	-7.93465	4.58481e-07	Set	56086	1
ENSMUSG00000035268	27.6293	66.5205	41.3311	88.9271	30.6387	79.4975	1.25121	5.39158	7.92643	4.64886e-07	Pkig	18769	1
ENSMUSG00000058756	34.0698	147.419	35.109	90.8007	25.881	86.6989	1.74557	5.59444	7.92346	4.67224e-07	Thra	21833	1
ENSMUSG00000025059	36.3189	11.7165	28.4801	12.4187	47.4951	11.5292	-1.6254	4.63452	-7.92245	4.68025e-07	Gk	14933	1
ENSMUSG00000027346	15.061	33.2519	19.191	45.6603	18.2146	40.8267	1.18855	4.56606	7.92011	4.69877e-07	Gpcpd1	74182	1
ENSMUSG00000027306	78.3565	11.1451	73.0869	27.511	71.9034	23.0174	-1.94924	5.44965	-7.9184	4.7124e-07	Nusap1	108907	1
ENSMUSG00000018446	266.09	139.594	293.109	135.357	331.781	120.904	-1.16852	7.75293	-7.91345	4.75199e-07	C1qbp	12261	1
ENSMUSG00000022702	67.1854	32.493	60.2482	22.1491	65.0328	20.0964	-1.3967	5.49108	-7.91223	4.76177e-07	Hira	15260	1
ENSMUSG00000052102	10.6362	25.7709	10.3513	29.1745	11.6138	32.1731	1.41475	3.95095	7.91057	4.77511e-07	Gnpda1	26384	1
ENSMUSG00000026764	60.9944	16.2638	32.8318	8.30109	46.0258	11.7778	-1.95415	4.78868	-7.90593	4.81272e-07	Kif5c	16574	1
ENSMUSG00000022440	26.5476	153.067	28.4987	101.54	17.9445	95.7393	2.26324	5.5599	7.90558	4.81564e-07	C1qtnf6	72709	1
ENSMUSG00000022483	280.708	14.0613	46.1603	1.92667	46.3742	2.68559	-4.33161	4.74764	-7.9022	4.84321e-07	Col2a1	12824	1
ENSMUSG00000021608	74.3014	29.5656	73.9799	24.2542	86.3488	28.1914	-1.51873	5.69698	-7.90164	4.8478e-07	Lpcat1	210992	1
ENSMUSG00000095865	130.321	16.9623	124.002	47.6134	135.619	38.5781	-2.04138	6.21034	-7.90019	4.85968e-07	NA	NA	1
ENSMUSG00000079109	39.4441	14.3047	43.4293	21.2194	47.9813	19.1234	-1.27312	4.98241	-7.89161	4.93081e-07	Pms2	18861	1
ENSMUSG00000073705	14.231	2.33615	16.7797	6.57255	16.8304	5.32901	-1.86192	3.34133	-7.88932	4.94999e-07	Apitd1	69928	1
ENSMUSG00000037725	92.5425	13.1012	83.692	34.5301	84.6559	29.0916	-1.87354	5.68299	-7.88311	5.0023e-07	Ckap2	80986	1
ENSMUSG00000039187	21.5693	4.21489	20.0966	7.18526	21.2201	7.44036	-1.778	3.75636	-7.88073	5.02249e-07	Fanci	208836	1
ENSMUSG00000035783	444.471	1415.15	171.904	776.615	309.24	780.334	1.73959	8.7111	7.86805	5.13167e-07	Acta2	11475	1
ENSMUSG00000078812	1671.56	687.738	1446.6	556.007	1769.43	452.012	-1.54171	10.0679	-7.86368	5.16979e-07	Eif5a	276770	1
ENSMUSG00000063931	15.8911	40.4616	14.5662	31.9609	14.7709	27.4915	1.12648	4.209	7.86333	5.17289e-07	Pepd	18624	1
ENSMUSG00000105987	45.4782	10.9668	52.5113	13.783	58.8655	12.8672	-2.05908	4.8573	-7.86276	5.17788e-07	AI506816	433855	1
ENSMUSG00000020534	99.4762	34.7176	78.2347	21.2563	125.341	19.6605	-2.02382	5.88327	-7.86266	5.17876e-07	Shmt1	20425	1
ENSMUSG00000020646	10.2415	28.2061	10.0204	32.179	7.8777	23.2733	1.56412	3.55576	7.86033	5.19934e-07	Mboat2	67216	1
ENSMUSG00000001918	63.5937	31.8577	84.0991	26.9871	119.141	29.1571	-1.56021	5.92805	-7.8586	5.21461e-07	Slc1a5	20514	1
ENSMUSG00000041718	29.7031	11.7189	29.073	14.7406	35.336	13.0129	-1.25451	4.50301	-7.84638	5.32393e-07	Alg13	67574	1
ENSMUSG00000027405	582.216	185.258	635.965	214.018	773.875	177.71	-1.78255	8.71017	-7.84222	5.36173e-07	Nop56	67134	1
ENSMUSG00000015013	17.7086	39.8693	21.7674	67.5382	16.0197	58.8649	1.55867	4.84853	7.82961	5.47788e-07	Trappc2l	59005	1
ENSMUSG00000018593	980.566	4013.82	806.453	2421.61	686.486	1835.59	1.68216	10.3697	7.82584	5.51316e-07	Sparc	20692	1
ENSMUSG00000026393	230.432	121.826	234.906	125.84	244.561	118.341	-0.95589	7.62245	-7.81538	5.61216e-07	Nek7	59125	1
ENSMUSG00000021939	164.319	567.566	111.718	325.335	138.104	306.674	1.49854	7.68963	7.81179	5.64666e-07	Ctsb	13030	1
ENSMUSG00000063018	10.5896	1.97903	11.562	4.9055	13.2178	4.37288	-1.74504	2.86101	-7.804	5.72207e-07	NA	NA	1
ENSMUSG00000022125	24.9143	63.2707	33.4199	78.8674	29.8963	74.1171	1.29899	5.41664	7.79662	5.79456e-07	Cln5	211286	1
ENSMUSG00000036339	5.181	12.514	6.38381	11.4917	5.72165	12.8751	1.10405	2.98245	7.79516	5.80901e-07	Tmem260	218989	1
ENSMUSG00000021048	115.702	43.6727	84.8067	20.6195	122.422	21.7505	-1.98036	6.00496	-7.79186	5.84178e-07	Mthfd1	108156	1
ENSMUSG00000004865	190.503	92.3679	179.595	84.5998	218.354	89.3383	-1.13893	7.15712	-7.78992	5.86114e-07	Srpk1	20815	1
ENSMUSG00000000384	105.664	49.8377	92.5455	37.6661	109.935	40.1577	-1.27681	6.13837	-7.78606	5.8999e-07	Tbrg4	21379	1
ENSMUSG00000035834	26.0656	6.59182	19.3084	4.98749	30.5817	5.38525	-2.15493	3.82961	-7.78148	5.94622e-07	Polr3g	67486	1
ENSMUSG00000069808	22.0226	7.78221	18.9933	8.78618	20.7468	9.18164	-1.26477	3.8382	-7.78035	5.95766e-07	Fam57a	116972	1
ENSMUSG00000031848	131.856	64.7453	121.365	63.7497	115.044	55.9757	-0.996392	6.54367	-7.77838	5.97771e-07	Lsm4	50783	1
ENSMUSG00000037568	29.2447	88.4554	27.2049	59.5831	29.4236	65.4222	1.29517	5.16688	7.77408	6.02177e-07	Vash2	226841	1
ENSMUSG00000032827	5.63618	17.1268	8.12266	19.8231	7.41077	20.9645	1.47767	3.14679	7.76582	6.10737e-07	Ppp1r9a	243725	1
ENSMUSG00000036158	6.35911	21.5545	3.93306	16.002	5.51976	16.0714	1.76301	3.05281	7.75413	6.23076e-07	Prickle1	106042	1
ENSMUSG00000036390	10.0541	62.216	8.97212	59.9411	21.076	48.8879	2.19338	4.32953	7.75399	6.23226e-07	Gadd45a	13197	1
ENSMUSG00000008604	184.189	99.0049	169.801	64.5608	198.054	69.0544	-1.26983	6.9896	-7.75327	6.23998e-07	Ubqln4	94232	1
ENSMUSG00000031938	16.0785	34.209	13.1827	30.6043	11.6985	29.1478	1.20283	4.1991	7.73369	6.45265e-07	4931406C07Rik	70984	1
ENSMUSG00000022270	15.8107	52.1212	18.0435	56.4641	15.5457	53.7614	1.7223	4.50172	7.73288	6.46162e-07	Fam134b	66270	1
ENSMUSG00000033075	128.841	52.0367	84.1477	34.9408	107.131	37.6301	-1.35841	6.13562	-7.73039	6.4893e-07	Senp1	223870	1
ENSMUSG00000002221	87.4606	45.9633	80.455	33.2579	102.542	38.1357	-1.20963	5.9909	-7.72273	6.57509e-07	Paxip1	55982	1
ENSMUSG00000040713	6.41266	12.9473	5.07938	15.8916	5.25	14.1873	1.35054	3.139	7.7189	6.61847e-07	Creg1	433375	1
ENSMUSG00000035704	29.5898	14.1508	29.4438	14.1106	31.787	13.5528	-1.11842	4.45722	-7.71588	6.6528e-07	Alg8	381903	1
ENSMUSG00000037474	68.1458	11.5382	70.0294	28.0245	76.2887	27.0129	-1.78924	5.49668	-7.71532	6.65925e-07	Dtl	76843	1
ENSMUSG00000041120	25.1813	145.553	11.9573	60.6014	18.7214	55.722	2.13534	4.95263	7.71313	6.68431e-07	Nbl1	17965	1
ENSMUSG00000049091	44.9197	20.0424	44.3187	22.1772	51.3527	21.4192	-1.14123	5.14964	-7.713	6.68572e-07	Sephs2	20768	1
ENSMUSG00000030805	34.1277	73.5757	33.1942	73.4076	33.5203	68.2374	1.09257	5.4151	7.71117	6.7068e-07	Stx4a	20909	1
ENSMUSG00000075266	27.164	6.42665	34.4489	13.2656	29.796	10.7401	-1.6367	4.24732	-7.71078	6.71128e-07	Cenpw	66311	1
ENSMUSG00000002458	43.8379	24.2082	50.7776	29.2827	54.0716	26.8363	-0.887603	5.25186	-7.70597	6.767e-07	Rgs19	56470	1
ENSMUSG00000066979	132.707	68.8492	123.247	68.8776	136.176	60.3109	-0.986486	6.65149	-7.70388	6.79123e-07	Bub3	12237	1
ENSMUSG00000035455	102.581	10.4639	114.66	30.6002	101.781	29.0891	-2.33043	5.92078	-7.70375	6.79278e-07	Fignl1	60530	1
ENSMUSG00000029385	21.5439	49.8032	34.0141	90.6854	25.3877	83.2852	1.44933	5.3018	7.69056	6.94852e-07	Ccng2	12452	1
ENSMUSG00000033952	85.9617	9.15117	66.4154	17.9793	74.2248	21.2654	-2.29854	5.37844	-7.69038	6.95065e-07	Aspm	12316	1
ENSMUSG00000028333	554.435	223.76	433.385	126.548	571.092	135.626	-1.71842	8.36431	-7.68827	6.97588e-07	Anp32b	67628	1
ENSMUSG00000028093	19.4109	58.9725	17.9205	51.9664	22.1	38.2465	1.30802	4.61267	7.68724	6.98837e-07	Acp6	66659	1
ENSMUSG00000024921	24.9084	66.1878	22.235	49.3078	16.8368	49.0308	1.36701	5.00482	7.6865	6.99718e-07	Smarca2	67155	1
ENSMUSG00000096006	429.755	168.855	363.712	163.239	465.466	156.304	-1.35836	8.23517	-7.68303	7.03908e-07	NA	NA	1
ENSMUSG00000038816	18.8363	43.7381	13.2222	43.029	15.1433	46.0004	1.49681	4.27922	7.68168	7.05546e-07	Ctnnal1	54366	1
ENSMUSG00000028173	270.781	762.683	389.532	910.922	295.81	780.712	1.36946	8.87712	7.67381	7.15171e-07	Wls	68151	1
ENSMUSG00000036769	9.01065	27.3273	7.76967	17.9927	8.99623	18.2649	1.27482	3.53138	7.6656	7.25348e-07	Wdr44	72404	1
ENSMUSG00000018666	224.362	119.41	236.548	138.265	249.439	112.897	-0.943919	7.49942	-7.66014	7.3221e-07	Cbx1	12412	1
ENSMUSG00000025268	59.7221	225.065	94.6705	262.771	49.2308	249.82	1.90601	6.80915	7.65786	7.35086e-07	Maged2	80884	1
ENSMUSG00000028614	141.87	54.1181	88.8793	30.706	125.139	29.9352	-1.6593	6.22096	-7.65661	7.36677e-07	Ndc1	72787	1
ENSMUSG00000028158	8.4299	26.9773	5.79089	18.7551	6.97186	17.0087	1.54308	3.31848	7.6532	7.41021e-07	Mttp	17777	1
ENSMUSG00000027263	69.9764	35.7041	72.2592	38.2033	78.3178	42.886	-0.92033	5.84465	-7.64988	7.45271e-07	Tubgcp4	51885	1
ENSMUSG00000061111	22.1897	56.7971	39.6844	100.918	28.1407	77.1362	1.38912	5.49259	7.64349	7.53531e-07	Fam195b	192173	1
ENSMUSG00000020590	24.7304	58.5133	21.7603	42.8104	23.887	43.546	1.02801	4.97581	7.6434	7.53653e-07	Snx13	217463	1
ENSMUSG00000001323	9.56195	26.9223	8.49857	19.9379	6.94789	21.1945	1.44121	3.59685	7.63984	7.58295e-07	Srr	27364	1
ENSMUSG00000028028	6.86784	22.6351	7.00915	19.3154	4.67638	24.0514	1.84174	3.30943	7.63318	7.67058e-07	Alpk1	71481	1
ENSMUSG00000032733	12.919	37.8998	11.5225	28.9624	11.4285	28.8385	1.4058	4.12019	7.63126	7.69617e-07	Snx33	235406	1
ENSMUSG00000022972	23.8706	9.18093	22.9857	11.683	25.6085	8.98367	-1.28858	4.19075	-7.63115	7.69765e-07	1110004E09Rik	68001	1
ENSMUSG00000028677	68.1145	27.6362	50.4183	22.2021	68.2142	20.766	-1.39929	5.34203	-7.62768	7.74381e-07	Rnf220	66743	1
ENSMUSG00000042485	5.23294	27.9145	12.8404	41.9463	12.3738	31.3728	1.85405	3.94918	7.62247	7.81395e-07	Mustn1	66175	1
ENSMUSG00000032763	14.8463	32.7136	18.8372	33.3891	12.6425	32.4231	1.11356	4.35907	7.62208	7.8191e-07	Ilvbl	216136	1
ENSMUSG00000003235	80.2383	43.4742	80.0257	34.9898	82.1592	33.3762	-1.12659	5.97384	-7.6135	7.93602e-07	Eif2b5	224045	1
ENSMUSG00000000031	303.886	5237.71	130.384	2911.24	198.876	3003.94	4.1766	9.16281	7.61346	7.93651e-07	H19	14955	1
ENSMUSG00000022960	27.806	7.00994	28.5987	11.439	33.2033	12.978	-1.5496	4.27372	-7.61196	7.95722e-07	Donson	60364	1
ENSMUSG00000027067	554.269	225.254	412.393	139.774	558.434	143.516	-1.60477	8.34036	-7.60421	8.06457e-07	Ssrp1	20833	1
ENSMUSG00000034708	57.6237	482.926	37.0182	135.637	40.8014	169.136	2.33435	6.33065	7.60101	8.10936e-07	Grn	14824	1
ENSMUSG00000063810	37.458	15.3261	33.5951	12.3564	42.8592	17.6527	-1.33759	4.85015	-7.59959	8.12933e-07	Alms1	236266	1
ENSMUSG00000011179	412.539	156.761	410.281	118.442	538.341	89.8369	-1.92462	8.06354	-7.59954	8.13006e-07	Odc1	18263	1
ENSMUSG00000023046	40.1834	112.355	35.4766	96.1965	18.9911	68.9267	1.59405	5.75799	7.59868	8.14224e-07	Igfbp6	16012	1
ENSMUSG00000039883	15.7061	124.447	34.1639	227.772	17.3007	176.117	3.0396	5.62179	7.59841	8.14597e-07	Lrrc17	74511	1
ENSMUSG00000032477	67.4036	24.3019	49.8265	20.2815	70.7065	19.588	-1.53907	5.31235	-7.59664	8.171e-07	Cdc25a	12530	1
ENSMUSG00000044807	14.9106	41.8055	12.8269	27.5938	10.5847	28.9662	1.34493	4.17889	7.59394	8.20926e-07	Zfp354c	30944	1
ENSMUSG00000009376	160.023	62.2428	139.781	32.5094	183.371	47.7642	-1.80391	6.66638	-7.59261	8.22819e-07	Met	17295	1
ENSMUSG00000034245	9.4918	28.0487	11.1272	41.0371	10.1455	37.0865	1.77419	3.9232	7.59197	8.23741e-07	Hdac11	232232	1
ENSMUSG00000001119	227.495	2202.46	202.801	853.745	162.069	906.234	2.61131	8.87462	7.57641	8.46247e-07	Col6a1	12833	1
ENSMUSG00000003762	4.30652	12.9926	5.58099	13.5698	5.49241	13.6968	1.40495	2.93697	7.57545	8.47661e-07	Coq8b	76889	1
ENSMUSG00000004897	887.543	375.065	644.215	213.171	960.378	208.717	-1.67733	8.97393	-7.56989	8.55885e-07	Hdgf	15191	1
ENSMUSG00000093930	62.9495	304.683	64.1247	140.176	54.6141	161.207	1.65563	6.54171	7.56888	8.57377e-07	Hmgcs1	208715	1
ENSMUSG00000039323	12.6245	93.4151	3.69589	47.485	5.11495	24.5522	2.89849	3.73507	7.56314	8.65969e-07	Igfbp2	16008	1
ENSMUSG00000036138	17.711	48.6161	19.5736	39.3143	16.7466	41.9473	1.26452	4.68152	7.56113	8.68993e-07	Acaa1a	113868	1
ENSMUSG00000020918	125.564	63.3975	108.691	52.9494	132.775	52.9895	-1.11542	6.43869	-7.55669	8.75715e-07	Kat2a	14534	1
ENSMUSG00000024844	209.627	90.8989	264.13	125.798	261.71	94.3307	-1.25195	7.45326	-7.55503	8.7825e-07	Banf1	23825	1
ENSMUSG00000020225	14.9272	31.4262	15.752	26.8406	13.1236	24.4516	0.913957	4.1604	7.54854	8.88206e-07	Tmbim4	68212	1
ENSMUSG00000029571	104.788	213.07	100.72	174.672	84.7083	180.728	0.971414	7.02603	7.54323	8.9644e-07	Tmem106b	71900	1
ENSMUSG00000052125	13.5801	4.27203	21.6642	8.20872	20.631	8.84222	-1.41649	3.69491	-7.54119	8.99634e-07	F730043M19Rik	320046	1
ENSMUSG00000001056	195.338	75.8133	182.917	72.9198	225.021	51.3638	-1.60662	7.03178	-7.54096	8.99997e-07	Nhp2	52530	1
ENSMUSG00000027940	720.364	346.706	607.158	293.369	785.737	288.718	-1.18156	9.02543	-7.53863	9.03647e-07	Tpm3	59069	1
ENSMUSG00000029703	56.3438	29.1129	57.5843	28.6186	65.5274	28.4397	-1.05574	5.45165	-7.5361	9.07626e-07	Lrwd1	71735	1
ENSMUSG00000046312	5.34165	30.1319	3.65636	13.3181	3.11826	16.5494	2.24938	2.68517	7.53448	9.10193e-07	AI464131	329828	1
ENSMUSG00000027201	230.04	110.665	203.31	120.361	254.888	124.287	-0.94851	7.47562	-7.53228	9.13684e-07	Myef2	17876	1
ENSMUSG00000055435	50.3716	197.861	41.8778	93.2305	32.2829	100.847	1.593	5.85865	7.5311	9.15565e-07	Maf	17132	1
ENSMUSG00000037010	38.0609	10.163	32.51	6.98248	27.7018	10.5596	-1.8386	4.23034	-7.52715	9.21882e-07	Apln	30878	1
ENSMUSG00000022665	15.9291	173.963	11.9573	40.3104	8.3561	42.3199	2.51903	4.80163	7.52613	9.23515e-07	Ccdc80	67896	1
ENSMUSG00000025574	169.49	9.76274	185.432	49.1736	195.821	41.0604	-2.75659	6.47518	-7.51894	9.35156e-07	Tk1	21877	1
ENSMUSG00000039735	241.484	121.797	196.892	92.8277	264.116	107.174	-1.12309	7.42419	-7.51861	9.35691e-07	Fnbp1l	214459	1
ENSMUSG00000017548	171.221	81.9626	135.142	54.1363	185.104	56.2094	-1.36619	6.81652	-7.51613	9.39738e-07	Suz12	52615	1
ENSMUSG00000027342	309.993	89.0928	449.121	181.219	435.798	151.497	-1.54918	8.05249	-7.51178	9.46892e-07	Pcna	18538	1
ENSMUSG00000039787	6.26539	16.8185	7.42222	17.1121	5.08726	16.6557	1.45241	3.15864	7.51117	9.47908e-07	Cercam	99151	1
ENSMUSG00000027408	8.71532	50.5174	8.28631	38.4671	6.00593	28.4915	2.33465	3.70549	7.51036	9.49242e-07	Cpxm1	56264	1
ENSMUSG00000041957	65.4257	25.9855	51.0808	9.74268	56.4748	11.9375	-1.99409	5.07688	-7.50661	9.55466e-07	Pkp2	67451	1
ENSMUSG00000024620	42.8416	317.488	59.9778	147.567	36.886	174.501	2.1448	6.53175	7.50083	9.65143e-07	Pdgfrb	18596	1
ENSMUSG00000022257	20.6303	80.7532	25.7641	49.5666	26.6214	52.404	1.30405	4.9874	7.50028	9.66071e-07	Laptm4b	114128	1
ENSMUSG00000051747	0.870194	426.528	0.33599	92.9526	0.320739	113.61	8.49063	2.08189	7.499	9.68235e-07	Ttn	22138	1
ENSMUSG00000026827	151.302	50.0118	88.5444	22.7189	131.021	29.8765	-1.89507	6.2565	-7.49817	9.6963e-07	Gpd2	14571	1
ENSMUSG00000041147	47.0828	5.67968	37.3404	9.63501	44.2779	12.4797	-2.2696	4.57044	-7.49202	9.801e-07	Brca2	12190	1
ENSMUSG00000020277	131.56	46.26	103.848	38.9847	121.555	41.8525	-1.4857	6.20517	-7.49094	9.81958e-07	Pfkl	18641	1
ENSMUSG00000022836	3.70863	27.1973	4.72916	27.5069	2.61622	31.3478	3.00211	3.04611	7.47893	1.00277e-06	Mylk	107589	1
ENSMUSG00000026072	50.0982	112.132	52.7453	96.2902	44.3127	107.822	1.10475	6.22547	7.47473	1.01016e-06	Il1r1	16177	1
ENSMUSG00000037139	0.147264	21.3045	0.0197641	11.5737	0.016881	14.2474	8.56486	-1.86629	7.47153	1.01582e-06	Myom3	242702	1
ENSMUSG00000041926	42.6649	19.6728	38.3594	14.3142	33.8019	16.1647	-1.20192	4.72112	-7.47058	1.01751e-06	Rnpep	215615	1
ENSMUSG00000047910	6.00835	13.5324	4.13703	15.3448	4.9772	16.0002	1.57307	3.0011	7.46864	1.02096e-06	Pcdhb16	93887	1
ENSMUSG00000003438	66.2876	35.905	67.281	37.4267	75.4754	30.4645	-1.01355	5.70705	-7.46676	1.02433e-06	Timm50	66525	1
ENSMUSG00000022199	4.29715	14.6693	9.09308	25.6007	4.77733	21.2328	1.82067	3.08777	7.46584	1.02597e-06	Slc22a17	59049	1
ENSMUSG00000027957	59.2851	31.9297	63.2839	33.8392	62.2042	36.0834	-0.860788	5.70691	-7.46301	1.03108e-06	Slc35a3	229782	1
ENSMUSG00000021094	3.14608	11.6808	5.83042	12.6234	4.33842	11.7407	1.50387	2.86078	7.45981	1.03686e-06	Dhrs7	66375	1
ENSMUSG00000021759	29.9807	91.6224	35.5161	73.8848	23.414	70.2684	1.42117	5.35929	7.45767	1.04076e-06	Plpp1	19012	1
ENSMUSG00000009207	59.5132	32.3475	51.9974	29.4368	55.8171	29.3318	-0.875537	5.44568	-7.45484	1.04591e-06	Lnpk1	69605	1
ENSMUSG00000027162	192.704	99.0061	166.257	85.5473	203.161	81.0732	-1.08039	7.16073	-7.45432	1.04687e-06	Lin7c	22343	1
ENSMUSG00000019971	24.1844	7.96107	17.7284	6.79118	22.5024	9.5205	-1.4117	3.89678	-7.44691	1.06054e-06	Cep290	216274	1
ENSMUSG00000060591	75.6514	154.294	67.3312	128.719	61.6475	109.322	0.931696	6.42354	7.44354	1.06682e-06	Ifitm2	80876	1
ENSMUSG00000029063	174.155	93.011	147.594	67.3038	190.017	68.83	-1.16594	6.98405	-7.44012	1.07322e-06	Nadk	192185	1
ENSMUSG00000031357	32.1998	68.8605	30.4367	55.5117	31.922	50.2954	0.873402	5.31196	7.44008	1.07332e-06	Syap1	67043	1
ENSMUSG00000039910	402.078	159.91	237.647	70.7956	267.671	79.3741	-1.60386	7.65168	-7.4315	1.08957e-06	Cited2	17684	1
ENSMUSG00000028107	75.7433	31.3589	83.7611	40.5058	85.8781	41.8196	-1.12009	5.94323	-7.42488	1.10229e-06	Tars2	71807	1
ENSMUSG00000059173	2.00011	17.1262	1.2404	10.6661	1.36736	10.5919	3.03057	2.20991	7.422	1.10788e-06	Pde1a	18573	1
ENSMUSG00000009406	24.6123	49.4955	21.8018	38.1604	23.1628	42.3781	0.894822	4.83441	7.41957	1.11262e-06	Elk1	13712	1
ENSMUSG00000017707	127.09	581	83.1836	230.761	88.9137	216.698	1.65605	7.20807	7.41753	1.11662e-06	Serinc3	26943	1
ENSMUSG00000046865	240.412	104.057	181.676	59.9215	241.799	53.1486	-1.66265	7.13263	-7.41017	1.13113e-06	Fbl	14113	1
ENSMUSG00000028673	16.3463	44.5247	13.2222	28.6902	13.361	27.3782	1.1958	4.34863	7.40646	1.13853e-06	Fuca1	71665	1
ENSMUSG00000018965	222.967	122.208	222.352	88.422	239.643	85.3943	-1.22927	7.36573	-7.40178	1.14794e-06	Ywhah	22629	1
ENSMUSG00000002748	381.579	168.71	294.771	126.362	374.121	152.563	-1.22956	7.97982	-7.39138	1.16911e-06	Baz1b	22385	1
ENSMUSG00000037306	12.0622	56.2909	16.2659	33.7679	13.5153	38.8509	1.61623	4.48392	7.39107	1.16976e-06	Man1c1	230815	1
ENSMUSG00000079470	17.6157	47.7114	15.2219	27.8012	13.9393	33.9971	1.19801	4.42102	7.38744	1.17725e-06	Utp14b	195434	1
ENSMUSG00000032534	25.3414	13.55	21.8828	11.6978	24.9127	12.5531	-0.934129	4.17336	-7.38664	1.17892e-06	Cep63	28135	1
ENSMUSG00000033684	80.9904	210.876	49.1882	126.233	60.2058	128.577	1.28255	6.48856	7.38433	1.18371e-06	Qsox1	104009	1
ENSMUSG00000000568	367.617	137.478	228.355	74.9506	317.522	83.6736	-1.6458	7.52799	-7.38056	1.1916e-06	Hnrnpd	11991	1
ENSMUSG00000029166	11.2322	33.0769	11.2853	31.9872	7.85001	31.28	1.6838	3.84946	7.37606	1.20108e-06	Mapre3	100732	1
ENSMUSG00000026463	17.1179	85.294	9.8287	51.9724	6.84154	55.1343	2.56375	4.47446	7.37371	1.20606e-06	Atp2b4	381290	1
ENSMUSG00000033983	16.5746	8.28813	18.4791	8.40686	18.5131	9.02444	-1.05541	3.78202	-7.37339	1.20672e-06	Coil	12812	1
ENSMUSG00000050382	17.2513	8.55508	18.8352	9.44207	19.666	9.43417	-1.01794	3.79543	-7.36669	1.22105e-06	Kif7	16576	1
ENSMUSG00000020235	58.4941	29.1796	52.1385	26.4402	53.4281	29.3683	-0.948418	5.38447	-7.36132	1.23267e-06	Fzr1	56371	1
ENSMUSG00000027130	20.8367	44.6387	20.3408	39.1189	19.5715	43.1439	1.06193	4.72451	7.36015	1.23522e-06	Slc12a6	107723	1
ENSMUSG00000027490	53.0269	19.1532	39.8543	22.2857	50.769	23.8098	-1.13156	5.09696	-7.35844	1.23895e-06	E2f1	13555	1
ENSMUSG00000029836	452.752	234.721	429.67	209.649	524.588	196.739	-1.13311	8.45016	-7.3554	1.24561e-06	Cbx3	12417	1
ENSMUSG00000036285	60.1738	28.2225	52.7864	16.6992	65.3775	16.8548	-1.57196	5.21876	-7.35371	1.24932e-06	Noa1	56412	1
ENSMUSG00000001418	52.0976	138.668	46.7868	88.2731	48.1112	107.515	1.16371	6.01743	7.34974	1.25811e-06	Glmp	56700	1
ENSMUSG00000021913	7.88529	22.6622	12.6293	25.3474	10.764	29.8514	1.35133	3.92888	7.34862	1.26061e-06	Ogdhl	239017	1
ENSMUSG00000063953	48.0866	16.3209	43.5965	11.6333	50.1788	12.62	-1.82151	4.82442	-7.34689	1.26446e-06	Amd2	100041585	1
ENSMUSG00000025408	12.2767	45.2934	13.1483	44.9421	15.7821	38.6807	1.65245	4.59031	7.34224	1.27487e-06	Ddit3	13198	1
ENSMUSG00000030189	815.714	353.276	657.769	179.221	891.413	191.366	-1.76637	8.88887	-7.34088	1.27794e-06	Ybx3	56449	1
ENSMUSG00000028792	190.621	90.9879	140.355	75.6631	195.982	61.7383	-1.20529	6.9909	-7.3377	1.28515e-06	Ak2	11637	1
ENSMUSG00000042745	203.583	74.437	181.699	47.9225	169.43	38.83	-1.83143	6.70988	-7.33369	1.29427e-06	Id1	15901	1
ENSMUSG00000049686	6.30556	27.7213	5.07938	15.4817	6.904	15.2559	1.62794	3.05834	7.33328	1.29522e-06	Orai1	109305	1
ENSMUSG00000071317	4.9933	21.7991	9.19032	35.1857	6.39791	33.1464	2.16179	3.49577	7.3307	1.30112e-06	Bves	23828	1
ENSMUSG00000022790	14.9804	1.94838	12.5897	1.32818	14.1557	1.66844	-3.10156	2.54903	-7.32882	1.30546e-06	Igsf11	207683	1
ENSMUSG00000029759	7.53721	24.0906	13.7361	31.9609	9.74035	25.0984	1.44001	3.81082	7.32689	1.30993e-06	Pon3	269823	1
ENSMUSG00000064090	19.6396	4.92526	23.0252	9.93262	22.2711	9.96679	-1.45021	3.88648	-7.32612	1.31171e-06	Vrk2	69922	1
ENSMUSG00000020834	20.7106	7.69293	23.3414	10.3712	21.5233	7.38609	-1.37866	3.91476	-7.32552	1.31311e-06	Dhrs13	70451	1
ENSMUSG00000035198	67.1361	23.1633	66.128	29.574	70.0404	26.1307	-1.37266	5.55501	-7.32334	1.31816e-06	Tubg1	103733	1
ENSMUSG00000021177	21.38	9.03213	18.5889	8.40358	20.9429	8.22551	-1.24644	3.89586	-7.31977	1.32652e-06	Tdp1	104884	1
ENSMUSG00000028487	7.06785	28.2582	4.65208	21.7725	7.42934	25.1943	1.98929	3.51324	7.31895	1.32845e-06	Bnc2	242509	1
ENSMUSG00000024613	291.815	108.781	222.691	46.6638	339.156	51.6078	-2.13124	7.29083	-7.31729	1.33234e-06	Tcof1	21453	1
ENSMUSG00000057315	5.39493	35.5184	3.0413	14.8261	4.91238	14.6805	2.18352	2.63641	7.31415	1.33977e-06	Arhgap24	231532	1
ENSMUSG00000057614	20.8713	12.1272	17.5308	6.08064	21.2238	6.34138	-1.3572	3.82377	-7.31393	1.34028e-06	Gnai1	14677	1
ENSMUSG00000022244	9.3598	18.4363	12.1945	29.2751	9.13263	25.5216	1.247	3.74619	7.31093	1.34743e-06	Amacr	17117	1
ENSMUSG00000025089	4.48484	77.3061	2.03452	22.5052	4.50723	28.8385	3.40756	3.12726	7.30688	1.35711e-06	Gfra1	14585	1
ENSMUSG00000020614	5.95748	48.5533	5.36042	17.1482	4.34247	19.4974	2.29244	3.43241	7.30506	1.36151e-06	Fam20a	208659	1
ENSMUSG00000030493	10.3218	3.55631	10.7319	4.98749	12.5426	4.09167	-1.41846	2.94506	-7.29999	1.37378e-06	Faap24	101831	1
ENSMUSG00000050410	42.7734	6.8299	29.7055	14.3891	42.0182	12.6968	-1.79986	4.48642	-7.29571	1.38423e-06	Tcf19	106795	1
ENSMUSG00000024143	77.692	254.831	54.1268	119.795	66.3934	150.354	1.35019	6.53381	7.29137	1.39493e-06	Rhoq	104215	1
ENSMUSG00000007036	19.9373	34.4768	19.5467	34.5673	16.4256	33.485	0.878363	4.52352	7.29053	1.39701e-06	Abhd16a	193742	1
ENSMUSG00000026223	58.2762	200.621	42.1173	112.178	46.8448	97.2869	1.41904	6.09853	7.28787	1.4036e-06	Itm2c	64294	1
ENSMUSG00000027330	59.7111	19.1163	64.0931	31.9063	61.5671	31.1473	-1.2098	5.42139	-7.286	1.40826e-06	Cdc25b	12531	1
ENSMUSG00000031070	0.789868	35.0423	3.18202	14.6127	0.962218	14.237	3.91796	2.24568	7.28112	1.4205e-06	Mrgprf	211577	1
ENSMUSG00000028669	29.948	15.4305	26.1471	15.0171	32.3272	13.1186	-1.02113	4.50577	-7.27842	1.42733e-06	Pithd1	66193	1
ENSMUSG00000028776	54.2077	19.7162	37.5321	8.84084	31.8545	9.1254	-1.7877	4.55107	-7.27765	1.42926e-06	Tinagl1	94242	1
ENSMUSG00000024151	63.8224	25.8167	55.3229	21.0308	61.9027	21.4774	-1.4099	5.41541	-7.2668	1.45706e-06	Msh2	17685	1
ENSMUSG00000041346	18.3008	7.66317	19.6499	10.5079	20.2967	9.18192	-1.09763	3.83969	-7.2586	1.47844e-06	Wrap53	216853	1
ENSMUSG00000037936	71.6242	42.3948	63.5096	23.3939	79.2635	25.273	-1.28341	5.69864	-7.25604	1.4852e-06	Scarb1	20778	1
ENSMUSG00000019848	3.01221	20.3406	10.2967	34.1745	6.09405	27.6172	2.2599	3.31368	7.25491	1.48816e-06	Popdc3	78977	1
ENSMUSG00000011256	71.7907	169.301	41.7019	115.22	56.6355	137.257	1.33067	6.33295	7.24802	1.50652e-06	Adam19	11492	1
ENSMUSG00000005575	118.612	60.2671	98.7396	43.1299	114.031	45.4973	-1.16469	6.27553	-7.24596	1.51204e-06	Ube2m	22192	1
ENSMUSG00000044702	11.519	2.24657	11.8391	4.61964	12.5764	5.55482	-1.62775	2.96496	-7.24396	1.51743e-06	Palb2	233826	1
ENSMUSG00000024925	47.9142	20.8468	36.9391	21.4927	37.3648	18.9102	-0.987981	4.93901	-7.23925	1.53019e-06	Rnaseh2c	68209	1
ENSMUSG00000003528	18.4524	46.4106	18.6913	37.3909	17.4381	41.999	1.20152	4.6745	7.23822	1.53301e-06	Slc25a1	13358	1
ENSMUSG00000041769	54.5368	29.834	57.316	33.3243	63.9824	30.1875	-0.912647	5.46912	-7.23529	1.54101e-06	Ppp2r2d	52432	1
ENSMUSG00000017754	12.3032	103.853	8.71598	30.4852	6.09405	27.1318	2.34411	3.7994	7.23404	1.54446e-06	Pltp	18830	1
ENSMUSG00000018599	12.0622	21.9208	15.2381	28.3538	10.9247	24.4513	0.977311	3.97281	7.22951	1.55697e-06	Mief2	237781	1
ENSMUSG00000022325	80.4219	31.7389	57.1377	15.459	98.5014	16.3127	-1.9423	5.53678	-7.22863	1.5594e-06	Pop1	67724	1
ENSMUSG00000079092	40.6961	4.65683	22.9699	2.5126	30.2927	4.55792	-3.02993	4.04868	-7.22413	1.57195e-06	Prl2c2	18811	1
ENSMUSG00000020261	10.9377	27.9892	11.8782	22.9881	11.7998	30.2716	1.22696	3.96078	7.22289	1.57544e-06	Slc36a1	215335	1
ENSMUSG00000041935	32.4649	79.9416	39.4678	95.1449	33.5632	105.687	1.40829	5.73045	7.22226	1.5772e-06	AW549877	106064	1
ENSMUSG00000030243	56.1561	32.7002	54.3826	29.4483	51.06	29.0545	-0.826259	5.4099	-7.21542	1.59654e-06	Recql	19691	1
ENSMUSG00000030346	45.9034	5.93918	59.5481	22.166	66.4829	21.1931	-2.00042	5.08278	-7.21541	1.59657e-06	Rad51ap1	19362	1
ENSMUSG00000037466	21.5661	5.57611	25.7922	10.4491	22.1303	11.3405	-1.39936	3.93607	-7.21461	1.59886e-06	4930427A07Rik	104732	1
ENSMUSG00000035934	2.50348	24.6564	4.1307	14.5252	2.85289	18.3492	2.62013	2.33598	7.21393	1.60079e-06	Pknox2	208076	1
ENSMUSG00000031740	21.0868	444.388	6.58145	55.7659	6.09405	66.0923	3.61757	4.43039	7.21366	1.60155e-06	Mmp2	17390	1
ENSMUSG00000005481	245.696	96.2831	218.082	99.0256	262.666	86.486	-1.36207	7.37886	-7.21257	1.60468e-06	Ddx39	68278	1
ENSMUSG00000098557	1.88765	34.8551	2.70768	10.1526	1.63746	10.1659	2.94255	2.26197	7.21053	1.61053e-06	Kctd12	239217	1
ENSMUSG00000026496	190.928	81.9772	137.664	50.1372	186.044	53.6405	-1.48841	6.79234	-7.21044	1.61079e-06	Parp1	11545	1
ENSMUSG00000038497	26.7682	74.2411	19.5439	39.2328	19.7778	43.3455	1.20062	4.79498	7.21013	1.61166e-06	Tmco3	234076	1
ENSMUSG00000030055	14.1978	36.4809	13.7954	27.7258	14.6922	31.8613	1.16525	4.2749	7.20737	1.61963e-06	Rab43	69834	1
ENSMUSG00000030423	42.8261	17.5137	46.065	23.1832	46.2395	19.7553	-1.16836	5.01863	-7.20598	1.62364e-06	Pop4	66161	1
ENSMUSG00000015776	141.054	73.9685	117.657	55.4636	152.552	53.4729	-1.17466	6.62908	-7.1968	1.65046e-06	Med22	20933	1
ENSMUSG00000033105	25.7478	65.2757	21.4777	37.4701	20.2559	44.3562	1.09109	4.91251	7.19447	1.65735e-06	Lss	16987	1
ENSMUSG00000031671	23.6805	8.60746	24.7961	13.9781	28.3986	14.2885	-1.0901	4.23225	-7.19229	1.66382e-06	Setd6	66083	1
ENSMUSG00000022159	10.1821	24.7951	7.2139	16.3029	8.04752	17.2809	1.17734	3.54813	7.18765	1.67766e-06	Rab2b	76338	1
ENSMUSG00000029623	428.938	217.25	374.161	181.411	475.625	156.055	-1.21028	8.19993	-7.18378	1.68931e-06	Pdap1	231887	1
ENSMUSG00000031479	71.1283	39.3872	62.895	38.1645	71.1873	37.2187	-0.835183	5.76848	-7.18253	1.69306e-06	Vps36	70160	1
ENSMUSG00000004018	15.4193	4.21103	22.6299	9.57871	19.0249	8.16814	-1.43236	3.63771	-7.18236	1.69358e-06	Fancl	67030	1
ENSMUSG00000020263	9.82435	31.2628	11.3644	33.9116	11.9926	44.4439	1.7124	4.02026	7.17881	1.70438e-06	Appl2	216190	1
ENSMUSG00000027692	4.29742	28.0258	2.82074	12.2572	3.49876	16.7393	2.35354	2.66589	7.17358	1.72037e-06	Tnik	665113	1
ENSMUSG00000024858	93.119	46.8272	81.8701	38.9849	99.2695	43.0412	-1.08929	6.08893	-7.16695	1.7409e-06	Grk2	110355	1
ENSMUSG00000020018	75.9409	36.3115	66.9474	24.9104	87.9808	22.1299	-1.49492	5.61576	-7.16145	1.75812e-06	Snrpf	69878	1
ENSMUSG00000020467	13.2941	60.8144	10.2576	72.2691	12.2387	77.6657	2.55197	4.90656	7.15614	1.77493e-06	Efemp1	216616	1
ENSMUSG00000035776	30.6166	64.5367	30.8518	54.5618	27.0258	53.9197	0.96595	5.20007	7.14438	1.81271e-06	Cd99l2	171486	1
ENSMUSG00000027905	76.8105	30.9961	70.9184	31.1801	98.5852	27.6507	-1.44219	5.78316	-7.13374	1.84761e-06	Ddx20	53975	1
ENSMUSG00000029119	9.89343	75.9919	6.58145	21.2754	5.89148	25.0871	2.2379	3.86147	7.13126	1.85584e-06	Man2b2	17160	1
ENSMUSG00000022142	215.789	91.7575	147.484	78.8097	222.788	86.2149	-1.16584	7.15423	-7.1285	1.86506e-06	Nup155	170762	1
ENSMUSG00000073542	42.2582	25.3382	41.7616	16.8184	54.5085	18.4814	-1.20608	4.95667	-7.1282	1.86609e-06	Cep76	225659	1
ENSMUSG00000041491	14.8744	3.05039	23.6577	7.91166	24.6294	8.41927	-1.78728	3.72551	-7.12802	1.86666e-06	Cep78	208518	1
ENSMUSG00000035299	48.8899	137.925	40.4631	100.341	41.9986	108.642	1.39338	5.88711	7.12633	1.87233e-06	Mid1	17318	1
ENSMUSG00000001016	225.445	95.8236	288.34	138.033	294.328	113.555	-1.22609	7.5768	-7.12484	1.87736e-06	Ilf2	67781	1
ENSMUSG00000025150	6.40302	51.529	10.6801	29.8593	3.48526	37.5052	2.65836	3.59875	7.12018	1.89312e-06	Cbr2	12409	1
ENSMUSG00000032135	68.9003	28.3165	44.6029	7.30114	63.8538	10.2112	-2.18738	4.90675	-7.10961	1.92942e-06	Mcam	84004	1
ENSMUSG00000022946	7.75142	25.0436	6.34428	14.5796	5.21623	17.7027	1.54972	3.35144	7.10686	1.93898e-06	Dopey2	70028	1
ENSMUSG00000049327	280.726	144.701	214.244	94.1835	328.885	94.3237	-1.31224	7.48665	-7.10627	1.94104e-06	Kmt5a	67956	1
ENSMUSG00000056481	15.5425	88.1339	14.2104	51.2003	9.43649	47.2305	2.23129	4.74103	7.09765	1.97137e-06	Cd248	70445	1
ENSMUSG00000038046	10.9682	5.86449	11.7751	6.07216	14.6176	5.01658	-1.13087	3.20641	-7.09753	1.97179e-06	Rnmtl1	67390	1
ENSMUSG00000019818	175.423	470.078	148.054	308.791	159.87	306.821	1.14328	7.70549	7.09436	1.98307e-06	Cd164	53599	1
ENSMUSG00000055044	122.969	44.9732	62.4989	23.189	96.7157	24.5359	-1.61528	5.82444	-7.09387	1.98482e-06	Pdlim1	54132	1
ENSMUSG00000035266	22.4044	8.36848	23.3825	11.9563	26.2837	13.8779	-1.10061	4.11452	-7.09259	1.98936e-06	Helq	191578	1
ENSMUSG00000021867	7.22314	26.6536	11.649	22.38	6.24226	25.9293	1.64361	3.61836	7.0917	1.99256e-06	Tmem254b	100039257	1
ENSMUSG00000072676	7.22314	26.6536	11.649	22.38	6.24226	25.9293	1.64361	3.61836	7.0917	1.99256e-06	Tmem254a	66039	1
ENSMUSG00000053617	261.425	806.28	234.739	455.85	209.187	554.882	1.3316	8.38329	7.08902	2.00221e-06	Sh3pxd2a	14218	1
ENSMUSG00000048170	96.6456	48.2854	69.9606	24.3862	92.0789	27.8824	-1.41429	5.89442	-7.07588	2.05012e-06	Mcmbp	210711	1
ENSMUSG00000097769	92.5415	17.4277	114.084	33.6285	125.515	28.5053	-2.10065	5.86525	-7.07582	2.05037e-06	Snhg4	100503380	1
ENSMUSG00000036992	48.53	16.1444	58.0868	28.8799	60.8898	20.9932	-1.37595	5.27314	-7.07446	2.05537e-06	Nxt1	56488	1
ENSMUSG00000074643	118.227	30.8976	69.8116	34.0311	93.2352	35.3059	-1.45151	5.87582	-7.07419	2.05639e-06	Cpne1	266692	1
ENSMUSG00000050705	30.6978	17.0971	28.186	16.1103	35.5379	15.6777	-0.945502	4.47603	-7.07185	2.06509e-06	2310061I04Rik	69662	1
ENSMUSG00000073433	11.1342	4.15151	10.2347	4.55406	15.3077	3.43475	-1.58576	2.98799	-7.06752	2.08127e-06	Arhgdig	14570	1
ENSMUSG00000045136	59.819	185.34	45.999	161.933	55.5345	165.262	1.67381	6.14476	7.06751	2.08129e-06	Tubb2b	73710	1
ENSMUSG00000032221	16.6633	3.06497	13.8325	4.60461	15.9391	5.1375	-1.88602	3.16248	-7.06574	2.08794e-06	Mns1	17427	1
ENSMUSG00000036545	26.1366	168.786	16.654	58.8893	15.8867	67.8429	2.19959	5.42274	7.06516	2.09014e-06	Adamts2	216725	1
ENSMUSG00000023004	2324.81	1118.98	2291.04	1096.65	2518.95	891.474	-1.20577	10.6615	-7.06084	2.10646e-06	Tuba1b	22143	1
ENSMUSG00000054277	31.007	94.4799	33.1768	65.2396	23.6027	64.7743	1.34941	5.38456	7.0526	2.13802e-06	Arfgap3	66251	1
ENSMUSG00000002984	148.811	77.046	117.652	52.3397	165.465	49.2558	-1.28701	6.58799	-7.05253	2.1383e-06	Tomm40	53333	1
ENSMUSG00000038388	106.26	47.0947	99.8219	24.4245	128.718	25.582	-1.84768	6.17493	-7.05211	2.13991e-06	Mpp6	56524	1
ENSMUSG00000053093	0.112188	58.5133	0.138349	14.5356	0.016881	17.7983	8.59302	-0.710179	7.05143	2.14256e-06	Myh7	140781	1
ENSMUSG00000105134	13.1718	2.34925	11.7794	4.87216	13.126	4.95977	-1.72358	3.0583	-7.04789	2.1563e-06	NA	NA	1
ENSMUSG00000005698	110.533	59.0511	93.7159	46.8275	108.552	54.4861	-0.96536	6.32271	-7.04583	2.16431e-06	Ctcf	13018	1
ENSMUSG00000015937	78.5118	45.7484	90.8667	42.5183	118.677	44.3899	-1.10066	6.14269	-7.0428	2.17618e-06	H2afy	26914	1
ENSMUSG00000052997	187.65	80.6931	239.153	116.661	253.871	99.5118	-1.20429	7.38739	-7.04201	2.17929e-06	Uba2	50995	1
ENSMUSG00000022422	15.9984	2.03855	19.6847	8.18495	19.9365	6.57254	-1.93442	3.4668	-7.04174	2.18037e-06	Dscc1	72107	1
ENSMUSG00000030689	63.8845	36.1773	55.2988	23.2371	73.8791	24.5416	-1.22114	5.52289	-7.03694	2.19935e-06	Ino80e	233875	1
ENSMUSG00000025364	363.627	149.996	247.231	94.4207	397.42	81.2287	-1.64817	7.69287	-7.03561	2.20462e-06	Pa2g4	18813	1
ENSMUSG00000032549	28.9812	16.6507	27.4919	12.2843	31.1657	11.4032	-1.13857	4.34029	-7.03229	2.21792e-06	Rab6b	270192	1
ENSMUSG00000028973	8.07272	20.3707	10.2576	18.1198	9.06072	21.3301	1.14061	3.64048	7.0322	2.21826e-06	Abcb8	74610	1
ENSMUSG00000036023	38.4331	12.1867	36.464	19.4006	39.17	18.4406	-1.21565	4.77193	-7.02943	2.2294e-06	Parp2	11546	1
ENSMUSG00000055980	37.0437	95.8876	33.3421	79.7572	34.0882	80.004	1.28739	5.64929	7.02702	2.23912e-06	Irs1	16367	1
ENSMUSG00000030256	10.9379	34.0007	8.75669	24.6368	9.85581	29.6293	1.56721	3.7036	7.02491	2.24768e-06	Bhlhe41	79362	1
ENSMUSG00000003617	14.6594	74.9911	5.70313	26.4427	3.31307	31.5618	2.57213	3.70875	7.02455	2.24918e-06	Cp	12870	1
ENSMUSG00000015094	12.0089	33.7328	9.6026	22.0182	8.45604	21.7331	1.33994	3.77926	7.02106	2.2634e-06	Npdc1	18146	1
ENSMUSG00000052914	8.2331	16.1444	7.64871	20.3727	8.72647	17.8712	1.13484	3.43786	7.01647	2.28228e-06	Cyp2j6	13110	1
ENSMUSG00000037103	56.6485	25.2757	47.1528	27.7597	53.8775	28.699	-0.944385	5.32466	-7.01537	2.28681e-06	Dcaf15	212123	1
ENSMUSG00000029093	32.4649	234.04	22.1556	89.3435	26.4526	94.7773	2.23527	5.36845	7.00932	2.31201e-06	Sorcs2	81840	1
ENSMUSG00000024095	167.846	96.2786	164.512	82.34	187.617	78.0068	-1.02225	7.05863	-7.00749	2.31966e-06	Hnrnpll	72692	1
ENSMUSG00000028484	240.196	136.505	203.685	77.6255	252.966	86.4337	-1.2512	7.37319	-7.00694	2.32197e-06	Psip1	101739	1
ENSMUSG00000107478	2.42717	21.6271	6.76131	24.0987	3.24048	17.5061	2.50678	3.29785	7.00062	2.34874e-06	Atn1	13498	1
ENSMUSG00000024042	35.0158	147.329	29.6659	71.8021	33.6959	76.2973	1.51091	5.40854	6.99956	2.35325e-06	Sik1	17691	1
ENSMUSG00000039515	223.72	126.002	234.625	120.698	224.82	117.064	-0.91075	7.48428	-6.9941	2.37665e-06	Ptpa	110854	1
ENSMUSG00000038181	48.6939	85.3127	40.1757	70.7737	38.8112	75.8294	0.864638	5.72182	6.99161	2.38739e-06	Chpf2	100910	1
ENSMUSG00000025381	44.8227	93.7002	72.2383	164.429	53.5307	130.707	1.17616	6.29514	6.99034	2.39292e-06	Cnpy2	56530	1
ENSMUSG00000022309	11.7431	65.3069	11.4039	35.4574	9.50199	44.1366	2.11526	4.35179	6.98907	2.39842e-06	Angpt1	11600	1
ENSMUSG00000025151	197.432	611.081	189.165	381.553	138.064	411.671	1.4066	8.01035	6.98889	2.39921e-06	Maged1	94275	1
ENSMUSG00000035521	7.29624	22.5729	9.4765	20.2197	9.16639	17.6411	1.22799	3.52227	6.98449	2.41843e-06	Gnptg	214505	1
ENSMUSG00000026134	36.4724	16.0415	34.2682	18.5805	35.3907	17.9581	-1.01514	4.7772	-6.98176	2.43043e-06	Prim2	19076	1
ENSMUSG00000003464	53.9258	112.543	48.149	101.649	50.8939	90.6449	0.991052	5.98288	6.97885	2.44328e-06	Pex19	19298	1
ENSMUSG00000027893	494.983	256.094	379.91	199.228	484.879	210.248	-1.0264	8.45554	-6.97849	2.44487e-06	Ahcyl1	229709	1
ENSMUSG00000021714	12.8114	1.97903	23.5648	7.91166	18.5661	5.64397	-1.97603	3.35303	-6.97844	2.44509e-06	Cenpk	60411	1
ENSMUSG00000019066	5.20831	16.3784	6.46208	15.6252	5.36816	17.9581	1.56709	3.0466	6.9784	2.44528e-06	Rab3d	19340	1
ENSMUSG00000004270	26.0121	82.6424	24.2901	53.7416	24.7645	57.4436	1.34511	5.14603	6.97525	2.45931e-06	Lpcat3	14792	1
ENSMUSG00000024301	22.3921	2.73285	21.116	8.80722	23.3772	7.94908	-1.94241	3.74628	-6.97424	2.46383e-06	Kifc5b	16580	1
ENSMUSG00000008450	237.453	121.152	311.791	161.292	291.844	137.626	-1.00487	7.68481	-6.97413	2.46429e-06	Nutf2	68051	1
ENSMUSG00000026019	82.7369	35.0578	80.2925	33.394	100.379	31.9375	-1.38501	5.93321	-6.97305	2.46915e-06	Wdr12	57750	1
ENSMUSG00000022378	99.0709	52.5405	131.602	63.5198	131.149	65.2434	-0.994235	6.52079	-6.97088	2.47891e-06	Fam49b	223601	1
ENSMUSG00000029910	147.941	21.0295	263.119	78.0284	216.502	64.58	-2.1092	6.89186	-6.9698	2.48378e-06	Mad2l1	56150	1
ENSMUSG00000021326	87.0884	47.8465	96.9031	39.4605	119.878	39.9642	-1.25066	6.15483	-6.96913	2.4868e-06	Trim27	19720	1
ENSMUSG00000003518	17.7876	80.0151	18.1818	46.3038	27.1595	49.6633	1.46839	4.76906	6.96884	2.48808e-06	Dusp3	72349	1
ENSMUSG00000042726	16.5069	40.8455	18.5585	32.9453	15.1423	33.7021	1.09949	4.4792	6.965	2.5055e-06	Trafd1	231712	1
ENSMUSG00000026675	20.1823	57.8384	13.9657	31.9918	15.1625	34.1239	1.28915	4.42959	6.96447	2.50794e-06	Hsd17b7	15490	1
ENSMUSG00000015944	14.1507	61.4703	15.2777	37.1788	9.85311	44.589	1.86847	4.28144	6.9606	2.5256e-06	Gatsl2	80909	1
ENSMUSG00000040204	204.032	16.0668	249.368	77.3192	233.577	59.769	-2.44064	6.95095	-6.95958	2.5303e-06	2810417H13Rik	68026	1
ENSMUSG00000002249	9.89664	31.6708	11.1225	22.5232	9.5766	25.8846	1.3825	3.82211	6.95667	2.54373e-06	Tead3	21678	1
ENSMUSG00000034930	17.6582	34.5902	18.7431	35.541	17.8432	36.7687	0.978281	4.48062	6.95523	2.55039e-06	Rtkn	20166	1
ENSMUSG00000020496	214.749	120.506	195.168	91.3462	217.141	84.8594	-1.09432	7.24032	-6.9545	2.55377e-06	Rnf187	108660	1
ENSMUSG00000052798	91.6298	44.1506	58.9564	26.0852	83.004	28.3604	-1.25751	5.78686	-6.94779	2.58511e-06	Nup107	103468	1
ENSMUSG00000063160	42.0783	98.821	35.4545	68.8006	37.6015	72.107	1.04306	5.60465	6.94611	2.59303e-06	Numbl	18223	1
ENSMUSG00000038766	131.961	72.3579	101.273	47.3156	127.745	62.3305	-0.997537	6.55492	-6.94536	2.59658e-06	Gabpb2	213054	1
ENSMUSG00000043079	6.0378	32.9835	10.8778	52.7307	4.87726	57.9444	2.78267	4.00419	6.94418	2.60215e-06	Synpo	104027	1
ENSMUSG00000034614	2.63736	21.2932	2.35193	13.5687	1.63746	15.7618	2.92082	2.36608	6.94344	2.60565e-06	Pik3ip1	216505	1
ENSMUSG00000001962	22.7988	56.0165	15.6729	37.8016	19.9365	38.2325	1.16282	4.70124	6.93422	2.64975e-06	Fam50a	108160	1
ENSMUSG00000026447	5.88171	13.6491	4.36471	11.8869	3.96468	12.0497	1.41414	2.4544	6.93225	2.65931e-06	Pik3c2b	240752	1
ENSMUSG00000027804	251.725	125.37	268.564	134.958	376.48	124.909	-1.19739	7.74645	-6.91704	2.73401e-06	Ppid	67738	1
ENSMUSG00000001891	82.6836	160.419	84.5719	150.341	68.6527	142.844	0.948653	6.65886	6.9164	2.73723e-06	Ugp2	216558	1
ENSMUSG00000021133	27.0563	81.982	18.2423	44.4775	21.1857	48.1025	1.35279	4.87046	6.9139	2.74971e-06	Susd6	217684	1
ENSMUSG00000032350	73.9378	37.3531	63.2215	24.6122	90.6112	25.3993	-1.39409	5.62216	-6.91195	2.75953e-06	Gclc	14629	1
ENSMUSG00000059714	26.6022	56.559	30.6138	60.1923	28.2419	57.2768	1.02937	5.19532	6.9049	2.79521e-06	Flot1	14251	1
ENSMUSG00000038020	5.04739	12.9575	4.80545	16.0947	3.46061	16.9856	1.78792	2.72704	6.90197	2.8102e-06	Rapgefl1	268480	1
ENSMUSG00000026473	39.0778	14.2865	28.6635	14.2894	39.5857	16.915	-1.22765	4.63242	-6.89751	2.83318e-06	Glul	14645	1
ENSMUSG00000008318	19.7992	8.49645	19.1119	9.55821	18.7221	7.9443	-1.15304	3.84506	-6.89735	2.834e-06	Relt	320100	1
ENSMUSG00000022436	62.7485	30.6831	62.5376	39.8308	65.575	37.028	-0.835602	5.66969	-6.89555	2.84335e-06	Sh3bp1	20401	1
ENSMUSG00000037601	282.444	113.334	387.865	201.431	415.8	154.167	-1.23566	8.02511	-6.89405	2.85116e-06	Nme1	18102	1
ENSMUSG00000029202	275.368	163.779	250.835	120.647	295.62	138.09	-0.96758	7.71836	-6.88935	2.87572e-06	Pds5a	71521	1
ENSMUSG00000032388	48.6639	102.71	63.8954	102.688	51.3014	89.52	0.853972	6.01926	6.87697	2.94156e-06	Spg21	27965	1
ENSMUSG00000026974	82.8325	49.333	91.3826	34.6042	108.25	32.0753	-1.30343	6.02015	-6.87381	2.95859e-06	Zmynd19	67187	1
ENSMUSG00000023104	78.1209	29.1046	91.0996	49.289	87.9147	44.3407	-1.10052	6.01293	-6.87308	2.96256e-06	Rfc2	19718	1
ENSMUSG00000019461	56.3527	102.637	54.3964	100.968	53.5355	94.6958	0.86004	6.04841	6.87223	2.96713e-06	Plscr3	70310	1
ENSMUSG00000016319	396.116	193.97	391.123	183.134	458.499	156.336	-1.22513	8.2187	-6.86865	2.98664e-06	Slc25a5	11740	1
ENSMUSG00000032077	19.9676	9.44311	17.5213	8.91599	20.4348	10.8135	-0.992601	3.88367	-6.86551	3.00384e-06	Bud13	215051	1
ENSMUSG00000024663	2.97927	20.0781	5.0193	39.9436	2.79415	41.6987	3.22745	2.9895	6.86184	3.02412e-06	Rab3il1	74760	1
ENSMUSG00000085208	110.19	38.9739	114.599	64.0503	120.158	59.8505	-1.11586	6.40453	-6.86119	3.02769e-06	Brip1os	74038	1
ENSMUSG00000071072	418.241	224.816	416.013	179.985	543.416	157.528	-1.2969	8.33462	-6.86023	3.03304e-06	Ptges3	56351	1
ENSMUSG00000024952	109.021	58.0125	86.7321	32.3514	93.3483	36.0649	-1.23393	6.1537	-6.85903	3.03969e-06	Rps6ka4	56613	1
ENSMUSG00000029863	54.412	32.5425	53.7133	32.5064	70.587	37.3593	-0.795131	5.54858	-6.85843	3.04306e-06	Casp2	12366	1
ENSMUSG00000033060	20.7947	123.759	7.01626	35.5339	6.70278	40.848	2.47773	4.20075	6.85811	3.04484e-06	Lmo7	380928	1
ENSMUSG00000042686	8.258	31.0842	7.01073	18.5155	9.6053	19.0489	1.43447	3.36807	6.8574	3.04879e-06	Jph1	57339	1
ENSMUSG00000059866	7.00171	15.371	6.54192	14.2921	6.39791	15.3762	1.16822	3.20941	6.85661	3.05319e-06	Tnip2	231130	1
ENSMUSG00000030421	70.2059	45.0714	59.1611	30.3734	73.5168	34.854	-0.891896	5.71138	-6.85567	3.05847e-06	Uri1	19777	1
ENSMUSG00000021114	24.7665	65.0075	20.8247	41.0887	23.6841	43.134	1.07915	4.85088	6.85522	3.06101e-06	Atp6v1d	73834	1
ENSMUSG00000044533	3291.45	1766.95	3160.45	1448.45	3178.86	1273.57	-1.11375	11.2319	-6.85489	3.06284e-06	Rps2	16898	1
ENSMUSG00000048027	16.7747	36.5005	16.3054	33.4558	20.6455	35.2493	0.978285	4.3804	6.85372	3.06943e-06	Rgmb	68799	1
ENSMUSG00000021400	58.7124	31.977	47.6991	20.7176	63.4534	20.6988	-1.23289	5.33253	-6.85369	3.06959e-06	Wrnip1	78903	1
ENSMUSG00000049119	7.85932	16.4355	5.62803	16.7864	5.70106	17.8428	1.41406	3.18052	6.85146	3.08211e-06	Fam110b	242297	1
ENSMUSG00000038365	18.756	34.7447	17.3331	34.2584	16.1551	33.0286	0.965006	4.48451	6.8391	3.15278e-06	Fbxo25	66822	1
ENSMUSG00000039474	16.1856	58.1559	13.578	28.8706	13.6233	32.4653	1.39706	4.2437	6.83861	3.15558e-06	Wfs1	22393	1
ENSMUSG00000019961	309.883	106.05	274.664	149.533	314.576	157.373	-1.14017	7.66192	-6.83529	3.17485e-06	Tmpo	21917	1
ENSMUSG00000068747	14.4982	71.022	8.20211	29.7096	8.01848	32.8323	2.05093	3.83918	6.83412	3.18167e-06	Sort1	20661	1
ENSMUSG00000021037	136.836	71.1214	130.225	57.3001	148.401	50.042	-1.23171	6.64913	-6.83334	3.18622e-06	Ahsa1	217737	1
ENSMUSG00000031107	18.0154	8.66579	12.9455	5.78002	17.826	5.5821	-1.30668	3.48531	-6.83248	3.19126e-06	Rbmx2	209003	1
ENSMUSG00000026547	271.019	121.87	184.806	44.0664	267.21	44.8958	-1.92824	7.16023	-6.82907	3.21128e-06	Tagln2	21346	1
ENSMUSG00000026434	409.143	187.376	280.267	109.869	372.298	114.867	-1.38853	7.95309	-6.82586	3.2303e-06	Nucks1	98415	1
ENSMUSG00000029438	44.7649	17.4316	39.4741	17.3168	49.985	19.4088	-1.30482	4.92176	-6.82293	3.24773e-06	Bcl7a	77045	1
ENSMUSG00000035310	40.9652	22.0077	35.9075	14.9923	43.6752	15.4145	-1.22209	4.83397	-6.82249	3.25032e-06	Lin54	231506	1
ENSMUSG00000041459	512.687	253.439	504.952	307.547	601.979	297.168	-0.916274	8.70095	-6.82161	3.25559e-06	Tardbp	230908	1
ENSMUSG00000037905	116.18	73.0528	126.031	69.7874	147.268	68.4365	-0.877107	6.67755	-6.82096	3.25946e-06	Bri3bp	76809	1
ENSMUSG00000029635	111.31	58.735	95.5156	49.777	133.588	52.5105	-1.06874	6.41272	-6.81934	3.26919e-06	Cdk8	264064	1
ENSMUSG00000036916	49.8688	15.8769	39.3512	23.3797	55.2178	24.7921	-1.18337	5.11616	-6.81685	3.28419e-06	Zfp280c	208968	1
ENSMUSG00000028789	6.55778	13.5973	7.79299	24.0933	6.34996	20.0506	1.45123	3.37946	6.81615	3.28837e-06	Azin2	242669	1
ENSMUSG00000106864	166.736	94.488	130.512	66.2891	155.952	69.2743	-0.986847	6.76686	-6.81529	3.29358e-06	Gtf3c2	71752	1
ENSMUSG00000025867	7.21564	30.4295	9.7445	17.067	7.75919	22.4822	1.48607	3.4303	6.80669	3.34605e-06	Cplx2	12890	1
ENSMUSG00000030788	29.762	15.0636	35.8727	20.3899	39.8568	18.8872	-0.956523	4.80741	-6.8065	3.34723e-06	Rnf141	67150	1
ENSMUSG00000000253	5.04712	14.8951	6.81862	12.4209	5.04742	14.1873	1.31546	2.92823	6.80618	3.34919e-06	Gmpr	66355	1
ENSMUSG00000027459	13.7491	4.44911	13.3408	6.10797	12.1037	6.20077	-1.23829	3.08849	-6.80252	3.37178e-06	Fam110a	73847	1
ENSMUSG00000026471	5.85038	11.7111	4.80268	18.8257	3.93328	15.1715	1.62951	2.94927	6.80226	3.37341e-06	Mr1	15064	1
ENSMUSG00000038552	50.0691	21.7098	52.5156	31.4452	50.6343	25.9682	-0.968478	5.19219	-6.79876	3.39519e-06	Fndc4	64339	1
ENSMUSG00000020652	15.6014	6.29422	14.5266	8.1598	15.1088	8.30988	-1.00045	3.51965	-6.79587	3.41329e-06	Cenpo	52504	1
ENSMUSG00000024222	66.8389	30.5786	50.3799	13.4728	63.5628	16.3968	-1.66518	5.26175	-6.79247	3.43474e-06	Fkbp5	14229	1
ENSMUSG00000029869	4.99679	40.2503	7.52894	19.5534	4.57476	21.2179	2.22064	3.38472	6.79135	3.44183e-06	Ephb6	13848	1
ENSMUSG00000029528	67.3198	209.172	64.8852	128.074	69.0619	133.432	1.18952	6.38365	6.79002	3.45023e-06	Pxn	19303	1
ENSMUSG00000034903	121.829	46.36	72.1343	13.76	91.4016	19.926	-1.99497	5.77057	-6.78242	3.49885e-06	Cobll1	319876	1
ENSMUSG00000028756	12.5118	46.8272	9.19032	22.5055	7.88344	23.5222	1.58571	3.91899	6.78045	3.51154e-06	Pink1	68943	1
ENSMUSG00000066037	221.695	119.659	178.422	79.2522	217.002	81.0698	-1.15895	7.22521	-6.77904	3.5207e-06	Hnrnpr	74326	1
ENSMUSG00000055900	53.3937	11.5415	45.7662	20.3342	44.3788	17.6102	-1.56678	4.91602	-6.7784	3.52488e-06	Tmem69	230657	1
ENSMUSG00000079225	140.162	75.7982	144.155	53.6047	189.155	48.2209	-1.43062	6.77494	-6.7735	3.55684e-06	NA	NA	1
ENSMUSG00000046862	16.6943	32.4838	16.6778	26.1473	15.25	26.9549	0.810498	4.34371	6.77337	3.55769e-06	Pramef8	242736	1
ENSMUSG00000039031	6.01103	20.9658	6.85815	15.2532	7.34324	15.3402	1.3507	3.08265	6.77297	3.56026e-06	Arhgap18	73910	1
ENSMUSG00000075254	15.7492	70.2991	20.1839	53.6061	17.8004	56.5029	1.75768	4.84078	6.77263	3.56251e-06	Heg1	77446	1
ENSMUSG00000037761	15.1146	6.26446	13.9337	8.0494	14.4333	7.4592	-1.00661	3.35963	-6.77251	3.56328e-06	Actr5	109275	1
ENSMUSG00000047757	18.6288	3.79439	19.9495	7.03714	21.9284	6.90381	-1.82158	3.63861	-6.77008	3.57931e-06	Fancb	237211	1
ENSMUSG00000029014	152.939	71.405	119.939	38.1197	171.214	37.2291	-1.65066	6.47689	-6.76946	3.5834e-06	Dnajc2	22791	1
ENSMUSG00000074238	108.868	68.1671	94.6741	47.3617	113.583	50.724	-0.945098	6.3458	-6.76703	3.5995e-06	Ap1ar	211556	1
ENSMUSG00000002997	116.693	66.8467	112.398	35.0939	126.126	38.9833	-1.39419	6.34934	-6.76692	3.6002e-06	Prkar2b	19088	1
ENSMUSG00000053460	27.3798	48.6015	21.4267	38.8732	21.4595	43.3244	0.896891	4.84137	6.76363	3.6221e-06	Ggcx	56316	1
ENSMUSG00000038332	11.6868	25.6679	8.55786	19.1711	8.79501	18.7913	1.12172	3.64257	6.76042	3.64361e-06	Sesn1	140742	1
ENSMUSG00000030727	15.061	25.9816	14.1709	27.3793	14.8664	26.2513	0.849615	4.2567	6.75915	3.65216e-06	Rabep2	70314	1
ENSMUSG00000029185	76.0978	232.497	68.6072	167.537	42.8126	161.517	1.60648	6.64285	6.75836	3.65747e-06	Fam114a1	68303	1
ENSMUSG00000017144	128.884	289.464	115.796	232.375	103.795	204.024	1.05039	7.22041	6.75789	3.66065e-06	Rnd3	74194	1
ENSMUSG00000049672	34.5073	13.8244	32.6246	17.2051	40.7211	17.7024	-1.14674	4.68951	-6.75567	3.67571e-06	Zbtb14	22666	1
ENSMUSG00000033021	23.0931	45.8276	32.5104	59.7695	20.6458	57.1689	1.11591	5.08441	6.75143	3.70458e-06	Gmppa	69080	1
ENSMUSG00000025872	64.386	34.7843	53.696	24.39	68.1656	25.3824	-1.15103	5.47168	-6.75014	3.71338e-06	Thoc3	73666	1
ENSMUSG00000020128	61.4638	36.1705	51.6128	25.921	60.012	30.0373	-0.918705	5.48658	-6.75008	3.71378e-06	Vps54	245944	1
ENSMUSG00000037885	45.6388	24.0743	38.2218	22.5872	50.5566	24.5126	-0.908779	5.15198	-6.74412	3.75491e-06	Stk35	67333	1
ENSMUSG00000024330	1.99475	12.5066	5.97707	11.5737	3.32556	13.4741	1.90563	2.21983	6.74379	3.75719e-06	Col11a2	12815	1
ENSMUSG00000027331	87.7899	13.1339	118.174	46.3746	97.159	35.5103	-1.84667	5.96576	-6.74087	3.77751e-06	Knstrn	51944	1
ENSMUSG00000047497	13.0261	63.8781	4.96356	21.5979	6.49919	25.1265	2.1	3.82199	6.73816	3.79643e-06	Adamts12	239337	1
ENSMUSG00000056737	50.0027	84.5711	42.4731	91.1144	36.1423	81.4748	1.01083	5.89804	6.7379	3.79832e-06	Capg	12332	1
ENSMUSG00000030257	27.2858	90.5091	21.4271	47.7345	24.3883	57.8266	1.37738	4.96562	6.73719	3.80328e-06	Srgap3	259302	1
ENSMUSG00000030056	104.045	51.7301	99.4068	47.6725	130.638	40.4948	-1.25348	6.34586	-6.732	3.83996e-06	Isy1	57905	1
ENSMUSG00000025395	67.8668	9.95469	88.5409	34.2762	92.3898	31.7929	-1.88806	5.62997	-6.72992	3.85472e-06	Prim1	19075	1
ENSMUSG00000027404	273.316	139.397	310.567	155.742	347.987	125.163	-1.14928	7.80986	-6.7293	3.85915e-06	Snrpb	20638	1
ENSMUSG00000017679	41.7677	97.9193	29.4066	61.5634	29.8041	66.6449	1.15166	5.43228	6.72797	3.86861e-06	Ttpal	76080	1
ENSMUSG00000026209	39.3194	67.5112	46.5093	88.1993	34.8931	80.9646	0.972263	5.67079	6.72427	3.8952e-06	Dnpep	13437	1
ENSMUSG00000046434	1315.51	657.801	1194.04	437.079	1528.75	450.954	-1.40403	9.8803	-6.72054	3.9222e-06	Hnrnpa1	15382	1
ENSMUSG00000096916	12.606	5.09698	10.69	4.0083	14.703	4.28852	-1.5071	3.12983	-6.7183	3.93843e-06	Zfp850	100043772	1
ENSMUSG00000043618	48.157	21.0343	45.7603	17.7057	55.1854	12.4702	-1.57205	4.98076	-6.71421	3.96839e-06	NA	NA	1
ENSMUSG00000020492	77.2065	28.5775	87.8001	53.3694	92.5927	44.4344	-1.07089	6.02523	-6.71154	3.98807e-06	Ska2	66140	1
ENSMUSG00000024007	93.6344	27.1116	114.721	58.6971	113.992	46.2024	-1.35352	6.21459	-6.71013	3.99843e-06	Ppil1	68816	1
ENSMUSG00000026683	99.0647	8.72947	145.583	39.8054	114.91	36.2949	-2.34233	6.03356	-6.70927	4.00487e-06	Nuf2	66977	1
ENSMUSG00000030929	30.6402	10.5796	34.4046	15.6266	33.1911	19.2215	-1.15101	4.64053	-6.70502	4.03648e-06	Eri2	71151	1
ENSMUSG00000024045	163.75	80.1982	142.5	85.9015	173.403	96.4331	-0.866821	6.93261	-6.7046	4.03963e-06	Akap8	56399	1
ENSMUSG00000033706	101.808	59.4493	107.974	60.6831	126.558	57.6315	-0.914801	6.45555	-6.70301	4.05155e-06	Smyd5	232187	1
ENSMUSG00000053931	440.211	1199.66	401.303	898.239	467.468	774.77	1.11407	9.13841	6.70292	4.05217e-06	Cnn3	71994	1
ENSMUSG00000022684	22.8066	44.8732	20.9527	38.1326	20.687	36.8455	0.88836	4.83408	6.69863	4.08454e-06	Bfar	67118	1
ENSMUSG00000033460	6.84106	21.3825	4.60504	19.3654	3.79823	23.8745	2.1063	3.05702	6.69335	4.12472e-06	Armcx1	78248	1
ENSMUSG00000058258	39.7949	132.813	72.2964	146.048	44.6837	150.578	1.49991	6.18065	6.69072	4.14488e-06	Idi1	319554	1
ENSMUSG00000022554	37.9881	19.4064	32.4835	13.5529	36.203	14.2455	-1.19405	4.60617	-6.68685	4.1747e-06	Hgh1	59053	1
ENSMUSG00000057110	64.0069	17.3947	55.2071	26.3555	61.0593	29.318	-1.33193	5.40507	-6.6836	4.19994e-06	Cntrl	26920	1
ENSMUSG00000022214	14.483	31.8836	18.3024	28.6924	13.4555	28.7356	0.966871	4.30099	6.68217	4.2111e-06	Dcaf11	28199	1
ENSMUSG00000029098	7.62852	18.527	11.9861	22.3964	9.10562	28.9895	1.2987	3.75988	6.68123	4.21845e-06	Acox3	80911	1
ENSMUSG00000030103	10.6431	76.0854	14.408	39.3962	17.303	43.2085	1.88717	4.67557	6.68047	4.2244e-06	Bhlhe40	20893	1
ENSMUSG00000054520	6.89488	20.0433	8.79503	15.0718	9.97668	18.4055	1.07763	3.35818	6.67611	4.25876e-06	Sh3bp2	24055	1
ENSMUSG00000026917	133.954	71.8267	116.112	45.0948	152.326	44.2836	-1.34775	6.51405	-6.67594	4.26004e-06	Wdr5	140858	1
ENSMUSG00000029177	185.222	19.3285	282.048	93.9383	234.787	70.684	-2.19605	6.98828	-6.67436	4.27259e-06	Cenpa	12615	1
ENSMUSG00000027221	17.8722	2.90159	37.7408	6.95543	25.7095	8.64733	-2.19302	3.89863	-6.67395	4.27585e-06	Chst1	76969	1
ENSMUSG00000032625	13.5884	55.4466	5.949	24.2083	8.99893	30.8351	1.92597	4.07934	6.67372	4.27766e-06	Thsd7a	330267	1
ENSMUSG00000020280	76.7492	37.0064	72.5936	40.2688	85.0294	43.2763	-0.958198	5.85651	-6.66942	4.31193e-06	Pus10	74467	1
ENSMUSG00000022466	46.9749	23.1818	40.0279	18.0011	52.6593	16.4381	-1.2851	5.04152	-6.66326	4.36154e-06	Rpap3	71919	1
ENSMUSG00000107092	33.7699	12.9738	29.5284	10.4546	44.4281	7.9308	-1.792	4.46015	-6.65956	4.39167e-06	NA	NA	1
ENSMUSG00000034854	9.70601	32.4907	7.60919	19.8543	5.72267	20.5719	1.64854	3.39581	6.65817	4.40302e-06	Mfsd12	73822	1
ENSMUSG00000026577	17.3369	34.3578	15.3721	27.8116	16.0201	25.998	0.843047	4.3556	6.65461	4.43222e-06	Blzf1	66352	1
ENSMUSG00000024350	23.0205	41.0338	27.3998	46.1708	26.8577	44.7887	0.777262	4.9926	6.65287	4.44657e-06	Dnajc18	76594	1
ENSMUSG00000035890	68.1343	42.4748	60.0387	31.2493	75.4112	30.5584	-0.975294	5.62846	-6.65036	4.46737e-06	Rnf126	70294	1
ENSMUSG00000055762	406.897	210.483	455.732	225.842	461.074	177.98	-1.11365	8.34786	-6.64836	4.48403e-06	Eef1d	66656	1
ENSMUSG00000036564	18.8899	43.295	10.5339	33.9529	12.8802	39.1233	1.47794	4.31605	6.64746	4.49153e-06	Ndrg4	234593	1
ENSMUSG00000025049	22.4778	11.6212	23.6577	9.25077	27.3641	9.5191	-1.27827	4.12665	-6.64334	4.52616e-06	Taf5	226182	1
ENSMUSG00000022471	66.7074	39.0003	72.8328	35.9236	84.0138	31.2288	-1.07603	5.81577	-6.64008	4.55366e-06	Xrcc6	14375	1
ENSMUSG00000030435	320.724	189.779	279.837	149.082	338.448	142.284	-0.970491	7.89117	-6.63956	4.55804e-06	U2af2	22185	1
ENSMUSG00000040124	21.5463	43.9405	25.8317	55.3822	17.8432	47.6815	1.18331	4.98788	6.63682	4.58134e-06	Gorab	98376	1
ENSMUSG00000066551	596.993	276.482	570.467	317.06	671.569	234.565	-1.15892	8.83773	-6.63396	4.60584e-06	Hmgb1	15289	1
ENSMUSG00000058927	145.576	64.7239	206.793	94.108	224.472	79.448	-1.27141	7.05027	-6.63198	4.62287e-06	NA	NA	1
ENSMUSG00000025532	40.2546	22.6919	46.135	25.484	47.4833	22.5913	-0.918519	5.09093	-6.631	4.63127e-06	Crcp	12909	1
ENSMUSG00000024792	19.0331	32.3856	21.0361	35.5792	19.3835	33.3087	0.770723	4.55988	6.62204	4.70923e-06	Zfpl1	81909	1
ENSMUSG00000073725	18.2658	54.2574	20.7282	33.1361	18.8942	35.6759	1.06027	4.72112	6.6191	4.73513e-06	Lmbrd1	68421	1
ENSMUSG00000028949	16.3776	32.2151	22.8671	39.7496	17.0205	36.6684	0.966712	4.45582	6.61691	4.75448e-06	Smarcd3	66993	1
ENSMUSG00000057948	27.1776	6.73526	33.2425	11.6699	24.8495	9.99379	-1.60958	3.98924	-6.61494	4.77194e-06	Unc13d	70450	1
ENSMUSG00000029147	255.982	118.778	191.246	60.638	246.604	66.4073	-1.5506	7.17551	-6.61327	4.78682e-06	Ppm1g	14208	1
ENSMUSG00000049871	26.1888	6.85251	14.3124	6.45586	20.2022	7.84053	-1.49674	3.58117	-6.61312	4.78822e-06	Nlrc3	268857	1
ENSMUSG00000032193	51.2303	193.271	38.9132	78.1095	35.8046	91.7264	1.42846	5.82871	6.60658	4.84692e-06	Ldlr	16835	1
ENSMUSG00000022120	26.5497	12.6048	18.4846	7.36809	24.126	8.43783	-1.31451	4.0119	-6.6035	4.87489e-06	Rnf219	72486	1
ENSMUSG00000035493	32.7592	185.062	26.7859	67.576	27.5329	103.193	1.91588	5.85386	6.60149	4.89321e-06	Tgfbi	21810	1
ENSMUSG00000021952	86.4129	37.6778	56.5293	18.7223	83.27	23.2443	-1.54372	5.68004	-6.60079	4.89959e-06	Xpo4	57258	1
ENSMUSG00000013419	14.8201	43.7628	19.7048	30.9949	16.9992	34.4414	1.0864	4.39573	6.59846	4.92092e-06	Zfp651	270210	1
ENSMUSG00000026121	16.6783	32.2809	19.3198	31.7122	18.455	33.3424	0.844751	4.54385	6.59773	4.9277e-06	Sema4c	20353	1
ENSMUSG00000028212	78.1332	6.80014	152.308	34.045	130.799	35.6439	-2.51669	5.97291	-6.59521	4.95085e-06	Ccne2	12448	1
ENSMUSG00000028114	40.8161	23.9317	33.1753	14.2199	49.5988	16.2637	-1.20313	4.86651	-6.59116	4.98846e-06	Mettl14	210529	1
ENSMUSG00000043183	34.2048	18.9422	29.7055	9.72328	39.1373	13.6462	-1.33303	4.59499	-6.58905	5.00814e-06	Simc1	319719	1
ENSMUSG00000017999	198.514	93.141	128.625	53.1289	193.434	53.3744	-1.40376	6.8349	-6.58859	5.01247e-06	Ddx27	228889	1
ENSMUSG00000006494	82.1755	35.9366	55.9712	33.458	62.9318	30.9147	-0.983556	5.65052	-6.58508	5.04546e-06	Pdk1	228026	1
ENSMUSG00000029191	177.245	78.4647	120.394	48.48	170.851	53.9127	-1.38157	6.70813	-6.58456	5.05041e-06	Rfc1	19687	1
ENSMUSG00000001525	1843.46	821.301	1284.86	533.08	1541.57	526.456	-1.32521	10.0425	-6.58221	5.0726e-06	Tubb5	22154	1
ENSMUSG00000043439	14.6059	7.45486	16.7402	6.46324	17.2355	5.9758	-1.28728	3.34232	-6.58064	5.08746e-06	E130012A19Rik	103551	1
ENSMUSG00000016757	133.932	62.4226	109.948	34.2565	128.753	39.0109	-1.50237	6.34448	-6.57905	5.1026e-06	Ttll12	223723	1
ENSMUSG00000040841	4.19032	19.8647	5.6723	13.5687	3.25804	17.7019	1.98609	2.94027	6.57832	5.10962e-06	Six5	20475	1
ENSMUSG00000027651	63.1819	29.892	43.1743	19.5835	57.5514	20.9639	-1.2255	5.26872	-6.57682	5.12393e-06	Rprd1b	70470	1
ENSMUSG00000052310	97.9723	200.818	116.287	192.625	98.0615	185.438	0.892426	7.09054	6.57631	5.12887e-06	Slc39a1	30791	1
ENSMUSG00000022248	26.4828	10.541	25.5167	16.2425	32.2569	14.6364	-1.03976	4.45078	-6.57619	5.12998e-06	Rad1	19355	1
ENSMUSG00000031697	118.191	35.5661	128.539	65.6927	136.394	61.9312	-1.27959	6.52363	-6.57597	5.1321e-06	Orc6	56452	1
ENSMUSG00000059970	8.65079	30.4625	7.33249	19.2531	7.74839	16.7117	1.43906	3.50954	6.57527	5.13878e-06	Hspa2	15512	1
ENSMUSG00000017715	85.9395	53.8208	80.6969	43.1936	96.8481	45.0426	-0.893478	6.09693	-6.56747	5.2143e-06	Pgs1	74451	1
ENSMUSG00000025980	987.015	397.94	664.565	159.709	1011.41	168.745	-1.98076	9.03433	-6.56567	5.23188e-06	Hspd1	15510	1
ENSMUSG00000039328	9.44468	24.6647	12.1281	27.0131	9.46519	24.4822	1.31176	3.80861	6.56488	5.23963e-06	Rnf122	68867	1
ENSMUSG00000034826	72.3806	41.885	64.5469	31.0208	80.6231	30.9254	-1.07632	5.75942	-6.56278	5.26027e-06	Nup54	269113	1
ENSMUSG00000031765	14.231	278.171	11.562	57.9461	21.0844	79.9914	2.85358	5.01544	6.56049	5.28291e-06	Mt1	17748	1
ENSMUSG00000010110	49.3536	105.3	82.4563	149.937	57.3246	150.827	1.11316	6.35416	6.56044	5.2834e-06	Stx5a	56389	1
ENSMUSG00000045672	5.74783	24.8745	12.3352	22.3098	5.02717	20.3936	1.6842	3.6219	6.55598	5.32765e-06	Col27a1	373864	1
ENSMUSG00000091931	14.8214	6.40522	12.353	7.19947	15.3867	5.85769	-1.13412	3.28206	-6.5551	5.33644e-06	AK010878	100233175	1
ENSMUSG00000029319	41.109	15.4963	73.4261	28.4694	62.7788	29.6855	-1.28662	5.39156	-6.55495	5.33792e-06	Coq2	71883	1
ENSMUSG00000001270	6.61722	13.4872	6.34428	22.4169	5.79019	20.0084	1.54392	3.06593	6.54942	5.39357e-06	Ckb	12709	1
ENSMUSG00000028367	700.67	243.283	957.336	450.211	884.708	366.382	-1.29794	9.20003	-6.5394	5.49579e-06	Txn1	22166	1
ENSMUSG00000002477	147.053	65.0361	225.965	105.977	208.958	71.2121	-1.27867	7.10111	-6.53644	5.52632e-06	Snrpd1	20641	1
ENSMUSG00000040034	41.863	11.9486	67.1727	28.6492	57.1058	22.5657	-1.4575	5.20212	-6.53346	5.55733e-06	Nup43	69912	1
ENSMUSG00000029247	431.613	230.976	389.008	194.977	442.092	172.152	-1.08505	8.34452	-6.52921	5.60181e-06	Paics	67054	1
ENSMUSG00000024012	172.423	393.76	141.449	264.282	134.501	261.517	1.0196	7.4913	6.5272	5.62296e-06	Mtch1	56462	1
ENSMUSG00000029427	66.8413	28.7811	64.4982	40.9884	74.3244	42.1107	-0.895674	5.76284	-6.52356	5.66147e-06	Zcchc8	70650	1
ENSMUSG00000032218	43.5742	8.79405	40.4255	18.0482	38.4043	17.5618	-1.52792	4.75782	-6.52277	5.66994e-06	Ccnb2	12442	1
ENSMUSG00000029246	109.803	52.467	82.4622	29.7085	114.088	28.629	-1.51009	6.09578	-6.52038	5.69541e-06	Ppat	231327	1
ENSMUSG00000020952	42.8411	78.8191	49.1534	85.9624	45.1905	82.162	0.849107	5.8566	6.51938	5.70608e-06	Scfd1	76983	1
ENSMUSG00000030083	5.3711	14.5972	8.36022	23.3073	6.23112	24.9766	1.64723	3.33735	6.51618	5.74048e-06	Abtb1	80283	1
ENSMUSG00000021958	18.3584	8.46639	15.3567	8.15762	19.869	7.21314	-1.17053	3.69148	-6.51573	5.74536e-06	Pinx1	72400	1
ENSMUSG00000029162	4.45807	10.9963	6.73957	20.6468	3.59566	15.8419	1.69365	2.89808	6.51342	5.77029e-06	Khk	16548	1
ENSMUSG00000022816	590.121	1518.03	255.258	822.056	305.548	766.063	1.46986	9.27379	6.51318	5.77294e-06	Fstl1	14314	1
ENSMUSG00000029447	826.507	344.961	1057	483.648	1041.63	375.673	-1.28896	9.41682	-6.5102	5.80537e-06	NA	NA	1
ENSMUSG00000048232	11.9016	47.0058	13.2424	25.6207	10.4494	31.4814	1.51777	4.01723	6.50945	5.81358e-06	Fbxo10	269529	1
ENSMUSG00000023110	129.709	71.03	100.11	53.2921	128.824	47.8089	-1.06696	6.42794	-6.5036	5.87783e-06	Prmt5	27374	1
ENSMUSG00000030970	65.6653	36.7803	60.1561	32.3435	77.0868	30.2499	-1.027	5.70785	-6.50282	5.88638e-06	Ctbp2	13017	1
ENSMUSG00000036257	21.3674	49.2538	23.0027	38.3433	21.9771	35.7676	0.883077	4.90483	6.50272	5.8875e-06	Pnpla8	67452	1
ENSMUSG00000042712	109.801	237.719	161.144	393.536	131.188	324.031	1.2318	7.4911	6.50264	5.88835e-06	Wbp5	22381	1
ENSMUSG00000018648	19.8535	10.6392	23.2185	14.6323	22.9727	12.6679	-0.803995	4.12125	-6.50106	5.90596e-06	Dusp14	56405	1
ENSMUSG00000040943	18.7011	38.9161	20.4495	50.4873	17.0137	64.5094	1.427	4.83649	6.49502	5.97335e-06	Tet2	214133	1
ENSMUSG00000026558	145.122	76.6767	117.421	43.606	151.2	49.4554	-1.31987	6.59573	-6.49428	5.98172e-06	Uck2	80914	1
ENSMUSG00000039831	70.9106	210.111	51.8365	122.177	63.8947	135.25	1.29818	6.45588	6.48972	6.03321e-06	Arhgap29	214137	1
ENSMUSG00000032086	19.7791	59.7609	15.9908	34.6747	15.7723	34.9687	1.28728	4.6126	6.48748	6.05866e-06	Bace1	23821	1
ENSMUSG00000022438	79.3054	16.7355	44.7428	20.2678	70.1747	20.7005	-1.7098	5.23766	-6.48747	6.05887e-06	Parvb	170736	1
ENSMUSG00000038777	4.94002	21.561	7.4906	23.7716	4.94614	27.9035	2.10565	3.12153	6.48306	6.10932e-06	Sema6c	20360	1
ENSMUSG00000040717	3.76432	20.9453	7.32498	16.6713	4.3104	18.0407	1.94141	3.05945	6.48009	6.14359e-06	Il17rd	171463	1
ENSMUSG00000030662	620.133	245.67	345.431	97.9237	543.075	110.025	-1.8135	8.20604	-6.471	6.24966e-06	Ipo5	70572	1
ENSMUSG00000024785	68.3164	33.4948	89.2745	33.4093	95.6053	27.6293	-1.41515	5.90394	-6.46942	6.26825e-06	Rcl1	59028	1
ENSMUSG00000028910	25.664	13.9267	24.9328	14.006	29.4533	11.7969	-1.01137	4.33008	-6.46922	6.27069e-06	Mecr	26922	1
ENSMUSG00000006715	42.0234	3.65184	80.836	22.1499	70.7051	20.4302	-2.38456	5.04572	-6.46682	6.29909e-06	Gmnn	57441	1
ENSMUSG00000025203	451.243	2430.62	464.273	1339.87	393.503	1611.21	1.99486	9.48179	6.46533	6.31682e-06	Scd2	20250	1
ENSMUSG00000024369	44.2329	29.1498	46.0306	27.6698	43.5132	25.6369	-0.699898	5.18124	-6.46295	6.34521e-06	Nelfe	27632	1
ENSMUSG00000039117	43.2791	24.7451	30.7573	14.0606	39.611	15.5011	-1.10009	4.753	-6.45998	6.38083e-06	Taf4	228980	1
ENSMUSG00000042207	44.4337	146.307	33.431	72.8701	29.345	87.9359	1.47698	5.81407	6.45908	6.39166e-06	Kdm5b	75605	1
ENSMUSG00000020180	161.469	84.9431	137.386	82.6234	165.749	64.5513	-1.00518	6.86724	-6.45674	6.41991e-06	Snrpd3	67332	1
ENSMUSG00000053062	5.2632	25.3406	5.78338	22.5735	5.44109	25.5877	2.15538	3.43124	6.45508	6.44009e-06	Jam2	67374	1
ENSMUSG00000025887	9.09018	24.5966	16.4635	45.8168	12.6452	42.7867	1.57067	4.28335	6.44854	6.52002e-06	Casp12	12364	1
ENSMUSG00000000339	70.7489	44.5357	77.5758	41.7883	85.2333	36.012	-0.936028	5.87838	-6.44691	6.54008e-06	Rtca	66368	1
ENSMUSG00000079555	55.9735	27.8139	57.378	31.2763	63.9976	30.1045	-0.990484	5.49434	-6.44659	6.5441e-06	Haus3	231123	1
ENSMUSG00000020448	19.9649	50.8254	16.7797	31.1137	19.6164	32.917	0.994564	4.54754	6.44543	6.55841e-06	Rnf185	193670	1
ENSMUSG00000061979	37.2523	23.0595	34.6074	18.4611	38.8716	19.8197	-0.857928	4.89512	-6.43702	6.66342e-06	Wbscr16	94254	1
ENSMUSG00000034875	20.2822	5.7883	35.2786	15.0775	34.6966	12.7438	-1.48419	4.34243	-6.43622	6.67347e-06	Nudt19	110959	1
ENSMUSG00000039960	22.7643	40.8086	19.8673	41.3093	21.8852	39.7679	0.917266	4.6464	6.43593	6.67705e-06	Rhou	69581	1
ENSMUSG00000010554	110.26	55.0147	86.1534	35.5503	116.381	35.4296	-1.33124	6.20336	-6.43188	6.72835e-06	Mettl16	67493	1
ENSMUSG00000063268	3.56779	13.1836	8.23373	19.5477	4.2709	19.7598	1.80607	2.9292	6.42837	6.77318e-06	Parp10	671535	1
ENSMUSG00000020453	61.0605	28.3142	53.1034	28.7282	56.335	30.8914	-0.953033	5.39522	-6.42705	6.79001e-06	Patz1	56218	1
ENSMUSG00000024778	2.69091	24.5043	8.37169	29.4095	2.00884	25.6397	2.92413	3.09606	6.42661	6.79565e-06	Fas	14102	1
ENSMUSG00000029657	236.476	119.083	221.337	61.7623	260.723	73.5794	-1.55254	7.24118	-6.42389	6.83074e-06	Hsph1	15505	1
ENSMUSG00000056457	19.4573	0.72138	20.8709	2.87115	34.5261	1.45078	-4.05939	3.4759	-6.42363	6.83406e-06	Prl2c3	18812	1
ENSMUSG00000087365	3.44061	16.8947	6.73957	28.7315	3.5754	26.913	2.44435	2.90109	6.41921	6.89144e-06	NA	NA	1
ENSMUSG00000062031	10.3754	19.5353	11.3952	21.0346	9.33757	24.4347	1.06163	3.7722	6.41625	6.93016e-06	Pgghg	212974	1
ENSMUSG00000030216	187.616	101.676	152.428	60.3284	206.299	62.8291	-1.31138	6.92531	-6.41256	6.9787e-06	Wbp11	60321	1
ENSMUSG00000020929	269.828	133.544	208.91	84.226	278.871	86.86	-1.33454	7.42591	-6.40757	7.04484e-06	Eftud2	20624	1
ENSMUSG00000047879	204.244	115.004	185.685	89.8806	237.598	88.4241	-1.10028	7.2548	-6.40747	7.04617e-06	Usp14	59025	1
ENSMUSG00000015961	155.087	85.0365	153.852	80.9744	175.23	72.9267	-1.01915	7.00653	-6.40334	7.10159e-06	Adss	11566	1
ENSMUSG00000020402	525.683	280.832	416.846	186.54	527.258	176.442	-1.21256	8.40117	-6.4032	7.10341e-06	Vdac1	22333	1
ENSMUSG00000040078	22.4068	13.0554	21.8129	9.45519	29.373	6.31073	-1.40571	4.15987	-6.40123	7.12998e-06	NA	NA	1
ENSMUSG00000040688	112.688	60.1709	92.3123	39.7425	111.012	38.0862	-1.22029	6.18673	-6.39991	7.14786e-06	Tbl3	213773	1
ENSMUSG00000040463	836.32	379.395	562.803	188.753	857.065	189.767	-1.62686	8.894	-6.39833	7.16927e-06	Mybbp1a	18432	1
ENSMUSG00000026608	39.1938	25.7905	38.2108	22.2529	44.4292	23.9794	-0.758322	5.05438	-6.3962	7.19822e-06	Kctd3	226823	1
ENSMUSG00000025958	73.0154	50.1014	75.4001	38.3944	76.4349	42.6995	-0.786813	5.97467	-6.3928	7.24478e-06	Creb1	12912	1
ENSMUSG00000003299	28.4224	18.1387	38.0459	20.0513	36.0106	19.4999	-0.817418	4.72323	-6.39132	7.265e-06	Mrpl4	66163	1
ENSMUSG00000020547	128.185	69.9712	119.907	63.6305	155.172	51.1616	-1.12947	6.66434	-6.39034	7.27854e-06	Bzw2	66912	1
ENSMUSG00000061143	14.959	40.2193	11.6154	24.7467	10.0212	30.3902	1.37063	3.98125	6.38331	7.37616e-06	Maml3	433586	1
ENSMUSG00000028393	22.8526	13.3176	31.4483	16.2999	29.2572	14.9117	-0.896314	4.44111	-6.38321	7.37759e-06	Alad	17025	1
ENSMUSG00000027635	34.9713	12.872	32.3187	20.5359	36.6041	19.3309	-1.00368	4.69715	-6.38237	7.38941e-06	Dsn1	66934	1
ENSMUSG00000020099	291.571	61.439	108.188	41.5254	147.75	50.6933	-1.7134	6.7241	-6.38068	7.41314e-06	Unc5b	107449	1
ENSMUSG00000030741	23.2331	43.145	25.1993	38.4425	23.7827	45.1149	0.809701	4.84352	6.37989	7.42424e-06	Spns1	73658	1
ENSMUSG00000063253	133.799	58.6788	130.013	81.4311	134.462	78.3086	-0.880408	6.74058	-6.37915	7.43456e-06	Scoc	56367	1
ENSMUSG00000028047	17.2001	47.1543	21.9979	37.319	17.6069	45.1897	1.199	4.71873	6.37612	7.47748e-06	Thbs3	21827	1
ENSMUSG00000022253	51.3422	31.9937	52.1421	24.4603	54.8133	25.1546	-0.967315	5.35343	-6.37384	7.50988e-06	Nadk2	68646	1
ENSMUSG00000026999	66.9235	17.9303	102.041	41.8616	84.1249	36.6	-1.46292	5.79089	-6.37056	7.55674e-06	Nup35	69482	1
ENSMUSG00000059040	799.643	337.02	489.353	209.359	685.239	189.001	-1.43813	8.71596	-6.37054	7.557e-06	Eno1	13806	1
ENSMUSG00000024835	87.2989	158.482	115.579	186.349	94.5249	181.428	0.826873	6.96611	6.36867	7.58388e-06	Coro1b	23789	1
ENSMUSG00000000440	16.0249	5.07406	14.6452	3.21112	13.6547	4.23227	-1.84706	3.41812	-6.36589	7.62408e-06	Pparg	19016	1
ENSMUSG00000024054	186.664	82.9635	125.912	43.2236	166.803	56.8367	-1.4194	6.75844	-6.36355	7.65805e-06	Smchd1	74355	1
ENSMUSG00000020246	26.8421	51.9465	23.0252	44.451	21.9281	43.312	0.958982	4.92363	6.36292	7.66718e-06	Hcfc2	67933	1
ENSMUSG00000036503	49.0294	90.4918	61.2494	98.4	56.5342	96.3113	0.777714	6.11647	6.36151	7.68777e-06	Rnf13	24017	1
ENSMUSG00000020634	21.4702	13.655	21.5733	10.8367	22.993	11.0602	-0.901562	4.08916	-6.36096	7.69572e-06	Ubxn2a	217379	1
ENSMUSG00000085787	27.2628	8.45538	16.6817	10.0561	24.4984	5.42912	-1.53949	3.88896	-6.36058	7.70126e-06	NA	NA	1
ENSMUSG00000019302	30.4827	109.204	24.6854	43.0739	23.1773	56.6781	1.31276	5.20162	6.35725	7.75015e-06	Atp6v0a1	11975	1
ENSMUSG00000020024	41.8271	24.0034	35.8719	17.9476	43.6503	19.8678	-0.980195	4.99632	-6.35449	7.79089e-06	Cep83	77048	1
ENSMUSG00000024197	40.4921	86.0424	52.6813	95.7111	38.6015	88.4222	1.04785	5.83904	6.35345	7.80633e-06	Plin3	66905	1
ENSMUSG00000075040	19.966	38.2629	25.8163	41.3839	24.466	44.1306	0.826849	4.73666	6.35267	7.81782e-06	Zfp408	381410	1
ENSMUSG00000024824	45.3813	21.7426	39.3863	25.5392	55.3998	25.0491	-0.94334	5.18613	-6.34629	7.91322e-06	Rad9a	19367	1
ENSMUSG00000056116	17.1934	38.3046	21.8801	34.1571	13.8725	29.2342	0.962629	4.50029	6.34388	7.94957e-06	H2-T22	15039	1
ENSMUSG00000022706	26.1741	11.484	31.2775	18.3559	31.7083	14.8841	-1.01222	4.62234	-6.34078	7.99662e-06	Mrpl40	18100	1
ENSMUSG00000037605	16.7452	57.5298	12.8787	31.0104	15.1433	33.1101	1.39438	4.33028	6.3396	8.01462e-06	Adgrl3	319387	1
ENSMUSG00000032469	28.529	17.2459	23.4608	9.6607	30.605	10.5604	-1.18625	4.3195	-6.33669	8.05899e-06	Dbr1	83703	1
ENSMUSG00000008690	206.084	99.1903	245.402	149.245	219.652	115.408	-0.903044	7.45537	-6.33029	8.15777e-06	Ncaph2	52683	1
ENSMUSG00000025792	50.377	24.379	53.0271	29.6929	52.7582	29.5134	-0.907291	5.31758	-6.33023	8.15865e-06	Slc25a10	27376	1
ENSMUSG00000032527	9.09874	24.9924	7.38506	15.916	8.2349	15.4004	1.15019	3.49079	6.32845	8.18643e-06	Pccb	66904	1
ENSMUSG00000059878	47.7246	30.5893	58.7492	28.943	59.7804	27.359	-0.932296	5.39362	-6.32828	8.18903e-06	Zfp422	67255	1
ENSMUSG00000024426	12.8127	25.4078	17.5308	37.5961	14.1969	40.9811	1.21034	4.23368	6.32741	8.20261e-06	Atat1	73242	1
ENSMUSG00000033752	11.3923	5.13358	25.9301	10.4532	24.7638	7.74717	-1.35896	3.87568	-6.32627	8.22041e-06	Mnd1	76915	1
ENSMUSG00000033379	57.7252	145.906	91.5284	255.267	78.5329	216.777	1.42412	6.66607	6.3213	8.29854e-06	Atp6v0b	114143	1
ENSMUSG00000097960	3.31986	12.5093	4.09117	12.5305	2.00884	15.4178	2.16385	2.25249	6.32018	8.31628e-06	A330074K22Rik	434353	1
ENSMUSG00000036461	24.1169	88.3247	15.299	40.3552	19.842	37.5176	1.39254	4.72552	6.31833	8.34575e-06	Elf1	13709	1
ENSMUSG00000042682	37.7779	89.3782	57.0946	124.932	40.7062	110.672	1.27115	6.05464	6.31726	8.36273e-06	Selk	80795	1
ENSMUSG00000021470	36.9096	25.34	38.9697	20.6463	40.4638	23.8045	-0.741808	4.99781	-6.31259	8.43746e-06	Ercc6l2	76251	1
ENSMUSG00000014850	26.4699	10.9228	22.7011	12.8366	30.2859	13.8101	-1.07694	4.30046	-6.31244	8.43984e-06	Msh3	17686	1
ENSMUSG00000069793	12.3659	2.25669	13.1131	4.36412	12.9363	5.15775	-1.77756	2.9853	-6.31197	8.44738e-06	Slfn9	237886	1
ENSMUSG00000024101	25.6378	48.2845	24.6838	40.4519	25.0183	42.2294	0.793665	4.89972	6.31187	8.44901e-06	Wash1	68767	1
ENSMUSG00000019992	14.7933	2.36591	17.8403	8.31312	17.7433	6.73508	-1.70527	3.40909	-6.31099	8.46328e-06	Mtfr2	71804	1
ENSMUSG00000028676	248.825	107.707	291.814	159.818	302.38	159.39	-1.00118	7.74402	-6.30726	8.52359e-06	Srsf10	14105	1
ENSMUSG00000105703	17.8848	42.0888	16.3046	30.8782	13.0885	32.0334	1.15041	4.4107	6.30609	8.54271e-06	NA	NA	1
ENSMUSG00000073591	8.1833	30.461	7.2309	14.7843	6.82871	19.4254	1.48147	3.46823	6.2975	8.6837e-06	Pcdhb22	93893	1
ENSMUSG00000009566	50.173	32.9335	43.7198	25.8491	52.1569	27.9743	-0.754992	5.28058	-6.29505	8.72435e-06	Fpgs	14287	1
ENSMUSG00000037070	189.764	109.558	185.076	104.603	195.235	95.6142	-0.880874	7.2157	-6.29156	8.78268e-06	Rbmxl1	19656	1
ENSMUSG00000040455	67.677	45.0681	61.6751	37.5398	81.5313	42.9909	-0.741551	5.85578	-6.2864	8.86958e-06	Usp45	77593	1
ENSMUSG00000026278	51.7029	28.5531	53.1252	17.0957	51.3011	18.0399	-1.33623	5.19278	-6.28263	8.93378e-06	Bok	51800	1
ENSMUSG00000037894	1082.26	304.108	2406.8	827.494	1860.16	711.277	-1.59538	10.1596	-6.27457	9.07237e-06	H2afz	51788	1
ENSMUSG00000011832	14.7933	35.072	13.8562	30.8407	10.1452	33.3661	1.37036	4.14567	6.27434	9.07624e-06	Evi5l	213027	1
ENSMUSG00000034520	55.818	34.814	55.9518	23.2625	65.683	21.7238	-1.18351	5.42592	-6.27196	9.11768e-06	Gjc1	14615	1
ENSMUSG00000039157	5.85038	21.264	6.30475	10.75	4.30466	11.6282	1.35696	3.00777	6.26948	9.16108e-06	Fam102a	98952	1
ENSMUSG00000022314	395.108	225.842	395.842	200.597	447.849	185.411	-1.02143	8.30143	-6.26678	9.20835e-06	Rad21	19357	1
ENSMUSG00000039108	113.452	63.2752	84.4039	46.1475	109.682	49.6377	-0.949906	6.24332	-6.2659	9.22392e-06	Lsm14b	241846	1
ENSMUSG00000031467	72.7613	45.3166	75.5586	40.5744	88.3137	38.717	-0.923252	5.85833	-6.2634	9.26803e-06	Agpat5	52123	1
ENSMUSG00000021806	99.5392	1141.82	43.1451	214.356	58.8986	243.415	2.63546	6.9033	6.26173	9.29769e-06	Nid2	18074	1
ENSMUSG00000020150	12.33	29.0207	12.7293	27.1901	10.4713	24.7328	1.19226	3.97203	6.25981	9.33204e-06	Gamt	14431	1
ENSMUSG00000031987	97.331	51.0233	68.2103	28.9548	78.0727	32.5787	-1.14111	5.82297	-6.25801	9.3641e-06	Egln1	112405	1
ENSMUSG00000038685	93.0084	24.6858	102.022	49.0692	108.316	53.6512	-1.32733	6.10539	-6.25771	9.36943e-06	Rtel1	269400	1
ENSMUSG00000029394	185.41	113.605	210.594	107.822	235.056	107.57	-0.935734	7.29451	-6.25755	9.37235e-06	Cdk2ap1	13445	1
ENSMUSG00000085241	55.7162	10.7627	77.7568	32.0033	77.1206	26.7047	-1.72402	5.42115	-6.24914	9.52448e-06	Snhg3	399101	1
ENSMUSG00000026955	20.9002	0.431519	28.1133	7.05682	23.3029	6.34756	-3.12841	3.42172	-6.24913	9.52458e-06	Sapcd2	72080	1
ENSMUSG00000000916	37.2976	18.6345	45.4037	25.5113	48.7953	25.7246	-0.918308	5.02519	-6.24635	9.57552e-06	Nsun5	100609	1
ENSMUSG00000038112	6.19846	56.706	11.5221	51.8562	5.62239	54.2029	2.90763	4.36969	6.24333	9.63092e-06	AW551984	244810	1
ENSMUSG00000027845	17.967	10.3874	17.4011	8.5599	20.7724	10.0987	-0.954313	3.90895	-6.23998	9.69298e-06	Dclre1b	140917	1
ENSMUSG00000027423	281.633	141.32	405.053	212.331	389.289	188.837	-0.994622	8.1703	-6.23934	9.70491e-06	Snx5	69178	1
ENSMUSG00000058440	47.6638	29.4623	53.143	29.5716	59.7669	29.0039	-0.862136	5.40045	-6.2353	9.78034e-06	Nrf1	18181	1
ENSMUSG00000029507	73.202	40.9645	56.5056	22.8132	77.8836	20.7716	-1.351	5.56303	-6.23471	9.79123e-06	Pus1	56361	1
ENSMUSG00000027671	123.688	63.6907	139.505	75.9998	163.178	66.3477	-1.04542	6.74806	-6.23398	9.80506e-06	Actl6a	56456	1
ENSMUSG00000026202	13.4776	22.1768	7.4906	17.8052	8.65996	21.6403	1.07714	3.45127	6.23229	9.83684e-06	Tuba4a	22145	1
ENSMUSG00000020849	1229.36	705.862	1253.33	709.891	1362.26	583.504	-0.948219	9.94257	-6.23001	9.8799e-06	Ywhae	22627	1
ENSMUSG00000038248	7.00171	26.68	2.56262	13.7234	2.38022	13.9477	2.26713	2.29842	6.22982	9.88349e-06	Sobp	109205	1
ENSMUSG00000029769	10.5896	28.8891	9.78324	22.7716	6.904	25.4819	1.51421	3.73386	6.22404	9.99355e-06	Ccdc136	232664	1
ENSMUSG00000048007	38.8296	16.7742	64.4465	19.3064	56.1729	17.946	-1.53486	5.15302	-6.22074	1.00571e-05	Timm8a1	30058	1
ENSMUSG00000006906	11.5396	23.1669	10.3509	16.9829	9.75385	20.6656	0.931871	3.7837	6.21802	1.01097e-05	Stambp	70527	1
ENSMUSG00000028010	136.189	66.3074	94.4152	27.2861	146.619	30.2496	-1.70111	6.31147	-6.21765	1.01169e-05	Gar1	68147	1
ENSMUSG00000015714	223.021	124.4	215.402	120.992	258.706	117.843	-0.935778	7.49929	-6.21489	1.01706e-05	Cers2	76893	1
ENSMUSG00000026798	14.7411	6.16119	12.466	7.56732	17.8166	7.28541	-1.09339	3.43013	-6.21454	1.01775e-05	Coq4	227683	1
ENSMUSG00000032058	90.3229	55.8439	84.8154	42.9219	88.0977	38.9341	-0.951668	6.0913	-6.21191	1.02289e-05	Ppp2r1b	73699	1
ENSMUSG00000062054	7.83174	17.2158	7.45107	15.5249	9.47025	15.6046	0.969825	3.56407	6.21158	1.02354e-05	Iah1	67732	1
ENSMUSG00000039640	115.223	54.9749	189.946	90.197	177.451	71.1902	-1.15855	6.89137	-6.21106	1.02456e-05	Mrpl12	56282	1
ENSMUSG00000055681	78.6928	127.422	60.6561	113.106	57.2199	105.907	0.83062	6.34915	6.21048	1.0257e-05	Cope	59042	1
ENSMUSG00000015749	432.288	171.244	303.635	98.291	408.38	104.325	-1.64235	7.86867	-6.21033	1.026e-05	Anp32e	66471	1
ENSMUSG00000045374	27.4834	90.5445	24.213	41.4817	26.8233	54.9343	1.17932	5.14868	6.21007	1.02651e-05	Wdr81	192652	1
ENSMUSG00000027951	45.5044	23.4746	42.1126	21.0841	56.8968	28.2758	-0.987673	5.24963	-6.20803	1.03054e-05	Adar	56417	1
ENSMUSG00000026708	20.656	3.47387	20.4895	10.4264	22.9828	9.66561	-1.59245	3.87548	-6.20623	1.03412e-05	Cenpl	70454	1
ENSMUSG00000038520	14.6147	38.8277	17.2244	26.0076	14.8708	33.573	1.06656	4.34788	6.20264	1.04126e-05	Tbc1d17	233204	1
ENSMUSG00000022661	10.9904	38.0858	6.97001	63.1088	4.94614	78.0136	2.95285	4.13084	6.20259	1.04135e-05	Cd200	17470	1
ENSMUSG00000024601	44.2953	31.4107	55.4388	21.1114	52.6181	22.4268	-1.04255	5.28585	-6.20237	1.04181e-05	Isoc1	66307	1
ENSMUSG00000069520	16.1902	40.6273	16.6671	25.484	14.0609	25.6239	0.937833	4.33623	6.20104	1.04446e-05	Tmem19	67226	1
ENSMUSG00000032387	27.9819	16.6203	28.0805	10.5352	34.8397	11.8751	-1.24167	4.36107	-6.20098	1.04459e-05	Rbpms2	71973	1
ENSMUSG00000063445	16.8839	5.90526	24.9147	11.6874	19.7322	9.72495	-1.19808	3.91835	-6.20085	1.04486e-05	Nmral1	67824	1
ENSMUSG00000016409	21.5966	13.1839	20.8116	12.8814	24.0646	12.9218	-0.76753	4.22516	-6.20057	1.04541e-05	Nkap	67050	1
ENSMUSG00000023885	66.2038	470.757	41.4058	204.216	56.1642	293.518	2.50848	7.20216	6.19956	1.04745e-05	Thbs2	21826	1
ENSMUSG00000028639	1203.32	693.288	937.081	494.459	1171.87	432.051	-1.04928	9.69815	-6.19877	1.04904e-05	Ybx1	22608	1
ENSMUSG00000041712	47.0574	26.7988	44.0941	28.6815	52.3491	27.573	-0.785737	5.31028	-6.19511	1.05644e-05	Ubr7	66622	1
ENSMUSG00000062248	93.9638	14.4987	201.217	68.2482	166.28	53.8002	-1.96621	6.42509	-6.19282	1.06109e-05	Cks2	66197	1
ENSMUSG00000028015	3.86901	14.9796	15.5544	41.9359	6.60082	33.8663	1.95507	3.80593	6.19266	1.06142e-05	Ctso	229445	1
ENSMUSG00000036879	24.9952	74.3825	19.2957	34.6361	16.8641	42.1683	1.24489	4.79884	6.19178	1.06321e-05	Phkb	102093	1
ENSMUSG00000027884	36.4381	24.6266	44.7381	28.0696	45.6811	25.9966	-0.683727	5.17001	-6.19022	1.0664e-05	Clcc1	229725	1
ENSMUSG00000047996	8.59751	15.5493	8.86223	21.6151	9.48477	20.7429	1.08735	3.68577	6.19002	1.06681e-05	Prrg1	546336	1
ENSMUSG00000030019	57.7734	32.1853	43.687	13.6507	61.9365	17.1962	-1.46063	5.14103	-6.1835	1.08028e-05	Fbxl14	101358	1
ENSMUSG00000039835	8.76887	21.3899	6.72099	14.2246	8.86085	17.6462	1.11431	3.26489	6.18083	1.08584e-05	Nhsl1	215819	1
ENSMUSG00000006586	8.28692	36.2678	3.30061	17.5344	3.0217	24.3475	2.48525	3.15845	6.17921	1.08922e-05	Runx1t1	12395	1
ENSMUSG00000047832	72.5704	40.4779	76.586	34.1223	85.1236	31.3132	-1.15177	5.85216	-6.17179	1.10488e-05	Cdca4	71963	1
ENSMUSG00000001082	59.5038	36.8425	60.4363	39.963	73.8325	41.3807	-0.708438	5.70683	-6.17135	1.10583e-05	Mfsd10	68294	1
ENSMUSG00000007594	5.77005	19.7424	4.6841	10.7538	4.22768	11.3321	1.45875	2.84889	6.17097	1.10664e-05	Hapln4	330790	1
ENSMUSG00000024892	17.9782	73.4623	15.1192	33.6553	13.3019	37.2623	1.56024	4.52833	6.17047	1.10769e-05	Pcx	18563	1
ENSMUSG00000026037	85.8696	39.4467	97.6549	43.727	112.443	38.7372	-1.27416	6.19502	-6.1701	1.10848e-05	Orc2	18393	1
ENSMUSG00000022978	20.8771	5.90734	24.8012	13.1186	28.0687	11.4879	-1.33777	4.13917	-6.15879	1.13289e-05	Mis18a	66578	1
ENSMUSG00000030616	43.8428	100.752	26.7365	51.0861	27.8932	55.4414	1.04055	5.34036	6.15681	1.13723e-05	Sytl2	83671	1
ENSMUSG00000061607	134.835	48.3402	95.1544	44.5062	107.768	57.0238	-1.16212	6.33742	-6.15649	1.13793e-05	Mdc1	240087	1
ENSMUSG00000020692	43.7777	20.3784	41.1892	22.6129	55.5757	20.3981	-1.13804	5.0771	-6.15638	1.13815e-05	Nle1	217011	1
ENSMUSG00000024800	50.4578	22.3646	72.6565	38.4028	71.6697	30.4695	-1.11076	5.52474	-6.15423	1.14288e-05	Rpp30	54364	1
ENSMUSG00000068036	154.618	79.7693	116.478	41.089	137.687	54.0367	-1.26786	6.4569	-6.15322	1.14512e-05	Afdn	17356	1
ENSMUSG00000059005	909.669	547.628	803.456	289.662	905.612	345.728	-1.19733	9.26834	-6.15282	1.146e-05	Hnrnpa3	229279	1
ENSMUSG00000006456	104.291	57.5283	81.3056	36.1113	92.3152	40.6568	-1.06936	6.08196	-6.1508	1.15046e-05	Rbm14	56275	1
ENSMUSG00000001552	5.43938	33.2704	4.69398	10.6038	4.3759	16.3526	1.90157	2.94467	6.15057	1.15098e-05	Jup	16480	1
ENSMUSG00000003380	26.4724	46.3213	24.9226	42.0179	22.131	37.2187	0.769137	4.87878	6.14928	1.15385e-05	Rabac1	14470	1
ENSMUSG00000015120	369.939	229.429	396.358	236.867	428.948	235.858	-0.76546	8.28031	-6.14905	1.15436e-05	Ube2i	22196	1
ENSMUSG00000093565	15.5162	4.00271	18.0051	8.02097	18.1809	6.73508	-1.51594	3.49216	-6.14582	1.16156e-05	Rab26os	75614	1
ENSMUSG00000029833	41.014	60.5293	33.6662	63.5409	37.8189	74.3027	0.816449	5.42237	6.14184	1.17052e-05	Trim24	21848	1
ENSMUSG00000028339	4.24387	29.2986	7.80683	39.9398	11.9632	56.6506	2.49688	4.72419	6.13992	1.17485e-05	Col15a1	12819	1
ENSMUSG00000040322	224.49	117.674	169.453	69.4573	224.034	83.8659	-1.21051	7.13364	-6.13944	1.17595e-05	Slc25a24	229731	1
ENSMUSG00000023953	33.5895	21.234	28.1441	12.2539	35.6838	12.5421	-1.12723	4.65879	-6.13904	1.17685e-05	Polh	80905	1
ENSMUSG00000001415	328.442	201.987	274.198	111.454	364.851	128.653	-1.16644	7.81687	-6.1366	1.18241e-05	Smg5	229512	1
ENSMUSG00000058173	10.1293	5.4907	14.0128	6.16262	12.2725	6.92602	-0.956644	3.19697	-6.1364	1.18286e-05	Smco4	170748	1
ENSMUSG00000104268	24.3381	1.85732	16.2153	4.90605	17.2683	3.6884	-2.5632	2.83881	-6.1356	1.18469e-05	NA	NA	1
ENSMUSG00000032265	5.181	40.8776	6.5024	15.0163	4.87693	22.3008	2.14082	3.29119	6.13483	1.18645e-05	Fam46a	212943	1
ENSMUSG00000021713	32.9003	17.3351	33.2638	19.9163	37.8415	17.4856	-0.925152	4.69056	-6.13124	1.1947e-05	Ppwd1	238831	1
ENSMUSG00000022664	10.8863	18.2119	11.4675	25.3329	11.1921	21.624	0.942798	3.88651	6.12665	1.20532e-05	Slc35a5	74102	1
ENSMUSG00000040722	9.70627	28.8522	5.71183	15.6454	5.84995	16.1619	1.47568	3.307	6.12492	1.20937e-05	Scamp5	56807	1
ENSMUSG00000039994	60.4554	10.7624	50.8242	20.7851	54.5331	24.2108	-1.6443	5.18671	-6.12174	1.21681e-05	Timeless	21853	1
ENSMUSG00000035199	177.699	433.522	201.634	463.57	178.57	339.217	1.138	7.80832	6.11812	1.22536e-05	Arl6ip5	65106	1
ENSMUSG00000024269	25.9912	12.4087	24.0217	14.0153	27.1497	12.0146	-1.00693	4.2633	-6.11459	1.23375e-05	Tpgs2	66648	1
ENSMUSG00000025512	21.8352	37.4314	25.5621	46.001	20.6445	41.2564	0.876322	4.87675	6.11379	1.23566e-05	Chid1	68038	1
ENSMUSG00000018921	95.5518	48.6929	75.4353	32.1249	92.4236	36.3748	-1.18217	5.95106	-6.11016	1.24436e-05	Pelp1	75273	1
ENSMUSG00000022982	200.61	120.49	204.482	101.505	198.498	83.4984	-0.998758	7.30219	-6.10943	1.24612e-05	Sod1	20655	1
ENSMUSG00000028988	66.1079	41.5865	53.3173	28.6902	56.4511	30.4695	-0.816276	5.5095	-6.10785	1.24993e-05	Ctnnbip1	67087	1
ENSMUSG00000033763	68.4968	483.8	78.764	150.178	63.6246	195.309	1.78979	6.64569	6.1056	1.25536e-05	Mtss1l	244654	1
ENSMUSG00000031864	56.576	31.9461	42.213	23.5541	49.8611	24.7249	-0.892306	5.28404	-6.09983	1.26945e-05	Ints10	70885	1
ENSMUSG00000099689	5.74301	12.8221	7.7673	15.512	6.76963	14.4142	1.08966	3.16843	6.09646	1.27777e-05	Zfp383	73729	1
ENSMUSG00000051444	24.0524	6.77038	32.8677	14.7165	33.9872	15.1153	-1.37966	4.46925	-6.09557	1.27996e-05	Bbs12	241950	1
ENSMUSG00000033294	53.8893	32.1583	43.0443	16.8763	63.4159	18.9856	-1.28091	5.21542	-6.09551	1.28011e-05	Noc4l	100608	1
ENSMUSG00000028863	21.2359	10.9368	21.769	13.4594	25.6453	13.5967	-0.85547	4.22726	-6.09296	1.28644e-05	Meaf6	70088	1
ENSMUSG00000029510	12.2545	26.8595	19.6989	69.082	14.5997	68.0378	1.72514	4.42838	6.09085	1.29169e-05	Gpc2	71951	1
ENSMUSG00000035842	37.9608	7.32064	40.39	18.2244	42.5439	20.3135	-1.52259	4.76208	-6.08692	1.30157e-05	Ddx11	320209	1
ENSMUSG00000033904	34.2805	13.6646	37.6242	21.1934	43.947	25.3495	-0.980771	4.85912	-6.08669	1.30214e-05	Ccp110	101565	1
ENSMUSG00000004849	161.601	96.9301	148.028	87.5475	152.196	76.1666	-0.830675	6.93438	-6.08611	1.30362e-05	Ap1s1	11769	1
ENSMUSG00000038351	13.9006	34.4548	19.3348	28.8545	15.1396	31.1782	0.987784	4.3053	6.08608	1.3037e-05	Sgsm2	97761	1
ENSMUSG00000041482	5.81744	44.5062	1.67995	15.3729	2.78537	19.3053	2.93795	3.03317	6.08562	1.30486e-05	Piezo2	667742	1
ENSMUSG00000090290	39.551	19.8647	24.804	8.0483	39.3497	9.49266	-1.56515	4.54365	-6.08531	1.30562e-05	Tarbp1	212728	1
ENSMUSG00000021725	26.2378	52.5968	25.9886	39.6222	27.3287	44.1689	0.769242	4.9861	6.08446	1.30777e-05	Parp8	52552	1
ENSMUSG00000029821	22.1463	4.92556	22.284	10.0389	21.8984	8.11218	-1.57864	3.83894	-6.08219	1.31354e-05	Dfna5	54722	1
ENSMUSG00000044367	12.5174	3.08015	13.1439	3.67325	10.9558	3.16366	-1.88724	2.80687	-6.08157	1.31512e-05	Slc16a13	69309	1
ENSMUSG00000052504	2.10185	14.0187	2.19382	12.8073	1.43489	11.8816	2.79444	1.87726	6.08004	1.31902e-05	Epha3	13837	1
ENSMUSG00000037855	34.1335	25.2944	35.2766	16.1813	34.4245	17.7902	-0.837915	4.90146	-6.07549	1.3307e-05	Zfp365	216049	1
ENSMUSG00000020777	49.5743	136.188	31.8333	69.3734	43.0635	77.2557	1.14279	5.74015	6.07265	1.33804e-05	Acox1	11430	1
ENSMUSG00000046329	6.20515	19.1344	4.68568	10.9312	3.82659	11.1614	1.45055	2.55631	6.06725	1.35213e-05	Slc25a23	66972	1
ENSMUSG00000023088	226.814	110.756	165.219	44.2755	259.36	51.5629	-1.75278	7.15025	-6.06711	1.3525e-05	Abcc1	17250	1
ENSMUSG00000074794	12.926	21.1144	18.5972	34.1472	13.6905	28.4223	0.887666	4.21887	6.06711	1.35251e-05	Arrdc3	105171	1
ENSMUSG00000058145	0.0133876	15.6689	0.0592924	24.3083	0.0844051	17.3073	8.95873	-1.32676	6.06639	1.35438e-05	Adamts17	233332	1
ENSMUSG00000025612	32.9469	135.134	29.7845	59.2104	36.676	66.641	1.29882	5.61718	6.06621	1.35487e-05	Bach1	12013	1
ENSMUSG00000028911	86.8662	52.1977	60.2351	32.7286	85.5564	35.3514	-0.960516	5.87291	-6.06603	1.35533e-05	Srsf4	57317	1
ENSMUSG00000051285	23.9504	73.0564	19.4677	36.2018	22.4686	44.5303	1.16368	4.86111	6.06564	1.35635e-05	Pcmtd1	319263	1
ENSMUSG00000019467	41.0547	82.8096	43.5542	131.79	37.1376	133.453	1.48374	5.86025	6.06442	1.35957e-05	Arhgef25	52666	1
ENSMUSG00000046861	15.5965	30.9729	14.7638	27.1606	13.7216	29.8714	0.996825	4.24665	6.06404	1.36058e-05	Hectd3	76608	1
ENSMUSG00000031381	16.614	7.21678	18.4004	8.80148	17.9783	10.2221	-1.02573	3.81836	-6.06258	1.36442e-05	Piga	18700	1
ENSMUSG00000029538	145.188	82.7498	109.151	56.152	147.802	50.8216	-1.10141	6.61207	-6.05995	1.37141e-05	Srsf9	108014	1
ENSMUSG00000031060	69.8396	30.017	66.5833	34.491	71.9834	39.4254	-1.01178	5.7409	-6.05957	1.37243e-05	Rbm10	236732	1
ENSMUSG00000033055	25.7508	16.2263	31.1905	18.968	30.9078	18.2775	-0.711178	4.52507	-6.05532	1.38378e-05	Ankrd54	223690	1
ENSMUSG00000030619	60.1355	29.4474	68.2459	35.2223	70.877	31.8756	-1.04607	5.66738	-6.05244	1.39154e-05	Eed	13626	1
ENSMUSG00000030515	19.6013	8.27653	13.3823	5.63135	18.4729	6.31916	-1.35316	3.5668	-6.0512	1.39488e-05	Tarsl2	272396	1
ENSMUSG00000040888	31.463	21.7396	36.7806	20.0166	37.6443	16.7126	-0.861038	4.801	-6.0486	1.40194e-05	Gfer	11692	1
ENSMUSG00000046873	49.9695	34.4179	50.2345	27.4823	48.7038	29.8793	-0.704574	5.38594	-6.04806	1.40341e-05	Mbtps2	270669	1
ENSMUSG00000038141	32.851	49.3907	28.1259	49.7175	31.1067	54.8283	0.740682	5.26713	6.04805	1.40343e-05	Tmem181a	77106	1
ENSMUSG00000086968	9.11052	16.684	12.2296	27.9062	10.9305	30.5303	1.18542	3.88499	6.04423	1.41389e-05	4933431E20Rik	329735	1
ENSMUSG00000003604	25.6032	15.0859	21.9643	6.92865	26.4802	8.95583	-1.33744	4.07352	-6.04237	1.41899e-05	Aven	74268	1
ENSMUSG00000001674	141.758	76.3434	112.478	49.8648	157.924	45.564	-1.28434	6.62352	-6.03921	1.42773e-05	Ddx18	66942	1
ENSMUSG00000050394	3.55173	10.9368	2.8658	11.2458	2.0426	12.7249	2.05888	2.21243	6.03707	1.4337e-05	Armcx6	278097	1
ENSMUSG00000025492	45.9773	113.596	39.6401	71.4594	32.4845	67.3946	1.07078	5.75484	6.03187	1.44824e-05	Ifitm3	66141	1
ENSMUSG00000041153	21.7489	10.2225	24.1909	13.0803	24.597	13.428	-0.948964	4.22616	-6.02983	1.454e-05	Osgin2	209212	1
ENSMUSG00000026000	21.2493	37.7504	24.2901	43.3646	22.2323	36.6	0.795354	4.83395	6.02941	1.4552e-05	Lancl1	14768	1
ENSMUSG00000052609	34.551	17.4253	35.0513	18.9943	39.0076	22.0666	-0.896708	4.96002	-6.02806	1.45901e-05	Plekhg3	263406	1
ENSMUSG00000056209	161.433	63.5901	184.78	115.871	217.81	79.2197	-1.15969	7.08111	-6.02792	1.4594e-05	Npm3	18150	1
ENSMUSG00000051790	63.4146	145.147	69.6535	126.498	62.3838	131.009	1.04087	6.3401	6.0274	1.46087e-05	Nlgn2	216856	1
ENSMUSG00000004980	1533.5	781.493	1277.99	748.47	1622.15	768.135	-0.939357	10.1255	-6.02656	1.46328e-05	Hnrnpa2b1	53379	1
ENSMUSG00000022066	11.297	26.0292	11.8921	21.4834	11.4075	19.7679	0.950003	3.86528	6.0252	1.46715e-05	Gm21685	100862375	1
ENSMUSG00000026274	22.5455	4.1271	20.597	9.31991	22.3987	10.8574	-1.53898	3.91768	-6.02145	1.47789e-05	Pask	269224	1
ENSMUSG00000021270	1770.27	829.539	1388.79	453.617	1891.93	401.145	-1.6469	10.0297	-6.0213	1.47832e-05	Hsp90aa1	15519	1
ENSMUSG00000044221	135.048	84.2658	126.884	65.5741	157.829	63.8193	-0.979453	6.7529	-6.0184	1.48667e-05	Grsf1	231413	1
ENSMUSG00000005899	55.6819	34.9703	55.9242	34.9537	62.1498	40.1596	-0.65984	5.59311	-6.0154	1.49538e-05	Smpd4	77626	1
ENSMUSG00000044906	58.5169	14.3874	76.9951	37.6497	81.9938	35.9259	-1.41434	5.60145	-6.01412	1.49912e-05	4930503L19Rik	269033	1
ENSMUSG00000024251	57.7139	22.3473	32.7468	13.1041	47.1494	16.8658	-1.39207	4.95721	-6.01289	1.50271e-05	Thada	240174	1
ENSMUSG00000032212	100.059	58.0449	73.2099	32.2678	114.863	36.4532	-1.20638	6.03838	-6.00941	1.5129e-05	Sltm	66660	1
ENSMUSG00000022034	25.3269	2.04272	21.5974	8.62412	26.2908	9.91983	-2.11075	3.804	-6.00917	1.51363e-05	Esco2	71988	1
ENSMUSG00000024193	15.174	33.5885	21.1887	43.3548	19.3791	44.1993	1.12793	4.54143	6.00657	1.52129e-05	Phf1	21652	1
ENSMUSG00000030007	580.156	307.925	577.258	289.106	696.431	241.322	-1.14721	8.83563	-6.00652	1.52145e-05	Cct7	12468	1
ENSMUSG00000021671	21.139	10.5201	23.6181	14.0879	25.1358	13.7373	-0.871607	4.19377	-6.00639	1.52184e-05	Poc5	67463	1
ENSMUSG00000031246	129.335	203.238	156.007	288.707	141.128	273.921	0.830372	7.54566	6.0031	1.53162e-05	Sh3bgrl	56726	1
ENSMUSG00000038241	104.047	44.3271	95.3441	51.1776	93.7109	63.0437	-0.898994	6.23452	-6.00236	1.53384e-05	Cep250	16328	1
ENSMUSG00000023066	26.6534	9.00297	22.3532	12.5029	28.5127	13.9342	-1.14393	4.29071	-5.9971	1.5496e-05	Rttn	246102	1
ENSMUSG00000063694	110.044	62.9571	209.181	80.3237	172.398	67.4011	-1.18697	6.77827	-5.99348	1.56059e-05	Cycs	13063	1
ENSMUSG00000050708	2249.11	1347.25	2433.21	1134.54	2391.56	1135.67	-0.972342	10.8088	-5.99128	1.5673e-05	Ftl1	14325	1
ENSMUSG00000046295	27.112	1.23444	29.0742	9.93535	29.8088	9.19908	-2.55073	3.74165	-5.98874	1.57506e-05	Ankle1	234396	1
ENSMUSG00000029012	36.8274	13.15	43.2807	27.1032	47.7237	20.6692	-1.11994	5.0005	-5.98812	1.57696e-05	Orc5	26429	1
ENSMUSG00000032175	10.6239	21.0215	13.34	22.2715	10.2123	23.2145	0.976472	3.89477	5.98571	1.58441e-05	Tyk2	54721	1
ENSMUSG00000026617	54.2468	28.5856	36.8731	21.8818	63.5007	18.5444	-1.15117	5.16847	-5.98161	1.59711e-05	Bpnt1	23827	1
ENSMUSG00000031826	157.679	83.9884	106.239	42.3986	137.218	46.2743	-1.26319	6.51618	-5.97874	1.60607e-05	Usp10	22224	1
ENSMUSG00000030079	128.792	78.0513	117.352	49.4502	151.486	45.8238	-1.23153	6.55087	-5.97781	1.60899e-05	Ruvbl1	56505	1
ENSMUSG00000025732	10.0801	5.28179	11.2758	5.33484	13.8516	4.45724	-1.21535	3.008	-5.97526	1.61702e-05	Fam195a	68241	1
ENSMUSG00000031333	33.3498	20.6709	30.9731	16.7921	33.2205	19.0118	-0.79379	4.70248	-5.9749	1.61816e-05	Abcb7	11306	1
ENSMUSG00000030649	37.5725	17.4801	38.4412	24.3668	37.2476	20.2606	-0.879115	4.85884	-5.97208	1.6271e-05	Anapc15	75430	1
ENSMUSG00000003970	1695.47	1002.86	1919.97	1043.33	1905.16	772.354	-0.981293	10.4738	-5.96791	1.64037e-05	Rpl8	26961	1
ENSMUSG00000030652	18.7705	10.8528	21.5231	12.8049	21.9406	11.9426	-0.802712	4.1148	-5.96655	1.64474e-05	Coq7	12850	1
ENSMUSG00000028878	18.3812	42.5007	18.5194	29.283	19.8058	31.4867	0.848343	4.61893	5.9661	1.64618e-05	Fam76a	230789	1
ENSMUSG00000022463	120.126	532.419	102.805	192.508	84.1458	232.454	1.50821	7.14788	5.96598	1.64657e-05	Srebf2	20788	1
ENSMUSG00000049421	36.8127	72.1776	59.3141	89.6215	45.0244	83.2751	0.816785	5.87457	5.96489	1.65008e-05	Zfp260	26466	1
ENSMUSG00000002580	16.2533	31.3818	26.8199	77.5176	22.3336	59.0119	1.29801	4.89856	5.96245	1.65797e-05	Mien1	103742	1
ENSMUSG00000029762	48.7852	104.571	39.2911	81.923	49.4614	77.2228	0.934872	5.78864	5.95939	1.66789e-05	Akr1b8	14187	1
ENSMUSG00000026020	411.15	177.134	276.619	122.41	464.391	99.3709	-1.53356	7.94674	-5.95376	1.68636e-05	Nop58	55989	1
ENSMUSG00000035958	37.7884	17.3054	42.7308	26.9789	46.1983	26.1164	-0.869865	5.10577	-5.95238	1.69089e-05	Tdp2	56196	1
ENSMUSG00000079834	12.6842	22.5666	17.0616	30.0438	14.1426	30.7637	0.927416	4.23561	5.94887	1.70254e-05	Tmlhe	192289	1
ENSMUSG00000006010	27.5811	45.9609	21.8394	37.7418	24.7479	37.6959	0.707479	4.93882	5.94859	1.70346e-05	BC003331	226499	1
ENSMUSG00000034647	22.0756	70.9003	16.4208	34.7184	19.8673	46.767	1.33036	4.62447	5.94827	1.70452e-05	Ankrd12	106585	1
ENSMUSG00000079037	67.4705	295.407	33.9556	88.2982	41.6688	86.8988	1.52756	6.0582	5.94675	1.70959e-05	Prnp	19122	1
ENSMUSG00000043059	23.7898	38.4647	25.5621	38.4378	25.2192	40.7339	0.6591	4.84636	5.94653	1.71035e-05	Zfp513	101023	1
ENSMUSG00000014633	29.5486	11.3463	22.071	13.4342	22.8603	12.1096	-1.00734	4.18404	-5.94566	1.71324e-05	Cmc2	66531	1
ENSMUSG00000038975	124.248	66.0476	147.744	74.0665	163.121	67.531	-1.06053	6.75451	-5.94225	1.7247e-05	Rabggtb	19352	1
ENSMUSG00000026360	4.83319	10.7603	1.79854	19.8385	1.84003	18.9991	2.61191	2.27944	5.93874	1.7366e-05	Rgs2	19735	1
ENSMUSG00000048970	11.6606	24.5629	14.2104	25.8663	13.9258	22.9611	0.889422	4.03181	5.93841	1.73771e-05	C1galt1c1	59048	1
ENSMUSG00000024381	134.659	439.471	140.566	275.201	160.302	261.041	1.12599	7.40678	5.93825	1.73826e-05	Bin1	30948	1
ENSMUSG00000027108	210.348	129.16	189.626	108.071	236.074	90.5791	-0.96414	7.28269	-5.93737	1.74126e-05	Ola1	67059	1
ENSMUSG00000066148	60.8421	38.4081	47.5477	24.2274	65.9099	26.1237	-0.990397	5.4543	-5.93729	1.74153e-05	Prpf4	70052	1
ENSMUSG00000062963	51.6895	86.981	68.7198	131.553	57.4461	106.459	0.85739	6.22883	5.93256	1.75771e-05	Ufc1	66155	1
ENSMUSG00000029311	8.39402	35.1018	5.63277	12.4903	4.20911	13.7936	1.631	3.21195	5.93165	1.76083e-05	Hsd17b11	114664	1
ENSMUSG00000045455	47.8952	19.2353	58.7832	22.7525	83.7548	15.1223	-1.72005	5.25254	-5.92951	1.76824e-05	NA	NA	1
ENSMUSG00000027823	248.255	126.816	182.337	66.8859	263.96	69.5867	-1.44441	7.30153	-5.9285	1.77174e-05	Gmps	229363	1
ENSMUSG00000040652	62.0745	124.002	74.0664	116.2	65.5375	103.563	0.767896	6.37468	5.927	1.77696e-05	Oaz2	18247	1
ENSMUSG00000028729	132.256	78.6822	101.901	48.527	143.444	44.3582	-1.16867	6.52402	-5.92575	1.78129e-05	Ebna1bp2	69072	1
ENSMUSG00000019297	65.1371	36.4717	47.724	19.6903	61.8352	21.3056	-1.21769	5.41613	-5.92355	1.78898e-05	Nop9	67842	1
ENSMUSG00000022472	70.9141	47.3034	67.9036	31.1944	78.648	30.8911	-1.01957	5.72867	-5.92238	1.79309e-05	Desi1	28075	1
ENSMUSG00000036403	18.7922	4.18008	18.4296	8.80066	18.324	11.6366	-1.29161	3.69743	-5.92125	1.79705e-05	Cep135	381644	1
ENSMUSG00000026816	42.9616	28.6138	39.7069	22.5861	38.8	23.8073	-0.702098	5.03167	-5.91827	1.80756e-05	Gtf3c5	70239	1
ENSMUSG00000029659	22.579	87.8697	58.3887	135.484	32.7363	112.001	1.65359	5.84351	5.91795	1.80872e-05	Medag	70717	1
ENSMUSG00000035365	26.2734	3.25871	29.7865	12.4756	28.0745	12.7812	-1.78845	4.12841	-5.9179	1.80889e-05	Parpbp	75317	1
ENSMUSG00000029061	9.77482	27.4428	10.9292	32.2697	8.59244	35.5109	1.69744	4.29428	5.91757	1.81007e-05	Mmp23	26561	1
ENSMUSG00000006442	206.991	110.576	151.894	47.5208	225.664	46.8289	-1.61348	6.9686	-5.91568	1.81677e-05	Srm	20810	1
ENSMUSG00000066595	25.5732	14.3889	23.0651	8.78618	28.6809	9.57534	-1.27314	4.20006	-5.91337	1.82499e-05	Mfsd7b	226844	1
ENSMUSG00000025743	369.16	137.804	206.628	56.0424	205.19	70.2051	-1.61152	7.28984	-5.91304	1.8262e-05	Sdc3	20970	1
ENSMUSG00000053801	75.5997	40.0717	56.9404	20.4555	77.0305	18.8835	-1.47447	5.55301	-5.90556	1.85315e-05	Grwd1	101612	1
ENSMUSG00000038668	57.8534	116.856	38.7661	78.0483	39.3463	77.02	0.99912	5.86966	5.90329	1.86141e-05	Lpar1	14745	1
ENSMUSG00000026709	22.5214	5.11186	20.616	8.99907	18.5691	9.71763	-1.4179	3.89698	-5.90135	1.86853e-05	Dars2	226539	1
ENSMUSG00000031532	70.9106	168.282	56.2305	99.7705	52.742	87.3043	0.93675	6.22851	5.89945	1.87547e-05	Saraf	67887	1
ENSMUSG00000001666	10.8573	22.0506	16.3449	40.1049	10.6182	31.2569	1.29661	4.16802	5.89794	1.88107e-05	Ddt	13202	1
ENSMUSG00000021552	19.1552	11.7159	17.6747	8.4637	17.7639	7.41899	-1.01238	3.74113	-5.89449	1.89382e-05	Gkap1	56278	1
ENSMUSG00000031378	5.74328	18.9728	6.77909	12.7778	3.86508	15.9038	1.56846	2.92152	5.894	1.89565e-05	Abcd1	11666	1
ENSMUSG00000019303	23.7311	5.28238	34.9216	17.832	30.5817	11.7128	-1.49648	4.306	-5.8919	1.90346e-05	Psmc3ip	19183	1
ENSMUSG00000027134	39.0259	24.5308	31.6933	16.2371	43.7394	15.5753	-1.04449	4.65737	-5.89091	1.90718e-05	Lpcat4	99010	1
ENSMUSG00000097868	23.3247	4.0408	25.972	12.2982	20.6053	9.41055	-1.57332	3.723	-5.88819	1.9174e-05	A330069E16Rik	606735	1
ENSMUSG00000031781	86.5021	48.8369	63.3021	39.5424	71.1586	37.2783	-0.808667	5.88691	-5.88704	1.92172e-05	Ciapin1	109006	1
ENSMUSG00000023915	27.4968	8.65745	12.755	5.39797	24.7668	5.7154	-1.69171	3.59975	-5.88481	1.93014e-05	Tnfrsf21	94185	1
ENSMUSG00000019917	65.2493	29.5843	74.5475	49.4502	77.3742	39.2212	-0.904665	5.80587	-5.88455	1.93113e-05	38960	103080	1
ENSMUSG00000013495	11.4732	21.442	13.3013	20.6108	11.1246	23.0455	0.866885	3.96618	5.88322	1.93618e-05	Tmem175	72392	1
ENSMUSG00000037784	63.0242	36.4193	44.1562	21.3262	56.5231	24.113	-1.02298	5.31454	-5.88217	1.94017e-05	Dzip1l	72507	1
ENSMUSG00000034437	47.614	14.1931	55.2874	27.2309	50.5533	18.1043	-1.4137	5.11533	-5.88161	1.94231e-05	NA	NA	1
ENSMUSG00000026234	1943.49	751.984	1144.94	232.07	1845.83	299.421	-2.09452	9.79782	-5.87889	1.95269e-05	Ncl	17975	1
ENSMUSG00000040331	47.1757	25.9953	72.8339	41.6558	66.3272	33.426	-0.887278	5.62486	-5.87531	1.9665e-05	Nsmce4a	67872	1
ENSMUSG00000052155	23.5756	49.7401	21.6808	36.6615	22.84	40.2271	0.883327	4.76134	5.87529	1.96658e-05	Acvr2a	11480	1
ENSMUSG00000039197	77.4159	52.3926	73.0636	36.4997	83.4874	31.1445	-0.995783	5.90994	-5.87286	1.97597e-05	Adk	11534	1
ENSMUSG00000020380	71.4102	33.1058	42.5589	18.9822	59.9837	24.6265	-1.18491	5.37112	-5.87032	1.98587e-05	Rad50	19360	1
ENSMUSG00000024423	75.4236	154.018	55.0067	95.6018	66.5602	104.721	0.830739	6.35429	5.86939	1.98949e-05	Impact	16210	1
ENSMUSG00000045237	8.66177	16.6209	10.0204	21.2207	7.14067	16.3807	1.07025	3.61069	5.86917	1.99037e-05	1110012L19Rik	68618	1
ENSMUSG00000034653	31.2341	20.5212	29.0335	12.2498	37.3617	13.8152	-1.09875	4.5834	-5.86595	2.00299e-05	Ythdc2	240255	1
ENSMUSG00000005881	105.795	198.457	122.523	204.446	107.341	158.769	0.736179	7.03705	5.8652	2.00594e-05	Ergic3	66366	1
ENSMUSG00000027999	35.6745	25.0066	36.5375	18.1075	43.8657	18.2643	-0.931464	4.8888	-5.86291	2.01499e-05	Pla2g12a	66350	1
ENSMUSG00000002409	4.56517	17.425	6.06759	14.3375	5.11394	20.4237	1.73627	2.93267	5.86183	2.01927e-05	Dyrk1b	13549	1
ENSMUSG00000102543	3.82082	14.016	4.13189	12.0186	2.07873	11.7705	1.98117	2.57529	5.86129	2.02141e-05	Pcdhgc5	93708	1
ENSMUSG00000029283	41.9864	7.68341	57.208	24.833	57.441	24.9673	-1.61282	5.02254	-5.85852	2.03246e-05	Cdc7	12545	1
ENSMUSG00000037013	117.447	74.0724	128.072	73.7022	146.373	67.9709	-0.857538	6.70732	-5.85814	2.03399e-05	Ss18	268996	1
ENSMUSG00000031984	105.471	57.2262	79.4814	52.1899	93.0229	45.6737	-0.834706	6.1814	-5.85764	2.03598e-05	2810004N23Rik	66523	1
ENSMUSG00000021670	68.9504	176.057	74.6388	119.615	68.5207	128.146	0.978286	6.57626	5.85742	2.03688e-05	Hmgcr	15357	1
ENSMUSG00000028104	5.14003	10.6987	6.78818	15.244	5.1818	14.6102	1.24544	3.02342	5.85054	2.0646e-05	Polr3gl	69870	1
ENSMUSG00000031295	14.9272	41.5496	16.7402	27.725	12.1371	30.1684	1.1784	4.27259	5.8498	2.06761e-05	Phka2	110094	1
ENSMUSG00000058454	14.1362	36.5407	13.5985	24.2892	15.8992	23.543	0.925168	4.15574	5.84897	2.07098e-05	Dhcr7	13360	1
ENSMUSG00000021916	17.0743	35.1705	28.945	62.556	17.7727	58.8095	1.29937	4.91429	5.84815	2.07434e-05	Glt8d1	76485	1
ENSMUSG00000068039	736.638	449.325	708.839	375.546	787.348	339.691	-0.946559	9.17258	-5.84802	2.07489e-05	Tcp1	21454	1
ENSMUSG00000039660	45.3339	23.7326	49.6277	32.3441	47.6619	29.3447	-0.749822	5.27973	-5.84603	2.08304e-05	Spout1	227695	1
ENSMUSG00000051427	15.5012	27.1145	17.5233	28.0893	16.2736	31.8416	0.821385	4.38636	5.84444	2.08953e-05	Ccdc157	216516	1
ENSMUSG00000029270	12.4103	26.2429	12.0759	33.9832	13.0166	29.2603	1.2423	4.05818	5.83995	2.10809e-05	Fam69a	67266	1
ENSMUSG00000039382	18.2596	30.7125	15.7437	29.4194	14.9806	25.8821	0.807241	4.29728	5.83881	2.11283e-05	Wdr45	54636	1
ENSMUSG00000024253	9.09018	18.347	9.34843	16.9028	10.2468	17.9555	0.892536	3.64621	5.83858	2.11378e-05	Dync2li1	213575	1
ENSMUSG00000025484	13.1332	31.7092	15.4358	34.3494	11.7998	29.9074	1.2541	4.23534	5.83684	2.12103e-05	Bet1l	54399	1
ENSMUSG00000041130	80.7178	54.7404	76.4089	43.1813	99.2975	50.8115	-0.782769	6.03977	-5.83588	2.12507e-05	Zfp598	213753	1
ENSMUSG00000055200	8.79565	15.6686	11.2458	24.4398	8.34328	19.6976	1.06752	3.60485	5.83394	2.13318e-05	Sertad3	170742	1
ENSMUSG00000021866	21.7133	58.2729	15.2852	32.7152	18.3173	33.8236	1.13133	4.50585	5.83264	2.13865e-05	Anxa11	11744	1
ENSMUSG00000044927	27.7257	11.1109	26.899	12.3389	29.795	12.8374	-1.21662	4.26354	-5.83252	2.13916e-05	H1fx	243529	1
ENSMUSG00000063406	174.661	102.815	166.584	85.549	204.996	76.9579	-1.04545	7.13196	-5.83223	2.14038e-05	Tmed5	73130	1
ENSMUSG00000031930	147.474	83.2828	152.665	58.5949	115.396	68.9365	-0.981661	6.75435	-5.83168	2.14272e-05	Wwp2	66894	1
ENSMUSG00000028282	67.6601	36.355	44.965	20.0183	61.9365	24.03	-1.14298	5.44323	-5.83093	2.14586e-05	Casp8ap2	26885	1
ENSMUSG00000008373	80.3122	42.6537	64.203	44.1421	74.5895	34.6627	-0.850986	5.84869	-5.83041	2.1481e-05	Prpf31	68988	1
ENSMUSG00000042626	143.41	249.186	121.225	199.735	130.606	215.082	0.747273	7.32038	5.82912	2.15353e-05	Shc1	20416	1
ENSMUSG00000022858	237.488	137.27	313.272	163.402	280.07	146.847	-0.890049	7.8226	-5.8283	2.15704e-05	Tra2b	20462	1
ENSMUSG00000021830	10.8718	54.2874	7.31786	20.0628	9.2221	19.041	1.59854	3.87172	5.82634	2.16536e-05	Txndc16	70561	1
ENSMUSG00000045932	10.2951	24.4495	6.54271	13.1861	6.36448	17.14	1.21531	3.39619	5.82305	2.17945e-05	Ifit2	15958	1
ENSMUSG00000043987	35.1464	20.1498	31.1431	18.0558	30.8106	20.9181	-0.716168	4.72053	-5.82121	2.18737e-05	Cep164	214552	1
ENSMUSG00000062604	85.7277	159.514	82.0697	135.673	85.3977	135.947	0.764607	6.6276	5.82074	2.18943e-05	Srpk2	20817	1
ENSMUSG00000027378	28.6446	14.508	36.1486	19.1183	33.0993	19.8115	-0.876499	4.74136	-5.82073	2.18947e-05	Nphp1	53885	1
ENSMUSG00000039005	14.2042	37.2148	17.3335	24.5822	13.7243	26.1107	0.947954	4.21862	5.81987	2.19315e-05	Tlr4	21898	1
ENSMUSG00000034771	10.6051	49.816	23.8213	101.112	10.031	140.862	2.72117	4.83834	5.81773	2.20244e-05	Tle2	21886	1
ENSMUSG00000022791	169.845	78.8492	105.969	40.0284	149.39	48.5283	-1.37372	6.59104	-5.81164	2.22906e-05	Tnk2	51789	1
ENSMUSG00000057469	30.4303	16.5019	31.3261	17.0668	36.2773	15.3068	-1.00215	4.65652	-5.80665	2.2511e-05	E2f6	50496	1
ENSMUSG00000016503	77.4727	36.6196	105.643	60.0242	99.5474	50.7451	-0.958409	6.1692	-5.80652	2.25168e-05	Gtf3a	66596	1
ENSMUSG00000028018	55.1167	25.82	57.2891	36.3147	62.8149	29.4291	-0.948472	5.48298	-5.80491	2.25885e-05	Gstcd	67553	1
ENSMUSG00000017057	12.1158	29.8638	16.0682	38.739	14.0619	34.5682	1.294	4.47856	5.80478	2.25944e-05	Il13ra1	16164	1
ENSMUSG00000039607	29.7365	96.9691	17.8419	41.1166	23.2053	48.6107	1.32166	4.90485	5.80307	2.26705e-05	Rbms3	207181	1
ENSMUSG00000029036	100.625	64.4275	87.5396	50.5955	112.044	50.8269	-0.856656	6.30744	-5.79587	2.29952e-05	Atad3a	108888	1
ENSMUSG00000034110	5.52908	12.276	4.60504	11.1952	4.54099	11.1783	1.23615	2.73057	5.79587	2.29953e-05	Kctd7	212919	1
ENSMUSG00000045312	35.5441	75.5753	53.4695	93.3882	47.9495	89.4674	0.929312	5.75726	5.79478	2.30448e-05	Lhfpl2	218454	1
ENSMUSG00000041995	27.1187	11.4427	23.0177	12.8035	30.662	13.6237	-1.08647	4.2803	-5.79168	2.31863e-05	Zbed3	72114	1
ENSMUSG00000028121	26.5773	15.64	34.4311	12.4072	30.8251	15.6141	-1.07031	4.47528	-5.78914	2.33029e-05	Bcar3	29815	1
ENSMUSG00000004562	69.0165	123.819	70.8536	105.015	58.4954	121.746	0.822709	6.41912	5.78842	2.3336e-05	Arhgef40	268739	1
ENSMUSG00000035828	60.1987	42.3653	68.9954	24.8281	82.6458	24.086	-1.25691	5.71435	-5.78766	2.3371e-05	Pim3	223775	1
ENSMUSG00000109511	100.394	63.9516	86.1024	36.1447	110.821	38.368	-1.14458	6.13492	-5.78665	2.3418e-05	Nup62	18226	1
ENSMUSG00000061838	96.184	58.6794	89.7331	45.0484	108.107	42.6816	-1.01679	6.20774	-5.78623	2.34374e-05	Suclg2	20917	1
ENSMUSG00000039630	1185.26	617.557	811.124	324.906	1198.84	358.179	-1.33105	9.50983	-5.78567	2.34633e-05	Hnrnpu	51810	1
ENSMUSG00000033257	93.3121	51.3209	84.3043	40.9813	104.19	48.7336	-0.998733	6.17498	-5.78173	2.36465e-05	Ttll4	67534	1
ENSMUSG00000053398	595.659	355.662	536.362	188.619	676.666	163.371	-1.43272	8.76842	-5.78093	2.3684e-05	Phgdh	236539	1
ENSMUSG00000030353	22.2068	77.6918	11.5272	43.5021	19.8842	41.5005	1.5814	4.38845	5.78069	2.36954e-05	Tead4	21679	1
ENSMUSG00000021668	22.0052	11.532	20.2586	11.7907	25.4914	13.4513	-0.879644	4.19156	-5.7806	2.36996e-05	Polk	27015	1
ENSMUSG00000026580	45.7722	9.47912	10.3714	1.13414	15.0791	2.20753	-2.7853	3.45346	-5.78028	2.37146e-05	Selp	20344	1
ENSMUSG00000020741	198.471	127.828	178.952	83.6392	230.152	88.9815	-1.03369	7.23987	-5.77907	2.37713e-05	Cluh	74148	1
ENSMUSG00000029060	14.3113	33.8004	17.8075	33.939	16.8608	36.6866	1.10233	4.44284	5.77696	2.38707e-05	Mib2	76580	1
ENSMUSG00000003644	17.0962	8.95178	16.2659	6.41733	17.1933	7.21258	-1.17484	3.63283	-5.77512	2.39575e-05	Rps6ka1	20111	1
ENSMUSG00000027868	65.2913	155.849	35.0023	81.5606	32.9025	98.9424	1.35665	5.91938	5.77433	2.39949e-05	Tbx15	21384	1
ENSMUSG00000026554	65.3507	109.718	63.61	111.461	63.1104	118.52	0.821837	6.353	5.77244	2.40851e-05	Dcaf8	98193	1
ENSMUSG00000037461	72.078	38.9504	70.4413	41.1516	76.8492	51.2248	-0.749699	5.91034	-5.77173	2.41188e-05	Ints7	77065	1
ENSMUSG00000024308	32.7011	186.833	37.2767	62.7984	22.448	71.8615	1.65561	5.51122	5.7688	2.4259e-05	Tapbp	21356	1
ENSMUSG00000025579	92.8165	469.472	68.0479	150.766	78.2435	183.005	1.57443	6.84836	5.76479	2.4452e-05	Gaa	14387	1
ENSMUSG00000022865	16.1588	9.00177	12.1142	5.20612	15.5812	5.02755	-1.23796	3.29738	-5.76406	2.44875e-05	Cxadr	13052	1
ENSMUSG00000030759	161.578	100.054	128.5	64.4657	125.998	79.3881	-0.781728	6.92798	-5.76275	2.4551e-05	Far1	67420	1
ENSMUSG00000020695	149.96	541.051	122.326	256.167	132.865	284.186	1.33984	7.64144	5.76076	2.46481e-05	Mrc2	17534	1
ENSMUSG00000001436	43.7341	26.1441	39.1903	13.1041	52.1012	14.4966	-1.39414	4.98845	-5.75911	2.47287e-05	Slc19a1	20509	1
ENSMUSG00000025869	82.3083	37.5537	81.6958	38.3293	107.251	26.9043	-1.40631	5.95009	-5.75763	2.48014e-05	Nop16	28126	1
ENSMUSG00000028741	135.91	65.4248	151.802	85.7547	169.801	69.3558	-1.05698	6.81999	-5.75755	2.48049e-05	Mrto4	69902	1
ENSMUSG00000052928	23.6195	66.8854	22.2793	36.2327	20.686	47.8508	1.14126	4.72529	5.7539	2.49848e-05	Ctif	269037	1
ENSMUSG00000004285	47.9525	82.3623	64.3717	147.807	55.9096	119.182	1.02196	6.17551	5.75385	2.49876e-05	Atp6v1f	66144	1
ENSMUSG00000048439	13.7405	4.21103	12.6625	6.91362	14.3327	7.74211	-1.1531	3.24813	-5.75323	2.50182e-05	Nupl2	231042	1
ENSMUSG00000037049	21.1695	53.4041	20.5033	33.5228	16.7642	36.8601	1.06335	4.61126	5.75288	2.50356e-05	Smpd1	20597	1
ENSMUSG00000054342	20.1746	6.91977	17.056	5.20666	22.8039	5.66337	-1.76213	3.56267	-5.7519	2.5084e-05	Kcnn4	16534	1
ENSMUSG00000061613	167.059	93.7595	128.573	68.9812	172.997	59.2316	-1.09011	6.77946	-5.75047	2.51553e-05	U2af1	108121	1
ENSMUSG00000007570	26.8253	17.073	26.6942	15.5498	28.1903	18.5281	-0.679904	4.50737	-5.75027	2.5165e-05	Fance	72775	1
ENSMUSG00000026277	58.1924	101.317	72.6727	131.167	63.7961	116.737	0.840023	6.32478	5.74995	2.51811e-05	Stk25	59041	1
ENSMUSG00000031839	96.987	158.456	102.622	243.094	85.4011	193.69	1.04529	6.96771	5.74966	2.51954e-05	Hsbp1	68196	1
ENSMUSG00000022100	168.792	102.302	132.748	50.8729	156.055	59.947	-1.16034	6.77411	-5.74605	2.53766e-05	Xpo7	65246	1
ENSMUSG00000028603	51.365	114.315	38.9136	66.2082	39.7521	70.8519	0.919746	5.81452	5.74388	2.5486e-05	Scp2	20280	1
ENSMUSG00000024427	2.8529	26.3497	2.19382	12.9224	4.12707	10.7216	2.38532	2.38868	5.7433	2.55152e-05	Spry4	24066	1
ENSMUSG00000063455	45.8903	21.3813	35.5568	16.1838	43.6786	21.1976	-1.09389	4.91928	-5.74324	2.55182e-05	D630045J12Rik	330286	1
ENSMUSG00000033916	37.5511	69.4156	62.0799	134.078	39.8969	104.117	1.12544	5.97197	5.74157	2.56027e-05	Chmp2a	68953	1
ENSMUSG00000023994	105.168	59.1222	82.0693	50.2395	101.335	57.0271	-0.787147	6.25679	-5.7409	2.5637e-05	Nfya	18044	1
ENSMUSG00000031706	31.5548	17.3979	31.6819	17.0684	33.9771	20.066	-0.836598	4.62074	-5.73604	2.58849e-05	Rfx1	19724	1
ENSMUSG00000033392	48.6465	29.4174	42.3956	18.1903	47.1892	22.4229	-1.008	5.1092	-5.7344	2.59692e-05	Clasp2	76499	1
ENSMUSG00000003848	113.263	64.1183	83.9999	41.9818	107.215	39.2527	-1.08684	6.20383	-5.72875	2.62617e-05	Nob1	67619	1
ENSMUSG00000042590	91.204	51.8373	69.5535	35.268	95.4325	37.7381	-1.04309	5.92526	-5.72808	2.62969e-05	Ipo11	76582	1
ENSMUSG00000075701	30.3561	68.5025	36.6288	68.9681	24.6622	54.578	1.07912	5.29399	5.72648	2.63804e-05	Vimp	109815	1
ENSMUSG00000001964	79.0468	47.9161	86.8163	56.8803	81.7551	49.776	-0.683192	6.12474	-5.72525	2.64448e-05	Emd	13726	1
ENSMUSG00000027298	27.8328	13.9723	29.192	14.1601	26.5589	14.8557	-0.956709	4.3661	-5.72104	2.66668e-05	Tyro3	22174	1
ENSMUSG00000032536	33.6735	81.0496	31.9202	54.1906	37.2226	62.6958	0.928615	5.3859	5.71907	2.67712e-05	Trak1	67095	1
ENSMUSG00000022724	32.9485	16.5316	32.4416	20.9666	37.1551	18.0309	-0.888523	4.84296	-5.71474	2.70024e-05	Mina	67014	1
ENSMUSG00000019139	61.5982	38.6825	60.0869	30.6076	61.2275	31.0601	-0.874659	5.45048	-5.71012	2.72511e-05	Isyna1	71780	1
ENSMUSG00000084950	10.9936	0.793697	14.6749	5.04133	12.9764	4.66	-2.25448	2.77146	-5.70452	2.75559e-05	Gm5577	434064	1
ENSMUSG00000026790	112.778	56.0105	99.1194	58.8699	112.76	66.6913	-0.839415	6.43151	-5.70432	2.75668e-05	Odf2	18286	1
ENSMUSG00000038065	4.99357	20.1028	5.51419	10.4806	4.20337	12.5281	1.50739	2.84764	5.70404	2.75821e-05	Mturn	68235	1
ENSMUSG00000026437	34.6241	23.2336	45.561	21.9638	47.6112	25.1414	-0.8505	5.1012	-5.70311	2.76332e-05	Cdk18	18557	1
ENSMUSG00000032594	41.844	79.4652	51.629	78.6591	46.067	79.4759	0.772655	5.79644	5.70048	2.77776e-05	Ip6k1	27399	1
ENSMUSG00000033066	10.2364	53.7139	17.6853	66.5216	4.80366	19.5191	2.11837	3.61691	5.69943	2.78359e-05	Gas7	14457	1
ENSMUSG00000030352	104.303	327.046	73.6154	181.798	92.0907	159.848	1.25313	6.70346	5.69872	2.78753e-05	Tspan9	109246	1
ENSMUSG00000023919	35.6512	9.38776	59.5691	28.9706	54.2316	24.6692	-1.36352	5.12702	-5.69849	2.7888e-05	Cenpq	83815	1
ENSMUSG00000097195	68.9134	16.8411	96.9458	39.8964	94.6036	34.9923	-1.58166	5.76376	-5.69713	2.79634e-05	Snhg5	72655	1
ENSMUSG00000033900	17.443	8.76429	16.8193	9.52405	17.303	11.0658	-0.818307	3.87473	-5.69609	2.80213e-05	Map9	213582	1
ENSMUSG00000078771	4.94002	10.0356	5.27702	30.6191	5.04337	24.507	1.93939	3.21021	5.69607	2.80221e-05	Evi2a	14017	1
ENSMUSG00000073434	30.0921	6.65164	45.899	16.8099	39.0411	21.2499	-1.49397	4.67101	-5.69362	2.8159e-05	Wdr90	106618	1
ENSMUSG00000006127	12.1219	27.5413	11.1667	18.5253	11.3272	21.4687	0.945086	3.88047	5.69231	2.82325e-05	Inpp5k	19062	1
ENSMUSG00000021109	134.658	343.059	128.752	209.223	146.234	247.398	0.936193	7.48819	5.68642	2.85649e-05	Hif1a	15251	1
ENSMUSG00000060012	7.08204	20.8361	7.37202	18.9445	7.30948	22.2677	1.51201	3.46474	5.68528	2.86299e-05	Kif13b	16554	1
ENSMUSG00000024309	85.6908	51.9456	75.7409	39.0191	82.6883	29.4009	-1.0566	5.89017	-5.68302	2.87587e-05	Pfdn6	14976	1
ENSMUSG00000006289	21.6057	34.4173	25.708	41.3284	20.8106	36.8565	0.728676	4.87452	5.68072	2.88912e-05	Osgep	66246	1
ENSMUSG00000022912	21.8084	58.6597	15.6334	30.1846	16.7625	34.9431	1.14231	4.69863	5.67765	2.90676e-05	Pros1	19128	1
ENSMUSG00000027395	107.934	57.6545	84.3118	32.349	125.449	32.917	-1.4043	6.15786	-5.67694	2.91088e-05	Polr1b	20017	1
ENSMUSG00000020248	29.2535	16.323	27.2405	15.6156	31.7518	16.3248	-0.867648	4.60235	-5.67683	2.91154e-05	Nfyb	18045	1
ENSMUSG00000002325	7.35113	14.7189	9.94768	19.5605	9.93347	21.2435	1.03015	3.49311	5.67657	2.91304e-05	Irf9	16391	1
ENSMUSG00000033166	140.497	79.3845	94.6152	40.8294	142.914	41.1557	-1.27369	6.43755	-5.67311	2.93318e-05	Dis3	72662	1
ENSMUSG00000028096	44.8348	29.6132	44.7883	27.807	46.3722	30.0477	-0.637472	5.24077	-5.6686	2.95964e-05	Gpr89	67549	1
ENSMUSG00000036737	96.8161	57.9309	67.5451	26.8781	90.7625	33.8444	-1.16257	5.91194	-5.66857	2.95979e-05	Oxsr1	108737	1
ENSMUSG00000006589	235.457	129.575	194.593	135.18	212.605	115.39	-0.753004	7.45712	-5.66569	2.97682e-05	Aprt	11821	1
ENSMUSG00000024038	37.3492	60.4004	53.1204	126.647	37.305	100.476	1.12391	5.7183	5.66534	2.9789e-05	Ndufv3	78330	1
ENSMUSG00000043445	35.1157	20.0656	27.0966	17.668	30.268	15.2559	-0.807237	4.60724	-5.66506	2.98054e-05	Pgp	67078	1
ENSMUSG00000030313	41.6019	24.4796	34.373	17.6964	38.2098	21.4943	-0.852036	4.84137	-5.66485	2.98179e-05	Dennd5b	320560	1
ENSMUSG00000081603	151.548	38.8141	84.4766	42.2242	145.574	31.0039	-1.72348	6.29521	-5.66441	2.98444e-05	NA	NA	1
ENSMUSG00000022503	47.7535	25.5715	68.6989	27.9616	57.1206	26.2063	-1.10932	5.46306	-5.66358	2.98939e-05	Nubp1	26425	1
ENSMUSG00000039617	26.6041	13.2554	29.8067	19.6564	27.8203	9.543	-1.04899	4.39889	-5.66214	2.99796e-05	NA	NA	1
ENSMUSG00000023051	56.637	32.2699	67.5929	42.257	71.7514	39.8348	-0.780375	5.66231	-5.66207	2.99836e-05	Tarbp2	21357	1
ENSMUSG00000043091	295.628	123.839	275.685	90.0669	312.352	80.5259	-1.60754	7.53514	-5.66155	3.00147e-05	Tuba1c	22146	1
ENSMUSG00000056121	94.7202	42.5736	53.4619	22.1772	69.1615	21.9766	-1.35569	5.61758	-5.66154	3.00156e-05	Fez2	225020	1
ENSMUSG00000023147	32.1763	17.2066	42.562	25.2381	50.4486	21.4145	-0.963706	5.08668	-5.65353	3.04984e-05	Wrb	71446	1
ENSMUSG00000031990	28.0336	51.7078	36.5834	61.8099	32.5972	56.0364	0.808218	5.25426	5.65324	3.05158e-05	Jam3	83964	1
ENSMUSG00000029838	313.405	1470.73	716.577	1402.2	371.194	1011.52	1.538	9.61641	5.64939	3.07511e-05	Ptn	19242	1
ENSMUSG00000020680	217.023	118.542	164.458	86.5115	219.942	92.2633	-1.01482	7.23047	-5.64511	3.10145e-05	Taf15	70439	1
ENSMUSG00000060935	74.5028	168.888	83.8904	126.328	63.1087	134.152	0.952506	6.62186	5.64158	3.12337e-05	Tmem263	103266	1
ENSMUSG00000041420	6.14491	10.5499	7.82738	14.0379	5.25	13.9038	1.01393	2.98545	5.63991	3.13376e-05	Meis3	17537	1
ENSMUSG00000026743	71.1398	49.1056	65.6742	42.4051	73.0979	46.6171	-0.604374	5.90049	-5.63958	3.13582e-05	Mllt10	17354	1
ENSMUSG00000058355	603.899	355.019	451.43	214.225	557.919	224.342	-1.0479	8.64202	-5.63926	3.13788e-05	Abce1	24015	1
ENSMUSG00000027552	29.7071	13.0497	34.1342	21.2541	40.6988	20.9308	-0.941341	4.81792	-5.63882	3.14062e-05	E2f5	13559	1
ENSMUSG00000026960	53.8899	23.1571	63.2219	38.9221	58.9441	35.4901	-0.883305	5.51551	-5.63876	3.14095e-05	Arl6ip6	65103	1
ENSMUSG00000020808	88.4039	6.6811	100.706	44.1995	98.9927	31.2229	-2.18367	5.83548	-5.63541	3.16206e-05	Fam64a	109212	1
ENSMUSG00000032249	181.18	89.7401	121.439	57.6305	149.666	57.7555	-1.15088	6.75866	-5.63457	3.16736e-05	Anp32a	11737	1
ENSMUSG00000079003	106.976	61.4843	84.9596	49.0386	93.2352	53.6267	-0.794001	6.22127	-5.62963	3.19876e-05	Samd1	666704	1
ENSMUSG00000037020	16.8633	9.56781	13.7756	6.77287	14.4481	8.67602	-0.864894	3.46634	-5.62936	3.20046e-05	Wdr62	233064	1
ENSMUSG00000029030	38.1785	73.4278	41.6825	65.9228	41.8818	64.0465	0.739629	5.57345	5.62895	3.20305e-05	Tprgl	67808	1
ENSMUSG00000046836	41.69	74.2376	36.0632	60.1579	42.0088	58.1407	0.680088	5.56335	5.62399	3.23496e-05	Brox	71678	1
ENSMUSG00000033788	17.417	80.011	15.8311	29.31	16.7804	37.393	1.41981	4.63271	5.6234	3.23874e-05	Dysf	26903	1
ENSMUSG00000063524	1420.41	717.624	1072.53	447.616	1428.59	413.384	-1.34286	9.71245	-5.62323	3.23989e-05	Eno1	13806	1
ENSMUSG00000032601	218.736	109.086	123.708	31.3906	189.248	40.7533	-1.72762	6.73967	-5.62022	3.25938e-05	Prkar2a	19087	1
ENSMUSG00000046057	11.931	1.26896	26.2495	9.68557	21.8498	7.53091	-2.04253	3.51961	-5.61997	3.26104e-05	NA	NA	1
ENSMUSG00000027709	19.3692	28.3326	18.5866	29.5046	19.401	34.6748	0.682796	4.51939	5.61881	3.2686e-05	Mccc1	72039	1
ENSMUSG00000002280	17.9795	28.7629	21.2069	47.3303	19.902	41.9166	0.969454	4.63287	5.61764	3.27621e-05	Narfl	67563	1
ENSMUSG00000035953	20.8448	42.1847	28.0457	51.848	27.2615	53.7569	0.963666	5.0125	5.61587	3.28787e-05	Tmem55b	219024	1
ENSMUSG00000024130	10.0013	33.8614	10.7422	15.8733	8.6863	20.5891	1.19816	3.66761	5.6156	3.2896e-05	Abca3	27410	1
ENSMUSG00000020814	20.4498	37.965	16.5861	30.2327	20.9166	31.1996	0.775524	4.54538	5.61497	3.29374e-05	Mxra7	67622	1
ENSMUSG00000018750	13.2181	35.6238	16.1908	28.6752	11.1465	29.94	1.23628	4.17376	5.61429	3.29823e-05	Zbtb4	75580	1
ENSMUSG00000032845	60.7047	25.62	46.0314	14.9283	39.2929	12.3757	-1.51423	4.71063	-5.61227	3.31158e-05	Alpk2	225638	1
ENSMUSG00000004567	28.3656	53.5529	30.0043	55.6391	29.8899	73.4424	1.03433	5.20483	5.61103	3.31979e-05	Mcoln1	94178	1
ENSMUSG00000011254	29.0053	19.3014	28.6718	14.7712	31.1782	13.3709	-0.923894	4.49039	-5.60978	3.32809e-05	Thg1l	66628	1
ENSMUSG00000018583	528.753	330.507	452.162	202.7	554.403	190.318	-1.12465	8.56066	-5.60713	3.34577e-05	G3bp1	27041	1
ENSMUSG00000015176	366.811	176.954	245.36	77.3476	412.297	77.38	-1.70733	7.67907	-5.60684	3.34774e-05	Nolc1	70769	1
ENSMUSG00000051726	31.5709	14.6493	21.1176	2.19996	33.8971	2.34814	-2.76436	3.62503	-5.60681	3.34793e-05	Kcnf1	382571	1
ENSMUSG00000030220	7.88529	14.5972	3.30061	10.8905	2.88665	10.7564	1.46828	3.03387	5.60625	3.35167e-05	Arhgdib	11857	1
ENSMUSG00000021996	469.031	196.132	606.402	324.322	604.251	248.254	-1.14979	8.67614	-5.60477	3.36158e-05	Esd	13885	1
ENSMUSG00000040549	328.451	149.939	214.226	85.4547	305.266	94.7475	-1.37931	7.57716	-5.60437	3.36428e-05	Ckap5	75786	1
ENSMUSG00000027086	27.8459	15.3856	23.3402	15.8157	30.3082	14.7359	-0.822545	4.41036	-5.6022	3.37892e-05	Fastkd1	320720	1
ENSMUSG00000050192	42.0676	27.7794	35.4363	15.1007	45.1584	17.4623	-1.06963	4.96967	-5.59995	3.39418e-05	Eif5a2	208691	1
ENSMUSG00000026520	66.116	39.0003	63.2096	33.6425	69.5464	27.9884	-0.995371	5.70141	-5.59935	3.3982e-05	Pycr2	69051	1
ENSMUSG00000096403	34.5263	18.4979	20.4163	10.8692	32.6276	9.54159	-1.20238	4.29269	-5.59929	3.39865e-05	NA	NA	1
ENSMUSG00000052331	8.70354	33.1388	5.98853	11.7002	6.19567	17.1406	1.44499	3.27484	5.59646	3.41793e-05	Ankrd44	329154	1
ENSMUSG00000020807	23.1022	8.76429	24.3664	13.6777	26.621	13.8217	-1.05603	4.23358	-5.59586	3.422e-05	4933427D14Rik	74477	1
ENSMUSG00000040102	41.8362	25.1394	31.4048	16.8356	38.7082	18.068	-0.913417	4.95774	-5.59566	3.42344e-05	Klhl42	232539	1
ENSMUSG00000056201	1938.95	1116.34	1567.17	742.971	1967.83	701.519	-1.11872	10.3234	-5.5893	3.46725e-05	Cfl1	12631	1
ENSMUSG00000048895	11.5599	37.6228	18.9933	28.1622	14.8722	28.1917	1.08307	4.14756	5.589	3.46935e-05	Cdk5r1	12569	1
ENSMUSG00000030403	93.4971	196.361	112.541	161.022	101.808	154.57	0.728209	6.87085	5.58717	3.48206e-05	Vasp	22323	1
ENSMUSG00000028851	276.69	134.701	184.432	65.8758	261.526	61.5375	-1.53413	7.24836	-5.58716	3.48212e-05	Nudc	18221	1
ENSMUSG00000022898	31.7688	53.3738	39.7844	68.3638	37.9644	61.715	0.743579	5.50735	5.58621	3.48876e-05	Dscr3	13185	1
ENSMUSG00000018909	39.8666	17.8937	23.1999	10.2442	19.5864	11.7936	-1.03099	4.30289	-5.58381	3.50558e-05	Arrb1	109689	1
ENSMUSG00000028882	83.7166	45.0818	100.446	64.8636	103.861	52.2445	-0.8401	6.29114	-5.58332	3.50899e-05	Ppp1r8	100336	1
ENSMUSG00000006736	55.7826	86.5019	57.7859	96.1938	51.9689	80.6893	0.667647	6.01537	5.57998	3.53252e-05	Tspan31	67125	1
ENSMUSG00000015869	97.9029	64.2966	112.675	69.4996	117.34	66.634	-0.708699	6.47039	-5.57809	3.54595e-05	Prpsap1	67763	1
ENSMUSG00000025474	42.262	25.2513	39.4101	21.3014	39.9911	22.9971	-0.809856	5.02924	-5.57636	3.55828e-05	Tubgcp2	74237	1
ENSMUSG00000022969	11.2857	18.1113	13.5384	21.822	10.7758	18.4904	0.721009	3.92741	5.57607	3.56032e-05	Il10rb	16155	1
ENSMUSG00000002395	39.7197	74.7744	63.78	154.634	42.9619	125.828	1.24469	6.06441	5.57444	3.57198e-05	Use1	67023	1
ENSMUSG00000004032	26.735	38.6566	22.5904	37.7819	21.1185	34.5812	0.658733	4.85477	5.57136	3.59404e-05	Gstm5	14866	1
ENSMUSG00000023191	28.0757	62.7574	25.9973	42.8905	22.8623	45.1323	0.954512	5.1361	5.57097	3.59684e-05	P3h3	14789	1
ENSMUSG00000029016	22.5321	44.7907	22.9082	36.773	23.5308	48.8117	0.909141	4.80222	5.56803	3.61813e-05	Clcn6	26372	1
ENSMUSG00000024640	617.786	440.258	910.836	352.751	982.348	290.261	-1.21012	9.33575	-5.56581	3.63427e-05	Psat1	107272	1
ENSMUSG00000034192	87.501	27.8088	165.787	76.6997	136.689	56.9037	-1.3488	6.45882	-5.5642	3.64602e-05	Lsm3	67678	1
ENSMUSG00000025352	20.2019	33.7912	19.2902	41.151	21.6935	43.7549	0.949135	4.61118	5.56347	3.65136e-05	Gdf11	14561	1
ENSMUSG00000064068	47.8759	31.0247	50.102	32.9141	56.1301	29.5685	-0.719479	5.38263	-5.56252	3.6583e-05	Mtx1	17827	1
ENSMUSG00000031380	11.607	50.993	7.48151	21.0948	6.19533	20.2896	1.76623	3.73511	5.56251	3.65839e-05	Vegfd	14205	1
ENSMUSG00000029169	433.047	264.992	345.31	172.183	459.624	171.245	-1.04315	8.22206	-5.5601	3.67613e-05	Dhx15	13204	1
ENSMUSG00000026603	66.9401	41.6787	81.8049	51.7906	82.5651	49.9251	-0.691421	6.02443	-5.55881	3.68561e-05	Smyd2	226830	1
ENSMUSG00000032123	21.5179	13.7747	19.0277	9.37976	18.0124	11.0492	-0.792965	3.92788	-5.55154	3.73972e-05	Dpagt1	13478	1
ENSMUSG00000025857	36.7484	22	34.4204	12.3764	41.9007	17.1153	-1.17175	4.73899	-5.55113	3.74286e-05	Dnaaf5	433956	1
ENSMUSG00000057130	71.516	41.5868	117.322	62.8582	111.665	50.3379	-0.949156	6.19655	-5.55083	3.74506e-05	Txnl4a	27366	1
ENSMUSG00000003099	64.5151	43.4608	53.8896	33.1038	77.4548	34.0128	-0.819348	5.67915	-5.54799	3.76647e-05	Ppp5c	19060	1
ENSMUSG00000021486	244.656	154.92	228.425	129.616	252.743	136.565	-0.788268	7.55099	-5.5475	3.77015e-05	Prelid1	66494	1
ENSMUSG00000039357	12.7268	25.906	13.4989	22.3849	13.9991	19.9803	0.760118	4.04777	5.54746	3.77052e-05	Fut11	73068	1
ENSMUSG00000013415	152.372	87.5697	142.601	92.3893	172.936	92.8715	-0.774594	6.93178	-5.54723	3.77226e-05	Igf2bp1	140486	1
ENSMUSG00000041057	259.934	135.164	193.373	72.0133	281.533	69.301	-1.46033	7.37986	-5.54712	3.77303e-05	Wdr43	72515	1
ENSMUSG00000096054	10.203	50.6987	6.89452	18.2037	8.61438	22.9617	1.70723	3.71233	5.54596	3.78182e-05	Syne1	64009	1
ENSMUSG00000026915	52.2986	27.9817	51.6006	22.2909	49.5745	27.6147	-0.986359	5.20597	-5.5447	3.79141e-05	Strbp	20744	1
ENSMUSG00000021595	295.876	159.87	232.401	90.8196	352.551	81.4174	-1.45096	7.6061	-5.54432	3.79431e-05	Nsun2	28114	1
ENSMUSG00000053553	40.9002	22.7681	36.2276	22.3297	47.6426	18.6659	-0.965705	4.99141	-5.54389	3.7976e-05	3110082I17Rik	73212	1
ENSMUSG00000020605	10.5716	24.4466	9.94017	20.2131	12.1712	23.5798	1.06324	3.8686	5.54288	3.80532e-05	Hs1bp3	58240	1
ENSMUSG00000075705	23.6023	58.7609	21.8789	37.1782	21.8609	35.5033	0.926502	4.77119	5.54109	3.819e-05	Msrb1	27361	1
ENSMUSG00000023018	56.9152	35.6077	46.1982	27.1781	61.7464	28.1228	-0.858947	5.37038	-5.53904	3.83475e-05	Smarcd1	83797	1
ENSMUSG00000057101	19.8739	12.922	20.8511	13.3501	23.0632	14.0514	-0.658761	4.19675	-5.53717	3.84914e-05	Zfp180	210135	1
ENSMUSG00000069565	173.859	104.196	148.117	106.083	180.486	105.572	-0.662735	7.08131	-5.53714	3.84939e-05	Dazap1	70248	1
ENSMUSG00000032239	31.9996	18.0488	24.5273	11.8743	27.3979	12.309	-1.01299	4.3538	-5.53257	3.88492e-05	Rp9	55934	1
ENSMUSG00000021929	161.203	107.717	172.869	81.3136	196.076	89.9818	-0.931957	7.13058	-5.53244	3.88589e-05	Kpna3	16648	1
ENSMUSG00000025931	4.9668	16.2638	6.14664	14.8805	6.12781	18.4221	1.54161	3.10127	5.53016	3.90375e-05	Paqr8	74229	1
ENSMUSG00000074457	6.62686	30.7545	36.3462	132.586	14.7371	105.212	2.34056	4.93901	5.52847	3.91702e-05	S100a16	67860	1
ENSMUSG00000040599	60.6064	33.4644	49.8676	30.4335	65.3802	29.3728	-0.907398	5.50707	-5.522	3.96829e-05	Mis12	67139	1
ENSMUSG00000020922	164.97	112.173	154.932	73.6921	182.981	68.204	-1.01776	6.97148	-5.52154	3.97192e-05	Lsm12	268490	1
ENSMUSG00000014599	697.678	377.056	538.732	135.78	722.623	174.095	-1.64096	8.74541	-5.52076	3.97814e-05	Csf1	12977	1
ENSMUSG00000079852	64.9772	19.6252	102.616	40.6897	110.36	33.7702	-1.59162	5.84904	-5.52067	3.97886e-05	Klra4	16635	1
ENSMUSG00000050628	45.5309	23.6032	64.9919	37.2608	55.573	29.5137	-0.888956	5.43407	-5.51886	3.99336e-05	Ubald2	319370	1
ENSMUSG00000036371	1078.06	607.056	870.43	333.049	1196.35	310.256	-1.386	9.44903	-5.51791	4.001e-05	Serbp1	66870	1
ENSMUSG00000024548	24.4859	104.922	27.5559	58.4151	17.3368	68.4104	1.73006	5.10325	5.51751	4.00428e-05	Setbp1	240427	1
ENSMUSG00000056900	14.1547	6.20286	12.1142	5.28209	11.6975	7.49182	-1.01324	3.31202	-5.51695	4.00875e-05	Usp13	72607	1
ENSMUSG00000029253	53.6842	35.2223	50.1479	32.3334	56.9539	35.1267	-0.645841	5.49075	-5.51522	4.0227e-05	Cenpc1	12617	1
ENSMUSG00000038489	12.9672	4.93985	15.3856	8.15926	13.8151	5.0253	-1.25102	3.09177	-5.51417	4.03126e-05	Polr2l	66491	1
ENSMUSG00000047044	44.3161	21.2626	59.0576	32.0716	71.4229	29.0522	-1.08041	5.48507	-5.51331	4.03822e-05	D030056L22Rik	225995	1
ENSMUSG00000024560	71.5947	48.0075	79.3648	51.5075	88.5035	50.5775	-0.670718	6.00013	-5.51222	4.04709e-05	Cxxc1	74322	1
ENSMUSG00000052632	20.1491	12.3459	15.05	6.13912	16.0505	7.44064	-1.04422	3.66528	-5.51146	4.05329e-05	Asap2	211914	1
ENSMUSG00000050910	54.1796	35.5783	45.3788	26.2339	61.6475	30.2443	-0.808489	5.45847	-5.50966	4.06795e-05	Cdr2l	237988	1
ENSMUSG00000021458	14.7936	36.3517	27.1923	64.5452	18.9911	50.3002	1.32503	4.68772	5.50762	4.08467e-05	2010111I01Rik	72061	1
ENSMUSG00000040414	22.3707	12.8116	21.1966	13.7873	23.6165	12.8664	-0.769323	4.12972	-5.50696	4.09013e-05	Slc25a28	246696	1
ENSMUSG00000022914	67.8486	162.743	65.9102	102.622	68.6267	124.009	0.918735	6.52144	5.50579	4.09974e-05	Brwd1	93871	1
ENSMUSG00000024498	224.105	133.429	163.402	76.9084	223.358	83.8372	-1.08064	7.1651	-5.50547	4.10237e-05	Tcerg1	56070	1
ENSMUSG00000035632	75.2616	46.7094	65.3635	38.2547	77.1625	44.5769	-0.75051	5.84177	-5.50535	4.10333e-05	Cnot3	232791	1
ENSMUSG00000005981	95.5724	58.7731	92.2787	61.2305	102.581	60.8966	-0.681564	6.40016	-5.50358	4.11804e-05	Trap1	68015	1
ENSMUSG00000029201	434.348	210.545	255.567	119.364	318.611	131.742	-1.132	7.97932	-5.5028	4.12444e-05	Ugdh	22235	1
ENSMUSG00000035401	65.8854	35.0786	75.2641	42.0348	74.5635	51.0749	-0.767177	5.87984	-5.50242	4.12762e-05	Emsy	233545	1
ENSMUSG00000035047	42.5859	30.2212	38.0855	19.6912	44.4477	25.5202	-0.750269	5.02255	-5.50219	4.12953e-05	Kri1	215194	1
ENSMUSG00000056216	75.5483	57.7521	88.231	50.9259	97.1823	48.6003	-0.729068	6.2276	-5.50167	4.13385e-05	Cebpg	12611	1
ENSMUSG00000019952	15.6501	9.06189	15.3567	5.83468	16.3726	6.51011	-1.17004	3.49143	-5.50158	4.13462e-05	Poc1b	382406	1
ENSMUSG00000028149	196.513	112.986	135.061	49.6653	196.803	63.3814	-1.28933	6.92063	-5.50148	4.13546e-05	Rap1gds1	229877	1
ENSMUSG00000029804	37.0882	22.4913	43.5692	18.1367	37.6197	18.1892	-1.01188	4.78726	-5.49924	4.15414e-05	Herc3	73998	1
ENSMUSG00000037062	397.771	858.125	340.199	634.63	421.303	629.224	0.86461	8.79097	5.49489	4.19064e-05	Sh3glb1	54673	1
ENSMUSG00000047554	27.6542	67.1354	37.6044	57.4042	30.9135	52.5738	0.888414	5.31946	5.49473	4.19205e-05	Tmem41b	233724	1
ENSMUSG00000028822	56.2656	98.0693	68.2451	132.567	66.4302	103.121	0.796826	6.36775	5.49091	4.2244e-05	Tmem50a	71817	1
ENSMUSG00000026923	9.02993	51.2936	9.34843	22.6744	7.30948	26.7016	1.89713	3.80352	5.48983	4.23359e-05	Notch1	18128	1
ENSMUSG00000028706	11.5002	22.4538	11.6023	20.4741	15.0049	20.0776	0.734357	3.98561	5.48938	4.23738e-05	Nsun4	72181	1
ENSMUSG00000054863	17.3637	3.22895	12.0759	5.56139	11.3609	5.30089	-1.554	3.23415	-5.48911	4.23972e-05	Fam19a5	106014	1
ENSMUSG00000034161	11.0938	48.7184	30.417	55.3537	19.5989	53.0958	1.50288	4.75671	5.48827	4.24692e-05	Scx	20289	1
ENSMUSG00000096768	57.353	24.851	58.9682	34.7107	91.3209	37.1144	-1.08914	5.60289	-5.48443	4.27988e-05	Erdr1	170942	1
ENSMUSG00000019432	298.047	179.23	308.676	204.655	362.038	203.752	-0.718672	7.98807	-5.48352	4.28769e-05	Ddx39b	53817	1
ENSMUSG00000026672	67.5131	31.5012	35.2786	16.6842	38.0161	19.0236	-1.06001	4.9788	-5.48164	4.30397e-05	Optn	71648	1
ENSMUSG00000028970	59.5231	32.9683	43.4178	16.1403	65.7576	17.6363	-1.39472	5.35123	-5.48003	4.31796e-05	Abcb1b	18669	1
ENSMUSG00000026279	34.0524	23.8189	35.054	17.923	36.2125	17.2005	-0.853407	4.85181	-5.47725	4.34227e-05	Thap4	67026	1
ENSMUSG00000023021	78.1359	51.2019	82.1903	53.9335	89.3117	46.5392	-0.719842	6.09115	-5.47379	4.3726e-05	Cers5	71949	1
ENSMUSG00000027163	24.11	39.445	20.1001	38.0006	22.5024	32.9724	0.722371	4.66275	5.47023	4.40412e-05	Commd9	76501	1
ENSMUSG00000019487	71.8997	47.8596	71.3631	47.1089	85.7775	50.1194	-0.654183	5.97771	-5.46908	4.41438e-05	Trip10	106628	1
ENSMUSG00000028962	69.0508	126.275	76.5314	109.047	67.4971	128.783	0.769849	6.36803	5.46632	4.43899e-05	Slc4a2	20535	1
ENSMUSG00000014470	21.3125	42.1251	23.0288	32.5709	22.6719	34.4631	0.697126	4.70796	5.46414	4.45856e-05	Rnf166	68718	1
ENSMUSG00000030323	15.2485	37.2749	16.2852	23.7645	16.8304	30.1903	0.898656	4.3532	5.46397	4.46007e-05	Ift122	81896	1
ENSMUSG00000001380	165.586	97.0557	125.374	64.3916	173.842	58.391	-1.10012	6.78782	-5.46263	4.47216e-05	Hars	15115	1
ENSMUSG00000021252	21.8884	36.8856	24.6597	37.4447	22.3451	34.9209	0.667878	4.81645	5.46078	4.4889e-05	0610007P14Rik	58520	1
ENSMUSG00000036197	84.9314	51.8001	82.6002	41.8099	94.2552	52.4802	-0.847101	6.10138	-5.45931	4.50223e-05	Gxylt1	223827	1
ENSMUSG00000052833	196.291	127.455	169.037	87.2062	205.762	80.6944	-0.975338	7.16694	-5.4552	4.53971e-05	Sae1	56459	1
ENSMUSG00000026171	14.0441	23.2574	14.6326	24.5425	15.3357	23.7983	0.702576	4.17325	5.45447	4.54636e-05	Rnf25	57751	1
ENSMUSG00000041912	67.0617	47.3034	60.9328	39.4523	70.8135	37.3883	-0.6837	5.86101	-5.45204	4.56877e-05	Tdrkh	72634	1
ENSMUSG00000026643	140.202	88.0765	111.81	66.8061	148.232	74.0293	-0.803135	6.76217	-5.45198	4.56926e-05	Nmt2	18108	1
ENSMUSG00000041135	79.9828	45.5178	51.75	14.4156	66.1571	14.6822	-1.61221	5.49306	-5.44549	4.62954e-05	Ripk2	192656	1
ENSMUSG00000039849	38.5772	24.8331	35.1797	20.5137	33.6101	20.3177	-0.713741	4.87104	-5.44264	4.65629e-05	Pcif1	228866	1
ENSMUSG00000030316	31.9029	23.3794	32.9468	15.5637	37.8635	16.3526	-0.91583	4.63285	-5.44234	4.65904e-05	Tamm41	68971	1
ENSMUSG00000018697	65.8806	35.2503	41.3548	18.6259	61.3963	16.4924	-1.317	5.25193	-5.44207	4.66167e-05	Aatf	56321	1
ENSMUSG00000021276	47.0287	22.8502	50.2708	29.72	54.8049	22.8312	-1.02055	5.27799	-5.44163	4.6658e-05	Cinp	67236	1
ENSMUSG00000040663	99.3228	36.5898	121.805	47.0524	127.292	49.8455	-1.38901	6.31513	-5.44076	4.674e-05	Clcf1	56708	1
ENSMUSG00000027531	109.176	73.4326	98.9016	55.9457	120.239	53.672	-0.852283	6.42828	-5.44039	4.67744e-05	Impa1	55980	1
ENSMUSG00000031458	13.1889	21.8566	15.2745	23.4715	12.5855	22.8787	0.73821	3.98603	5.44035	4.67788e-05	Coprs	66423	1
ENSMUSG00000033909	110.795	67.5898	101.181	43.1947	132.873	47.6948	-1.13925	6.40994	-5.43915	4.68921e-05	Usp36	72344	1
ENSMUSG00000019124	16.8815	46.8924	15.482	30.1026	13.9623	32.4681	1.21982	4.12222	5.43602	4.7189e-05	Scrn1	69938	1
ENSMUSG00000026187	29.1716	61.9452	24.7648	43.7571	25.9799	50.4079	0.954941	5.09521	5.43309	4.74695e-05	Xrcc5	22596	1
ENSMUSG00000020720	183.566	110.958	172.601	111.212	196.482	90.4056	-0.826341	7.195	-5.43249	4.75271e-05	Psmd12	66997	1
ENSMUSG00000041548	36.9364	86.3278	30.6447	57.9232	28.2757	57.1568	1.05262	5.29675	5.43143	4.76288e-05	Hspb8	80888	1
ENSMUSG00000070284	13.5239	28.0508	13.9732	23.0993	10.8599	22.7643	0.948624	4.12756	5.43021	4.77463e-05	Gmppb	331026	1
ENSMUSG00000079316	21.9155	47.5706	45.5686	111.065	30.6343	95.9013	1.35216	5.50345	5.42988	4.77788e-05	Rab9	56382	1
ENSMUSG00000033809	18.0339	10.1446	14.0523	7.15684	14.6358	8.07506	-0.894379	3.55085	-5.42731	4.80273e-05	Alg3	208624	1
ENSMUSG00000003849	53.9167	15.4016	53.5157	27.0475	42.2893	22.8301	-1.22386	4.98372	-5.42358	4.83905e-05	Nqo1	18104	1
ENSMUSG00000034205	26.3757	135.448	46.0721	123.509	50.9398	117.808	1.66511	6.07945	5.42124	4.86202e-05	Loxl2	94352	1
ENSMUSG00000019826	7.63387	13.941	8.00447	11.1364	5.1244	12.8937	0.889891	3.1131	5.41996	4.87464e-05	Zbtb24	268294	1
ENSMUSG00000041939	17.9305	34.0328	20.9606	31.7773	13.9883	29.352	0.869326	4.40956	5.41887	4.88543e-05	Mvk	17855	1
ENSMUSG00000024097	238.881	74.3063	328.955	155.409	296.728	145.328	-1.26797	7.68817	-5.41729	4.90102e-05	Srsf7	225027	1
ENSMUSG00000045896	101.135	70.7074	91.5549	55.1646	117.069	54.4653	-0.782951	6.40052	-5.4159	4.91489e-05	Paip2b	232164	1
ENSMUSG00000028820	585.164	369.264	477.007	202.878	574.456	240.182	-1.05015	8.64722	-5.41516	4.92222e-05	Sfpq	71514	1
ENSMUSG00000021900	8.20659	22.394	7.4906	12.8582	7.71463	12.6687	0.979094	3.29909	5.41152	4.95855e-05	Btd	26363	1
ENSMUSG00000030284	16.7216	42.1251	33.4211	77.9234	27.2564	66.738	1.29216	4.99991	5.41119	4.96189e-05	Creld1	171508	1
ENSMUSG00000024912	94.5831	27.0666	67.2881	5.37829	120.69	6.48227	-3.23805	5.38877	-5.41047	4.96914e-05	Fosl1	14283	1
ENSMUSG00000021477	275.022	570.425	209.322	506.988	282.74	439.988	0.992486	8.32798	5.40714	5.00275e-05	Ctsl	13039	1
ENSMUSG00000026785	16.132	2.87183	23.5383	9.01328	16.8304	10.1937	-1.51763	3.64859	-5.40551	5.01931e-05	Pkn3	263803	1
ENSMUSG00000072476	21.9037	11.2665	17.1363	8.51918	15.6281	8.34137	-0.962482	3.78886	-5.40266	5.04827e-05	NA	NA	1
[truncated: 5,877 more rows]

## Sheet: Table S2  PROL_KOvsWT
Supplementary Table S2. Differentially expressed genes in proliferating LAP2alpha knockout versus wildtype myoblasts
WT: wildtype, KO: LAP2alpha knockout, PROL: proliferating, logFC: log fold change, AveExpr: average expression
Ensembl Id	WT PROL-rep1	LAP2alpha KO PROL-rep1	WT PROL-rep2	LAP2alpha KO PROL-rep2	WT PROL-rep3	LAP2alpha KO PROL-rep3	logFC	AveExpr	t	p-value	Gene symbol	entrez Id	Differential Expression?
ENSMUSG00000104268	24.3381	1.68994	16.2153	5.92698	17.2683	11.3696	-2.0003	2.83881	-5.01445	0.000111772	NA	NA	1
ENSMUSG00000040121	30.053	10.3009	28.6196	19.7912	23.9201	17.9111	-0.837859	3.75214	-4.72103	0.00020606	Rep15	66532	1
ENSMUSG00000097163	49.2851	15.166	41.2114	26.33	38.5566	26.5191	-0.964245	4.17669	-4.48565	0.000338588	NA	NA	1
ENSMUSG00000028339	4.24387	35.498	7.80683	22.212	11.9632	19.224	1.79033	4.72419	4.37361	0.000429554	Col15a1	12819	1
ENSMUSG00000015647	48.4976	27.4154	51.1693	20.8281	43.0105	31.1808	-0.862368	5.48053	-4.31318	0.00048857	Lama5	16776	1
ENSMUSG00000038213	29.7178	12.74	30.7063	19.55	23.4825	16.044	-0.809551	4.19982	-3.8998	0.00118505	Tapbpl	213233	1
ENSMUSG00000100599	41.0199	13.1638	47.0758	31.2962	39.2463	29.3546	-0.885199	4.14498	-3.82375	0.00139583	1700120C14Rik	73600	1
ENSMUSG00000100431	24.4583	8.12962	27.5243	18.7515	21.0108	14.9045	-0.885689	3.37686	-3.81108	0.00143442	NA	NA	1
ENSMUSG00000027322	24.8658	6.91558	15.3049	12.3636	19.9115	13.5846	-0.921486	3.01611	-3.67203	0.00193544	Siglec1	20612	1
ENSMUSG00000057948	27.1776	8.84647	33.2425	21.2113	24.8495	24.2259	-0.775018	3.98924	-3.36441	0.00375246	Unc13d	70450	1
ENSMUSG00000022679	19.058	7.44513	15.5433	11.3538	12.339	9.613	-0.73524	3.43447	-3.32283	0.00410273	Mpv17l	93734	1
ENSMUSG00000061882	23.0234	7.84521	19.7005	12.0146	16.437	13.095	-0.877167	3.49336	-3.22705	0.00503738	Ccdc62	208908	1
ENSMUSG00000046721	189.224	95.6976	194.243	116.466	136.86	95.4869	-0.744144	7.09747	-3.14153	0.00604713	Rpl14-ps1	100040970	1
ENSMUSG00000032845	60.7047	21.2089	46.0314	29.3554	39.2929	34.4088	-0.785688	4.71063	-2.98227	0.00848327	Alpk2	225638	1
ENSMUSG00000097868	23.3247	8.47216	25.972	18.5173	20.6053	18.7333	-0.703542	3.723	-2.80375	0.0123544	A330069E16Rik	606735	1
ENSMUSG00000100967	15.0884	5.843	13.2633	9.28189	13.1743	11.1017	-0.726232	3.09059	-2.73904	0.0141422	NA	NA	1
ENSMUSG00000062038	29.0251	0.0149844	22.5572	31.6977	41.3011	34.0347	-3.65983	3.90001	-2.64046	0.0173515	NA	NA	1
ENSMUSG00000091993	12.3498	4.29572	13.5669	9.51769	11.0024	11.6662	-0.662639	2.85126	-2.60387	0.0187115	NA	NA	1
ENSMUSG00000023885	66.2038	184.054	41.4058	121.158	56.1642	53.8292	0.985005	7.20216	2.56783	0.0201499	Thbs2	21826	1
ENSMUSG00000087575	13.2117	4.79889	13.3309	10.4848	11.236	9.45322	-0.699789	3.00811	-2.54841	0.0209677	NA	NA	1
ENSMUSG00000084319	194.022	47.5799	93.5815	1.61945	144.292	130.298	-2.67159	6.83565	-2.53273	0.0216514	NA	NA	1
ENSMUSG00000086629	14.3242	6.02791	16.9035	12.998	12.4562	9.04743	-0.703547	3.2096	-2.47905	0.024155	2810403D21Rik	69964	1
ENSMUSG00000063011	26.4539	11.5847	47.6616	18.3909	45.8019	34.8286	-0.990934	5.0708	-2.44972	0.0256357	Msln	56047	1
ENSMUSG00000090258	101.048	42.5898	117.48	86.664	93.9277	73.6617	-0.674721	6.16225	-2.375	0.0298052	Churc1	211151	1
ENSMUSG00000056457	19.4573	75.006	20.8709	54.4973	34.5261	28.2831	1.01268	3.4759	2.36251	0.0305613	Prl2c3	18812	1
ENSMUSG00000064356	341.619	134.022	458.513	345.351	355.615	308.506	-0.651	8.18628	-2.23046	0.0397287	ATP8	17706	1
ENSMUSG00000067189	0.0133876	4.76473	1.36531	4.35249	0.170161	3.25826	4.96875	-0.79492	4.77411	0.000184357	NA	NA	0
ENSMUSG00000086165	0.147264	0.0449531	0.220568	0.0157198	0.151929	0.0166442	-2.89758	-2.94509	-4.63753	0.00024562	NA	NA	0
ENSMUSG00000107811	0.200546	0.0449531	0.138349	0.0157198	0.0844051	0.0166442	-2.55773	-3.66285	-4.61721	0.000256367	NA	NA	0
ENSMUSG00000064023	1.2986	0.164828	0.57316	0.235797	0.455788	0.116509	-2.10484	-2.05114	-4.58178	0.000276268	Klk8	259277	0
ENSMUSG00000068014	1.52378	0.0149844	0.679095	0.0157198	1.09794	0.0166442	-6.06911	-3.01922	-4.55594	0.000291771	NA	NA	0
ENSMUSG00000026365	0.0133876	0.301186	0.0197641	0.292388	0.0374759	0.308916	3.82065	-0.73257	4.53764	0.000303288	Cfh	12628	0
ENSMUSG00000071716	0.477134	0.0149844	0.63008	0.0157198	0.843376	0.227692	-4.08978	-2.48955	-4.39443	0.000410942	Apol7e	666348	0
ENSMUSG00000060096	14.2535	8.70112	14.5575	3.80387	9.00872	6.97457	-1.00233	2.89017	-4.19963	0.000622661	NA	NA	0
ENSMUSG00000022753	7.60148	2.86261	6.42097	3.65296	5.98398	4.56217	-0.886447	1.87972	-4.1381	0.000710331	Tmem30c	71027	0
ENSMUSG00000020072	13.0987	4.73326	9.74925	6.17944	8.83316	5.63039	-0.940001	2.38929	-4.12591	0.000729143	Pbld2	67307	0
ENSMUSG00000021751	1.76689	0.540636	2.33493	1.10761	1.79175	1.34385	-1.071	0.136987	-4.05793	0.000843584	Acox2	93732	0
ENSMUSG00000031766	0.159312	0.0611362	0.2514	0.0157198	0.184003	0.0709041	-2.236	-2.73077	-4.02611	0.000903236	Slc12a3	20497	0
ENSMUSG00000058057	14.1609	4.06915	9.9876	7.04686	11.7526	7.59873	-0.99658	2.50028	-4.01478	0.000925488	Mettl7a3	668178	0
ENSMUSG00000081594	0.381011	0.10549	0.282232	0.0578487	0.196495	0.102861	-1.70346	-2.40357	-3.90492	0.00117204	NA	NA	0
ENSMUSG00000107478	2.42717	6.8047	6.76131	17.5734	3.24048	7.85138	1.41163	3.29785	3.78791	0.00150782	Atn1	13498	0
ENSMUSG00000086061	0.871265	0.232557	0.855391	0.634135	0.599614	0.107521	-1.60467	-1.06074	-3.73162	0.00170221	NA	NA	0
ENSMUSG00000068263	0.775677	0.257731	0.613478	0.314081	0.795771	0.251993	-1.41343	-1.65173	-3.69829	0.00182899	Efcc1	58229	0
ENSMUSG00000045291	0.0133876	0.111783	0.0197641	0.178891	0.0594212	0.149797	2.52913	-3.18388	3.635	0.0020962	E330021D16Rik	100502936	0
ENSMUSG00000109781	9.22432	0.190601	4.2817	0.481339	2.12735	0.670427	-3.52012	-1.07372	-3.62782	0.00212886	NA	NA	0
ENSMUSG00000021187	3.06281	1.17897	3.67929	2.3457	3.03588	2.03159	-0.87168	0.579384	-3.6107	0.00220887	Tc2n	74413	0
ENSMUSG00000108802	2.71688	0.529248	3.66427	2.12531	2.70974	1.9214	-1.22685	0.645982	-3.60875	0.00221815	NA	NA	0
ENSMUSG00000098048	0.0133876	0.139954	0.0197641	0.213789	0.016881	0.250661	3.56156	-4.28297	3.59302	0.00229462	NA	NA	0
ENSMUSG00000063902	0.4359	0.13396	0.171157	0.0157198	0.404469	0.0166442	-3.25497	-2.58445	-3.52443	0.00265988	NA	NA	0
ENSMUSG00000028707	0.147264	0.404578	0.0197641	0.424434	0.169823	0.449392	2.34109	-2.56952	3.50877	0.00275103	Dmbx1	140477	0
ENSMUSG00000042873	5.69963	1.52541	3.92397	2.58024	2.99368	2.13145	-1.01939	1.38064	-3.48652	0.00288599	Lhfpl4	269788	0
ENSMUSG00000020732	0.0401628	0.254734	0.0197641	0.291444	0.20291	0.282618	2.31115	-2.74097	3.47542	0.00295579	Rab37	58222	0
ENSMUSG00000104069	0.329603	0.0752215	0.415047	0.0785988	0.191093	0.185083	-1.53457	-2.21231	-3.46374	0.00303098	NA	NA	0
ENSMUSG00000026875	4.13061	2.11459	2.11476	1.3629	2.17765	0.648789	-1.12609	0.428458	-3.41781	0.00334567	Traf1	22029	0
ENSMUSG00000031137	0.38824	0.0749218	0.138349	0.0471593	0.253215	0.0832208	-1.88678	-2.92028	-3.40783	0.00341819	Fgf13	14168	0
ENSMUSG00000107730	0.174039	0.0149844	0.138349	0.0157198	0.253215	0.0166442	-3.53289	-4.64868	-3.39829	0.00348904	NA	NA	0
ENSMUSG00000084790	9.33892	3.81532	11.379	8.15573	10.4126	6.93928	-0.791539	2.36969	-3.38527	0.00358801	NA	NA	0
ENSMUSG00000109967	0.11915	1.40254	0.0197641	0.118841	0.016881	0.225695	3.28585	-4.38781	3.37452	0.00367183	NA	NA	0
ENSMUSG00000045699	0.0672057	0.504673	0.249028	0.840379	0.140112	0.193405	1.76174	-2.1275	3.36624	0.00373774	NA	NA	0
ENSMUSG00000108358	0.789868	1.03392	0.454575	1.1161	0.0844051	0.715699	1.55703	-0.607837	3.35299	0.0038456	NA	NA	0
ENSMUSG00000091045	0.256239	0.439042	0.33599	0.53573	0.151929	0.67542	1.20399	-1.12419	3.31383	0.00418278	Vmn2r55	100042499	0
ENSMUSG00000102805	2.77337	2.74004	0.924566	2.83144	0.469292	4.27788	1.54431	1.13958	3.30888	0.00422737	Arfip1	99889	0
ENSMUSG00000103427	0.0937132	0.0749218	0.217405	0.0157198	0.118167	0.0166442	-2.27772	-2.91686	-3.30672	0.00424701	NA	NA	0
ENSMUSG00000093355	0.758006	0.0149844	0.543909	0.093061	0.770787	0.415438	-3.08063	-3.77546	-3.29887	0.00431913	Snora26	100313943	0
ENSMUSG00000084911	2.46787	0.663508	1.86099	1.3475	1.87784	1.02029	-1.10124	0.0550599	-3.29581	0.00434752	NA	NA	0
ENSMUSG00000036602	0.816643	1.69323	0.849857	2.32181	1.26608	1.48133	0.907506	0.660496	3.27262	0.00456905	Alx1	216285	0
ENSMUSG00000108372	0.424119	0.142651	0.486593	0.305278	0.607041	0.205389	-1.27217	-1.73259	-3.27232	0.00457204	NA	NA	0
ENSMUSG00000102325	6.15187	1.87544	6.25416	4.40782	7.12345	4.38074	-0.986931	1.32313	-3.25375	0.00475753	NA	NA	0
ENSMUSG00000015134	6.29511	1.90541	4.91731	3.42691	5.11461	3.80153	-0.911891	1.37973	-3.2462	0.00483503	Aldh1a3	56847	0
ENSMUSG00000105018	0.0133876	1.59134	1.9104	1.85367	0.697861	2.05622	3.05273	0.402871	3.23765	0.00492443	NA	NA	0
ENSMUSG00000108774	0.0133876	1.59134	1.9104	1.85367	0.697861	2.05622	3.05273	0.402871	3.23765	0.00492443	NA	NA	0
ENSMUSG00000057897	0.174039	0.0449531	0.296462	0.204357	0.253215	0.0166442	-2.11082	-1.73045	-3.20865	0.00523956	Camk2b	12323	0
ENSMUSG00000059195	0.464014	1.21493	0.0197641	0.662117	0.016881	0.654781	3.79816	-1.68145	3.20731	0.00525465	NA	NA	0
ENSMUSG00000081593	0.129592	0.477402	0.0197641	0.112868	0.11918	0.374494	1.96086	-3.16602	3.17989	0.00557173	NA	NA	0
ENSMUSG00000021348	0.0495341	0.314672	0.0197641	0.292073	0.219453	0.306253	2.31204	-4.01858	3.16523	0.00574885	Prl7d1	18814	0
ENSMUSG00000054626	0.281139	0.99676	0.0604782	0.685696	0.227219	0.42376	2.02111	-1.47722	3.14771	0.00596788	Xlr	22441	0
ENSMUSG00000101556	0.0672057	0.0149844	0.177877	0.0157198	0.118167	0.0166442	-2.79508	-3.42603	-3.14324	0.00602509	NA	NA	0
ENSMUSG00000069554	0.147264	0.0596378	0.165228	0.0594207	0.278199	0.0166442	-2.25571	-2.98682	-3.11302	0.00642602	NA	NA	0
ENSMUSG00000022383	0.174039	0.434547	0.0988206	0.487313	0.151929	0.282951	1.4841	-1.24242	3.10723	0.00650587	Ppara	19013	0
ENSMUSG00000094989	1.6456	0.842421	0.53877	0.0157198	0.921028	0.175762	-2.8258	-1.17276	-3.10252	0.00657146	NA	NA	0
ENSMUSG00000089907	0.0666702	0.118376	0.26563	0.0157198	0.205611	0.0166442	-2.22018	-3.70601	-3.07717	0.00693578	NA	NA	0
ENSMUSG00000080776	0.358787	0.601772	0.282232	0.564968	0.0648231	0.642465	1.66057	-1.24264	3.06894	0.00705822	Gm12174	620678	0
ENSMUSG00000048538	0.544072	0.237352	0.206733	0.0870875	0.338971	0.0166442	-2.26799	-2.74122	-3.06777	0.00707581	NA	NA	0
ENSMUSG00000057446	0.0977294	0.0773193	0.0197641	0.33263	0.016881	0.183752	2.32316	-3.35462	3.06723	0.00708395	Cts8	56094	0
ENSMUSG00000083914	0.875013	0.427354	0.792541	0.487942	0.822781	0.314242	-1.03879	-0.746325	-3.0547	0.0072751	NA	NA	0
ENSMUSG00000092252	0.0621184	0.415966	0.0197641	0.518438	0.016881	0.186082	3.63872	-3.61401	3.05329	0.00729688	NA	NA	0
ENSMUSG00000015316	1.8673	0.520856	1.86969	1.14503	1.36635	1.09119	-0.971725	-0.309674	-3.04496	0.00742721	Slamf1	27218	0
ENSMUSG00000107976	2.75517	0.966491	4.3568	2.75379	2.88969	2.36946	-0.819638	0.785136	-3.03871	0.00752636	NA	NA	0
ENSMUSG00000106062	0.0133876	0.0749218	0.0988206	0.204357	0.016881	0.183086	2.34565	-2.63186	3.02884	0.00768579	NA	NA	0
ENSMUSG00000000730	0.0937132	0.0449531	0.0988206	0.0157198	0.151929	0.0166442	-2.28839	-3.65967	-3.01934	0.00784227	Dnmt3l	54427	0
ENSMUSG00000089818	3.25586	1.41602	3.14763	2.31961	3.96434	2.74762	-0.733787	1.12835	-3.01621	0.00789459	NA	NA	0
ENSMUSG00000051225	0.0133876	0.167825	0.0197641	0.0830004	0.200884	0.222366	1.97869	-2.94169	3.01232	0.00795988	Fam83a	239463	0
ENSMUSG00000017943	0.174039	0.134859	0.0197641	0.204357	0.016881	0.183086	2.04301	-2.12622	3.001	0.00815322	Gdap1l1	228858	0
ENSMUSG00000104022	7.36318	3.36848	6.10632	4.66814	6.32059	5.17733	-0.61474	2.02236	-2.9932	0.00828913	NA	NA	0
ENSMUSG00000052334	0.200814	0.0988968	0.358126	0.187065	0.320739	0.0952046	-1.2166	-2.30864	-2.99131	0.00832234	1700024B05Rik	100503856	0
ENSMUSG00000093405	0.174039	0.0449531	0.415047	0.172917	0.253215	0.0832208	-1.58783	-3.5664	-2.98739	0.00839177	NA	NA	0
ENSMUSG00000082154	0.145389	0.0149844	0.449436	0.0157198	0.169485	0.0166442	-3.79747	-3.41476	-2.98081	0.00850951	NA	NA	0
ENSMUSG00000045102	0.27873	0.0749218	0.385796	0.110038	0.228231	0.176428	-1.3609	-1.96842	-2.97321	0.00864756	Poln	272158	0
ENSMUSG00000104434	0.583967	0.0149844	0.614269	0.298676	0.232283	0.227359	-2.16179	-1.74666	-2.96959	0.00871398	NA	NA	0
ENSMUSG00000010803	0.0133876	0.0749218	0.0197641	0.0785988	0.016881	0.0499325	2.01647	-3.94656	2.96553	0.00878905	Gabra1	14394	0
ENSMUSG00000084373	0.666434	0.289798	0.213057	0.0157198	0.13201	0.05426	-2.10825	-3.14074	-2.95881	0.008915	NA	NA	0
ENSMUSG00000029053	0.0840741	0.115679	0.0592924	0.298047	0.0844051	0.282951	1.47889	-3.037	2.95747	0.00894022	Prkcz	18762	0
ENSMUSG00000081650	0.704723	0.246343	0.656564	0.406513	0.794083	0.489006	-0.983481	-1.3884	-2.94771	0.00912655	NA	NA	0
ENSMUSG00000020805	1.16472	1.36358	0.57316	1.30474	0.962218	2.03824	0.802285	0.212403	2.94454	0.00918787	Slc13a5	237831	0
ENSMUSG00000044103	1.0694	1.76246	1.22775	1.8914	1.01252	1.60683	0.675723	0.356677	2.94037	0.00926928	Il1f9	215257	0
ENSMUSG00000083394	0.655189	0.281406	0.781473	0.0210645	0.42844	0.059919	-3.06289	-1.58473	-2.93022	0.00947004	NA	NA	0
ENSMUSG00000102685	0.237496	0.457023	0.390539	0.693871	0.23836	0.83121	1.19929	-1.14056	2.92383	0.00959864	NA	NA	0
ENSMUSG00000087591	0.0133876	0.104891	0.0197641	0.152482	0.016881	0.0166442	1.98119	-3.10413	2.91961	0.00968434	Gm14635	100043946	0
ENSMUSG00000054598	2.77605	0.984473	3.16107	1.72194	1.84307	1.72933	-0.831382	0.479918	-2.9026	0.0100381	9130230L23Rik	231253	0
ENSMUSG00000097667	7.68983	2.9732	4.13307	5.04322	6.05556	2.92738	-0.735601	1.47523	-2.89931	0.0101078	NA	NA	0
ENSMUSG00000073758	0.174039	0.464515	0.296462	0.67595	0.422025	0.59919	1.05118	-1.14842	2.89397	0.0102222	Sh3d21	66938	0
ENSMUSG00000068876	3.00418	1.43221	3.35871	1.54588	2.54161	2.71034	-0.703537	1.1605	-2.87728	0.0105877	Cgn	70737	0
ENSMUSG00000102827	0.040966	0.202888	0.117794	0.151539	0.0519935	0.120171	1.33554	-2.78318	2.87203	0.0107054	NA	NA	0
ENSMUSG00000055368	0.0674735	0.136957	0.0596876	0.237368	0.016881	0.119172	1.93083	-2.62825	2.87141	0.0107194	Slc6a2	20538	0
ENSMUSG00000107482	0.181	0.0149844	0.317016	0.0157198	0.0992604	0.0166442	-3.49484	-4.37033	-2.8699	0.0107534	NA	NA	0
ENSMUSG00000080364	0.522116	0.0449531	0.454575	0.110038	0.253215	0.349527	-1.74296	-2.67325	-2.86809	0.0107944	NA	NA	0
ENSMUSG00000103273	2.46171	1.1526	4.03109	2.5793	2.99739	2.46234	-0.669633	0.763179	-2.86483	0.0108686	NA	NA	0
ENSMUSG00000027720	0.318357	0.0149844	0.375914	0.232338	0.152604	0.105524	-1.90942	-2.87769	-2.84764	0.0112684	Il2	16183	0
ENSMUSG00000032589	0.684106	1.31383	0.969232	1.42641	1.03312	1.88745	0.803825	0.153708	2.83957	0.011461	Bsn	12217	0
ENSMUSG00000082099	0.14057	0.0149844	0.0988206	0.0157198	0.15463	0.0509311	-2.51677	-3.58964	-2.83035	0.0116847	NA	NA	0
ENSMUSG00000010080	0.495341	0.914046	0.296462	1.70308	0.354501	0.815564	1.50222	-0.874982	2.82847	0.011731	Epn3	71889	0
ENSMUSG00000026787	0.327996	0.0149844	0.3854	0.303077	0.300145	0.224363	-1.77498	-2.30381	-2.82396	0.0118425	Gad2	14417	0
ENSMUSG00000002885	2.69091	6.72798	5.03985	7.68697	6.19533	8.63932	0.828559	3.09722	2.82094	0.0119175	Adgre5	26364	0
ENSMUSG00000109390	5.5762	2.40229	6.9214	4.34746	5.01299	4.08914	-0.730298	1.80655	-2.81864	0.0119751	NA	NA	0
ENSMUSG00000034265	0.227589	0.434547	0.177877	0.235797	0.118167	0.449392	1.07781	-1.53725	2.81854	0.0119776	Zdhhc14	224454	0
ENSMUSG00000081431	0.302292	0.107288	0.486197	0.143679	0.233971	0.18009	-1.20312	-1.8035	-2.81353	0.012104	NA	NA	0
ENSMUSG00000030220	7.88529	8.70592	3.30061	9.25894	2.88665	4.87674	0.767958	3.03387	2.80861	0.0122294	Arhgdib	11857	0
ENSMUSG00000040666	0.066938	0.374609	0.217405	0.204357	0.151929	0.482681	1.40942	-1.74928	2.80849	0.0122324	Sh3bgr	50795	0
ENSMUSG00000029322	0.522116	0.104891	1.67995	0.392994	0.692122	0.416104	-1.69784	-1.65207	-2.80018	0.0124472	Plac8	231507	0
ENSMUSG00000046440	0.533897	0.483695	0.201989	0.0157198	0.438231	0.0166442	-2.84706	-2.54984	-2.78992	0.0127173	NA	NA	0
ENSMUSG00000058073	0.900182	3.52133	2.13848	2.86163	0.996655	2.31853	1.23883	1.20825	2.78947	0.0127292	NA	NA	0
ENSMUSG00000056162	0.471779	0.0149844	0.524144	0.365956	0.322765	0.215375	-2.05987	-1.79732	-2.78773	0.0127756	Cndp1	338403	0
ENSMUSG00000021792	0.178858	1.00395	0.256934	0.707704	0.388263	0.385479	1.3456	0.0434246	2.78301	0.0129023	Fam213a	70564	0
ENSMUSG00000030043	0.177787	0.0449531	0.256934	0.0785988	0.0833922	0.0502654	-1.47366	-3.55128	-2.76519	0.0133917	Tacr1	21336	0
ENSMUSG00000095344	0.216344	0.0149844	0.207523	0.0157198	0.143151	0.10386	-2.68831	-3.76906	-2.76109	0.0135066	NA	NA	0
ENSMUSG00000080006	0.151815	0.04795	0.0711508	0.0496745	0.23262	0.0582546	-1.41826	-3.64176	-2.75866	0.0135754	NA	NA	0
ENSMUSG00000104577	0.312734	0.794771	0.105145	0.300876	0.37037	0.477687	1.04812	-1.84011	2.74391	0.0139993	NA	NA	0
ENSMUSG00000046580	1.52137	18.0082	6.89293	8.88481	6.89387	6.07246	1.3202	2.32747	2.74243	0.0140425	NA	NA	0
ENSMUSG00000087292	0.0401628	0.104891	0.138349	0.204357	0.016881	0.183086	1.81511	-2.92603	2.74172	0.0140634	NA	NA	0
ENSMUSG00000024354	0.827889	0.296391	1.05264	0.797621	0.970659	0.659775	-0.819363	-0.62869	-2.74092	0.014087	Slc23a1	20522	0
ENSMUSG00000100113	0.495341	0.224765	0.217405	0.110038	0.759646	0.183086	-1.41761	-1.77497	-2.7394	0.0141314	NA	NA	0
ENSMUSG00000053205	2.24215	1.30214	1.19771	0.141478	1.8326	1.32188	-1.46384	0.34745	-2.73681	0.014208	Styx	56291	0
ENSMUSG00000041649	0.066938	0.194797	0.177877	0.613071	0.016881	0.183086	2.26763	-2.38537	2.73615	0.0142275	Klf8	245671	0
ENSMUSG00000061132	0.12986	0.305082	0.617036	1.01518	0.235659	0.730679	1.24291	-1.13133	2.73601	0.0142317	Blnk	17060	0
ENSMUSG00000099913	0.487844	0.238251	0.536003	0.180463	0.387251	0.0166442	-2.34416	-2.47819	-2.73217	0.0143458	NA	NA	0
ENSMUSG00000032315	3.27996	0.704265	0.533631	0.0471593	0.82717	0.249662	-2.53578	-3.49952	-2.72888	0.0144446	Cyp1a1	13076	0
ENSMUSG00000066245	0.237496	0.222668	0.389353	0.0157198	0.278199	0.0166442	-2.871	-2.81821	-2.7229	0.0146253	NA	NA	0
ENSMUSG00000082967	0.154493	0.0470509	0.394492	0.0487313	0.194807	0.0875483	-1.94353	-3.2849	-2.72089	0.0146867	NA	NA	0
ENSMUSG00000091293	0.681696	0.0908052	0.281046	0.176376	0.480771	0.31291	-1.45042	-1.89281	-2.71938	0.0147328	NA	NA	0
ENSMUSG00000085125	0.129056	0.176815	0.113841	0.221649	0.016881	0.251993	1.74532	-2.35474	2.71709	0.0148033	Gm16070	102634913	0
ENSMUSG00000062093	2.33024	3.14732	0.506752	1.94611	1.82484	3.70566	1.08299	0.802036	2.70965	0.0150339	NA	NA	0
ENSMUSG00000101564	0.185552	0.228661	0.305949	0.0157198	0.085418	0.0166442	-2.06721	-3.44593	-2.69372	0.0155397	NA	NA	0
ENSMUSG00000009628	0.147264	0.734234	0.454575	0.581631	0.320739	0.715699	1.33887	-0.701818	2.6905	0.0156439	Tex15	104271	0
ENSMUSG00000026778	1.58964	0.631741	2.0274	1.50092	1.65198	0.856176	-0.903862	0.296738	-2.68963	0.0156721	Prkcq	18761	0
ENSMUSG00000106636	4.81712	1.42321	4.69042	2.81918	2.37482	2.62578	-0.798456	1.207	-2.68846	0.0157102	NA	NA	0
ENSMUSG00000045662	0.0937132	0.0449531	0.217405	0.0471593	0.185691	0.0499325	-1.69081	-2.74841	-2.68648	0.0157749	Henmt1	66715	0
ENSMUSG00000033066	10.2364	4.57622	17.6853	6.54414	4.80366	2.36114	-1.19141	3.61691	-2.68495	0.0158249	Gas7	14457	0
ENSMUSG00000047904	0.200814	0.0149844	0.0988206	0.0157198	0.151929	0.116509	-2.31078	-3.19959	-2.6846	0.0158364	Sstr2	20606	0
ENSMUSG00000001656	0.0401628	0.284703	0.177877	0.204357	0.0506431	0.183086	1.70016	-2.97572	2.68109	0.0159521	Hoxc11	109663	0
ENSMUSG00000105695	0.709542	0.854109	0.177877	0.67595	0.151929	0.382816	1.12351	-0.864567	2.67847	0.0160391	NA	NA	0
ENSMUSG00000011267	0.415015	1.03392	0.415047	0.67595	0.354501	0.582546	0.914018	-1.171	2.67755	0.0160695	Zfp296	63872	0
ENSMUSG00000048865	0.227857	0.164828	0.513077	0.0798564	0.23701	0.0838866	-1.51974	-2.12139	-2.67204	0.0162543	Arhgap30	226652	0
ENSMUSG00000004864	0.0937132	0.524453	0.0988206	0.204357	0.151929	0.282951	1.48706	-2.75906	2.66587	0.0164632	Mapk13	26415	0
ENSMUSG00000103998	0.336296	0.560715	0.107912	0.569999	0.14045	0.320234	1.40956	-0.964121	2.6644	0.0165133	NA	NA	0
ENSMUSG00000031665	0.682767	1.59284	0.454575	1.30506	0.557074	0.715699	1.02796	-0.273704	2.66363	0.0165398	Sall1	58198	0
ENSMUSG00000089936	3.05291	1.46817	2.94406	1.84487	3.08281	2.51061	-0.68246	1.21718	-2.66273	0.0165707	NA	NA	0
ENSMUSG00000091744	0.254364	0.104891	0.0988206	0.0471593	0.219453	0.0166442	-2.02043	-3.46421	-2.65376	0.0168809	NA	NA	0
ENSMUSG00000043441	2.42315	1.48345	1.08703	0.581631	2.51899	0.651453	-1.20172	-0.31917	-2.64858	0.0170627	Gpr149	229357	0
ENSMUSG00000109491	11.8895	3.79074	13.1364	8.55533	8.69339	8.9509	-0.754918	2.39293	-2.63936	0.0173908	Gm15396	102632404	0
ENSMUSG00000022097	0.0937132	0.134859	0.0988206	0.392994	0.016881	0.981673	2.73128	-2.94675	2.63929	0.0173935	Sftpc	20389	0
ENSMUSG00000067058	5.12798	4.97301	0.0197641	1.08781	0.867684	8.47488	2.77838	1.39886	2.63444	0.0175683	Rps15a-ps5	100042335	0
ENSMUSG00000031289	0.0133876	0.164828	0.0592924	0.110038	0.118167	0.116509	1.564	-2.43605	2.63337	0.0176073	Il13ra2	16165	0
ENSMUSG00000056055	8.34154	3.30315	7.10955	5.13942	5.04844	4.64505	-0.658147	1.98252	-2.63127	0.0176838	Sag	20215	0
ENSMUSG00000087247	1.59312	0.764203	2.7144	1.17898	3.12333	2.21367	-0.915825	-0.374323	-2.62876	0.0177757	Fam150a	620393	0
ENSMUSG00000108616	0.0401628	0.0563412	0.0197641	0.0852011	0.016881	0.11318	1.77543	-3.24765	2.62578	0.0178853	NA	NA	0
ENSMUSG00000020633	0.385027	0.96799	0.439554	0.606783	0.594887	0.928411	0.823574	-0.582593	2.61946	0.0181198	Dcdc2c	68511	0
ENSMUSG00000102719	9.34615	3.02534	5.48612	3.27034	4.48056	4.81616	-0.7856	1.63006	-2.61881	0.0181441	NA	NA	0
ENSMUSG00000102064	0.072293	2.63815	0.0197641	2.50793	0.016881	0.121835	5.04377	-3.64179	2.61648	0.0182315	NA	NA	0
ENSMUSG00000089617	0.333887	0.039259	0.605968	0.207187	0.265707	0.190742	-1.71029	-2.84607	-2.61428	0.0183143	NA	NA	0
ENSMUSG00000087070	0.187962	0.55622	0.415047	0.550506	0.341334	0.494665	0.873887	-1.91075	2.61359	0.0183405	Gm12505	100415914	0
ENSMUSG00000037336	2.25126	0.764802	2.65076	1.82412	2.17563	1.8485	-0.786246	0.42504	-2.61129	0.0184276	Mfsd2b	432628	0
ENSMUSG00000087351	2.28312	1.11424	2.74761	1.6773	2.41196	1.89943	-0.700555	0.570868	-2.61063	0.0184529	NA	NA	0
ENSMUSG00000082070	4.67307	2.41368	3.20179	2.81635	4.68111	2.74396	-0.650157	1.47422	-2.60835	0.0185396	NA	NA	0
ENSMUSG00000025537	8.54048	3.46498	9.6777	6.58878	6.1484	5.67233	-0.66673	2.18958	-2.60375	0.018716	Phkg1	18682	0
ENSMUSG00000109803	0.0666702	0.237053	0.177877	0.33546	0.151929	0.248664	1.19205	-2.00344	2.60002	0.0188604	NA	NA	0
ENSMUSG00000084744	0.580754	0.0149844	0.44153	0.0449585	0.198858	0.235016	-2.83677	-3.45971	-2.59765	0.0189523	NA	NA	0
ENSMUSG00000021340	0.307915	0.314672	0.375518	0.0471593	0.320739	0.116509	-1.45403	-2.02504	-2.58929	0.0192811	Gpld1	14756	0
ENSMUSG00000100627	2.94179	1.1502	2.64918	1.16263	1.33529	1.54025	-0.792108	0.454344	-2.58388	0.0194965	NA	NA	0
ENSMUSG00000089129	1.21827	0.854109	0.770801	0.392994	0.894694	0.615834	-0.683671	-0.765587	-2.58135	0.0195983	NA	NA	0
ENSMUSG00000095261	0.224912	0.0149844	0.177877	0.0785988	0.286977	0.149465	-2.05191	-3.34725	-2.58004	0.0196511	NA	NA	0
ENSMUSG00000108609	1.46005	1.0552	1.14553	0.463733	1.09288	0.697058	-0.809933	-0.0679876	-2.5781	0.0197295	NA	NA	0
ENSMUSG00000104392	5.22357	2.04806	5.3126	3.81487	4.71318	3.69767	-0.737423	1.34139	-2.57808	0.0197304	NA	NA	0
ENSMUSG00000029468	0.132805	0.408174	0.138349	0.235797	0.219453	0.349527	1.02416	-1.31032	2.57366	0.0199102	P2rx7	18439	0
ENSMUSG00000006056	0.186623	0.0149844	0.171157	0.142421	0.142138	0.0595861	-1.74336	-3.15952	-2.56792	0.0201462	Calcoco2	76815	0
ENSMUSG00000046974	0.227321	0.104591	0.440345	0.11444	0.320739	0.223032	-1.18135	-2.10863	-2.56079	0.0204429	BC053393	407814	0
ENSMUSG00000106128	2.40629	0.20109	0.64431	0.518752	1.26304	1.21835	-1.3878	-0.214051	-2.54892	0.0209463	NA	NA	0
ENSMUSG00000086320	2.20413	3.19437	1.66651	3.09711	2.27826	3.41971	0.663296	1.3041	2.5485	0.020964	NA	NA	0
ENSMUSG00000043342	0.629217	1.27367	0.296462	0.613071	0.253215	0.533279	1.01778	-1.14961	2.54835	0.0209707	Hoxd9	15438	0
ENSMUSG00000074243	6.21399	0.0710259	0.303577	0.016663	2.88395	3.97729	-3.52959	0.131832	-2.54512	0.0211095	NA	NA	0
ENSMUSG00000048334	0.0133876	0.178014	0.0197641	0.0157198	0.016881	0.27363	2.46453	-3.49583	2.54353	0.0211786	NA	NA	0
ENSMUSG00000068601	0.0401628	0.161232	0.177877	0.204357	0.016881	0.17776	1.91037	-3.11659	2.5427	0.0212143	Gm10244	621427	0
ENSMUSG00000045062	0.361465	0.136058	0.282627	0.0785988	0.297781	0.1974	-1.28981	-0.933971	-2.54104	0.0212864	Pcdhb7	93878	0
ENSMUSG00000002944	0.174039	0.34464	2.98438	0.141478	0.793408	0.0166442	-2.85284	-0.549615	-2.53945	0.0213558	Cd36	12491	0
ENSMUSG00000107712	0.0878226	0.18191	0.0640358	0.161285	0.016881	0.142807	1.7979	-2.94432	2.53689	0.0214682	NA	NA	0
ENSMUSG00000010342	0.120488	0.0749218	0.177877	0.0157198	0.0844051	0.0499325	-1.62434	-3.04118	-2.53378	0.0216052	Tex14	83560	0
ENSMUSG00000104699	1.02147	0.360224	0.149812	0.0157198	0.261656	0.133486	-1.96	-1.81534	-2.53197	0.0216851	NA	NA	0
ENSMUSG00000084072	0.110849	0.170522	0.0197641	0.103122	0.016881	0.100531	1.79958	-3.4025	2.53101	0.0217279	NA	NA	0
ENSMUSG00000110620	0.0133876	0.347637	0.0197641	0.154683	0.240723	0.296599	2.73754	-3.16052	2.52945	0.0217972	NA	NA	0
ENSMUSG00000083362	0.160919	0.516961	0.14665	0.21819	0.0553697	0.129159	1.17178	-2.63199	2.52925	0.0218059	NA	NA	0
ENSMUSG00000102990	0.0428403	0.197794	0.157322	0.393309	0.0648231	0.143806	1.61366	-2.60213	2.52271	0.0220993	NA	NA	0
ENSMUSG00000093460	0.35852	0.134859	0.624151	0.437953	0.607717	0.109851	-1.44412	-1.75285	-2.51905	0.0222649	Six3os1	100043902	0
ENSMUSG00000068299	0.27873	0.524453	0.0988206	0.267236	0.108376	0.505983	1.4637	-1.48086	2.51351	0.0225182	Nat8f4	75541	0
ENSMUSG00000082157	0.160116	0.0149844	0.151393	0.128902	0.0837299	0.0166442	-2.0093	-3.44839	-2.50836	0.0227559	NA	NA	0
ENSMUSG00000090363	0.286494	0.0149844	0.356545	0.315653	0.196495	0.0166442	-2.65429	-2.53724	-2.50603	0.0228644	NA	NA	0
ENSMUSG00000025911	0.361465	0.104891	0.33599	0.172917	0.422025	0.149797	-1.41928	-0.961973	-2.50492	0.0229161	Adhfe1	76187	0
ENSMUSG00000036826	0.0433758	0.763303	0.358916	0.204671	0.223505	0.652118	1.72093	-1.05039	2.50347	0.0229836	Igflr1	101883	0
ENSMUSG00000079941	0.143247	0.297889	0.0197641	0.18738	0.016881	0.186082	2.47731	-4.06215	2.50203	0.0230515	LOC102641600	102641600	0
ENSMUSG00000097756	0.0133876	0.0749218	0.0197641	0.172917	0.0506431	0.0499325	1.86377	-2.63192	2.50013	0.0231408	A730056A06Rik	319783	0
ENSMUSG00000080737	0.998447	0.656615	1.19889	1.08089	1.56521	0.697723	-0.636003	-0.992768	-2.49898	0.0231952	NA	NA	0
ENSMUSG00000044220	0.0937132	0.704265	0.217405	0.64451	0.185691	0.382816	1.86944	-1.67717	2.49518	0.0233751	Nkx2-3	18089	0
ENSMUSG00000103957	0.227589	0.0449531	0.375518	0.172917	0.253215	0.183086	-1.31684	-2.56239	-2.49268	0.0234947	NA	NA	0
ENSMUSG00000074650	0.415015	0.0449531	0.33599	0.235797	0.320739	0.282951	-1.33501	-2.04994	-2.48956	0.0236443	NA	NA	0
ENSMUSG00000107276	1.58804	1.50743	0.923775	1.9241	0.860594	1.6987	0.629079	0.39821	2.48654	0.0237899	NA	NA	0
ENSMUSG00000105199	0.227589	0.0449531	0.415047	0.110038	0.219453	0.152461	-1.58974	-2.85506	-2.48121	0.0240489	NA	NA	0
ENSMUSG00000009114	0.202153	0.0149844	0.539561	0.379161	0.555723	0.262978	-1.78411	-2.34334	-2.48087	0.0240658	2610028H24Rik	76964	0
ENSMUSG00000106239	0.517832	0.312874	0.154555	0.0157198	0.435193	0.0166442	-2.91633	-2.97238	-2.47995	0.0241106	NA	NA	0
ENSMUSG00000024210	0.0133876	0.0749218	0.0197641	0.141478	0.0844051	0.0832208	1.77766	-2.37508	2.47796	0.0242083	Ip6k3	271424	0
ENSMUSG00000101309	0.364678	0.0149844	0.0197641	0.0226365	0.157669	0.0166442	-2.64288	-3.96154	-2.4772	0.0242457	NA	NA	0
ENSMUSG00000092176	0.0133876	0.52685	0.0197641	0.370986	0.140788	0.0519298	2.74545	-4.49662	2.47341	0.0244334	NA	NA	0
ENSMUSG00000097386	0.0133876	0.0749218	0.0197641	0.110038	0.016881	0.0499325	2.16769	-3.2367	2.4599	0.0251126	NA	NA	0
ENSMUSG00000025279	0.0133876	0.254734	0.0197641	0.0157198	0.016881	0.0842195	2.08388	-3.18675	2.45944	0.0251358	Dnase1l3	13421	0
ENSMUSG00000018920	0.522116	0.254734	0.494103	0.298676	0.219453	0.0832208	-1.05117	-0.525047	-2.45714	0.0252536	Cxcl16	66102	0
ENSMUSG00000092367	0.548356	1.14271	1.34594	0.84258	0.310611	1.48766	0.914161	-0.0421289	2.45227	0.0255039	NA	NA	0
ENSMUSG00000030823	0.0996037	0.763903	0.861716	0.85547	0.739051	0.982006	1.21363	-0.556763	2.45164	0.0255362	9130019O22Rik	78921	0
ENSMUSG00000102234	0.548624	0.0449531	0.217405	0.0157198	0.185691	0.416104	-2.14157	-2.37892	-2.45086	0.0255766	NA	NA	0
ENSMUSG00000047810	0.307915	0.58439	0.256934	0.550192	0.185691	0.449392	1.09367	-1.06493	2.44816	0.0257169	Ccdc88b	78317	0
ENSMUSG00000102590	0.361465	0.104891	0.217405	0.267236	0.151929	0.0166442	-1.56311	-2.08494	-2.44285	0.0259953	Mannr	102636083	0
ENSMUSG00000029530	0.066938	0.0149844	0.0592924	0.0157198	0.11783	0.0502654	-1.77721	-3.53779	-2.44252	0.0260124	Ccr9	12769	0
ENSMUSG00000094697	0.0133876	0.693776	0.0197641	0.6552	0.565514	0.686738	3.66912	-2.54095	2.4417	0.0260557	NA	NA	0
ENSMUSG00000110712	0.0401628	0.194797	0.219777	0.300248	0.0844051	0.183086	1.33254	-3.75155	2.44119	0.0260823	NA	NA	0
ENSMUSG00000105211	2.30909	0.0149844	0.286184	0.0157198	0.463215	0.294602	-4.13914	-0.749824	-2.44089	0.0260981	NA	NA	0
ENSMUSG00000009378	0.120488	0.194797	0.0592924	0.235797	0.0506431	0.216374	1.54759	-2.33872	2.43959	0.026167	Slc16a12	240638	0
ENSMUSG00000045629	0.066938	0.0149844	0.0988206	0.0157198	0.118167	0.0499325	-1.99639	-3.90676	-2.43295	0.0265206	Sh3tc2	225608	0
ENSMUSG00000102665	0.0133876	0.152241	0.138349	0.141478	0.016881	0.0858839	2.00816	-3.1941	2.4317	0.0265877	NA	NA	0
ENSMUSG00000085442	0.582896	0.361123	0.481849	0.284213	0.498665	0.0166442	-2.08573	-2.20539	-2.43163	0.0265919	LOC108168233	108168233	0
ENSMUSG00000109695	0.0133876	0.134859	0.0592924	0.235797	0.219453	0.249662	1.87808	-2.19854	2.42998	0.0266803	NA	NA	0
ENSMUSG00000006958	0.577809	0.194797	0.25891	0.141478	0.151929	0.0482681	-1.38275	-0.581685	-2.42983	0.0266889	Chrd	12667	0
ENSMUSG00000028262	0.392256	0.0935024	0.598062	0.307164	0.444646	0.146802	-1.53677	-1.82491	-2.42855	0.0267579	Clca3a2	80797	0
ENSMUSG00000100417	2.06303	0.524752	2.02701	1.03122	1.74212	1.4557	-1.08872	0.326678	-2.42806	0.0267843	NA	NA	0
ENSMUSG00000030107	0.120488	0.0149844	0.0988206	0.0471593	0.0844051	0.0499325	-1.64509	-3.29923	-2.42673	0.0268564	Usp18	24110	0
ENSMUSG00000102746	0.781835	0.293394	0.758152	0.10941	0.468955	0.344534	-1.55268	-1.16194	-2.42545	0.0269261	NA	NA	0
ENSMUSG00000073179	0.147264	0.0749218	0.0988206	0.0471593	0.253215	0.0439406	-1.52424	-3.49478	-2.41712	0.0273824	NA	NA	0
ENSMUSG00000058579	0.0958552	0.238551	0.0197641	0.223535	0.198183	0.38215	1.88743	-3.01461	2.41688	0.0273957	Cela2a	13706	0
ENSMUSG00000105425	0.0800578	0.281107	0.244285	0.246172	0.0526688	0.385146	1.59433	-2.13332	2.41171	0.0276829	NA	NA	0
ENSMUSG00000081906	0.121827	0.0149844	0.218986	0.0157198	0.18873	0.120504	-2.49573	-3.47938	-2.40667	0.0279654	NA	NA	0
ENSMUSG00000110249	0.0133876	0.198992	0.200013	0.353695	0.0844051	0.146802	1.967	-2.78532	2.40581	0.0280139	NA	NA	0
ENSMUSG00000104348	0.774606	0.41207	0.711508	0.490771	0.581045	0.407782	-0.658951	-1.08086	-2.40533	0.0280413	NA	NA	0
ENSMUSG00000023903	0.0401628	0.155238	0.0197641	0.217562	0.0847427	0.0552586	1.59492	-3.46559	2.39973	0.0283596	Mmp25	240047	0
ENSMUSG00000110559	0.149941	0.0149844	0.134791	0.104065	0.0844051	0.0166442	-2.02494	-3.55825	-2.39569	0.0285912	NA	NA	0
ENSMUSG00000094856	0.175645	0.771395	0.522959	0.6159	0.108376	0.276626	1.30156	-1.0072	2.39473	0.0286462	NA	NA	0
ENSMUSG00000000275	10.879	17.5803	5.86994	15.0815	7.37802	8.69425	0.750138	3.61964	2.39359	0.0287119	Trim25	217069	0
ENSMUSG00000100969	0.0666702	0.16273	0.0988206	0.172917	0.016881	0.220036	1.92331	-3.34795	2.3905	0.0288909	1700030N03Rik	70011	0
ENSMUSG00000060678	1.08332	0.807657	1.17241	0.453044	0.84844	0.303257	-1.07155	-1.49694	-2.38759	0.0290603	Hist1h4c	319155	0
ENSMUSG00000110547	2.27268	1.04591	5.38968	3.01002	2.62095	2.20602	-0.72144	1.38306	-2.38662	0.0291176	NA	NA	0
ENSMUSG00000032174	0.682767	0.314672	0.454575	0.330115	0.523312	0.282951	-0.837349	-0.614502	-2.38436	0.0292502	Icam5	15898	0
ENSMUSG00000102196	0.0133876	0.104891	0.0197641	0.192096	0.0506431	0.0499325	2.08192	-3.9494	2.38229	0.0293718	NA	NA	0
ENSMUSG00000090041	0.120488	0.0449531	0.138349	0.0471593	0.0844051	0.0499325	-1.2428	-3.33543	-2.37959	0.0295316	NA	NA	0
ENSMUSG00000027546	0.38824	0.884077	0.454575	0.64451	0.151929	0.482681	1.14452	0.285616	2.37922	0.0295533	Atp9a	11981	0
ENSMUSG00000022096	0.441791	0.164828	0.217405	0.172917	0.286977	0.0832208	-1.20058	-2.3558	-2.37577	0.0297591	Hr	15460	0
ENSMUSG00000007021	1.13795	0.554421	1.0475	0.613071	0.65836	0.482681	-0.754475	-0.315191	-2.37307	0.0299206	Syngr3	20974	0
ENSMUSG00000036368	1.43247	2.08283	0.770801	2.34225	0.65836	0.882141	0.838186	0.930399	2.37295	0.0299282	Rmdn2	381110	0
ENSMUSG00000042190	0.227589	0.0749218	0.299229	0.204357	0.118167	0.0166442	-1.64076	-2.07026	-2.37252	0.0299539	Cmklr1	14747	0
ENSMUSG00000083611	0.290779	0.0149844	0.224916	0.0578487	0.138087	0.154125	-2.06278	-3.46628	-2.37034	0.0300851	NA	NA	0
ENSMUSG00000065287	0.441791	0.134859	0.415047	0.204357	0.48955	0.282951	-1.1909	-2.57367	-2.36545	0.0303814	NA	NA	0
ENSMUSG00000061330	0.668309	0.407874	0.477501	0.147137	1.01016	0.253324	-1.47772	-1.53209	-2.36415	0.0304607	NA	NA	0
ENSMUSG00000091426	0.269626	0.161831	0.157718	0.05722	0.174212	0.0166442	-1.85533	-3.84432	-2.36275	0.0305468	NA	NA	0
ENSMUSG00000037362	9.98393	6.00873	5.19796	2.87672	4.91238	3.7456	-0.674148	3.71548	-2.36	0.030715	Nov	18133	0
ENSMUSG00000032110	0.386098	0.116578	0.703207	0.359668	0.454775	0.27596	-1.13327	-1.71628	-2.35955	0.0307432	Acrv1	11451	0
ENSMUSG00000101678	3.43552	3.52013	5.67942	2.44757	7.81355	4.2932	-0.663233	2.16853	-2.35925	0.0307616	Gtf3c2	71752	0
ENSMUSG00000072568	0.923744	0.854109	2.0357	0.67595	5.27296	0.515969	-1.64907	0.352292	-2.35661	0.0309245	Fam84b	399603	0
ENSMUSG00000108772	0.645817	0.241848	0.822187	0.644196	0.988215	0.336545	-1.10683	-0.893056	-2.35619	0.0309508	NA	NA	0
ENSMUSG00000089255	0.602442	0.0149844	0.33599	0.204357	0.523312	0.449392	-2.16454	-1.8713	-2.35242	0.0311853	Snora78	100306952	0
ENSMUSG00000032495	5.32291	1.66716	4.64813	4.26697	3.69492	3.03656	-0.712933	1.11912	-2.35017	0.0313261	Lrrc2	74249	0
ENSMUSG00000106121	0.702581	1.36358	2.11437	2.32181	1.02231	2.7849	0.879692	-0.0351317	2.34427	0.031698	NA	NA	0
ENSMUSG00000097123	0.602442	0.284703	1.08663	0.738829	0.725884	0.424093	-0.793671	-0.607637	-2.34231	0.0318222	NA	NA	0
ENSMUSG00000110446	0.361733	0.382101	0.296067	0.0157198	0.229919	0.131156	-1.64524	-2.46981	-2.34134	0.0318838	NA	NA	0
ENSMUSG00000042386	0.227589	0.0749218	0.138349	0.0858299	0.136399	0.0515969	-1.25633	-3.41052	-2.34089	0.0319124	Tex13	83555	0
ENSMUSG00000098102	0.188497	0.118077	0.0703603	0.0157198	0.206961	0.0559244	-1.59258	-3.24789	-2.33273	0.0324374	NA	NA	0
ENSMUSG00000033450	0.174039	0.0758209	0.177482	0.0157198	0.0884565	0.0166442	-2.35412	-3.899	-2.33043	0.0325861	Tagap	72536	0
ENSMUSG00000006216	0.0133876	0.104891	0.0988206	0.141478	0.016881	0.0499325	1.70524	-3.59756	2.32918	0.0326678	Clcnkb	56365	0
ENSMUSG00000109232	0.18341	0.298489	0.140325	0.379161	0.236334	0.326558	0.862469	-1.79356	2.32188	0.0331466	NA	NA	0
ENSMUSG00000104218	0.0133876	1.47027	0.0197641	0.391737	0.016881	0.0166442	3.73595	-4.66642	2.31812	0.0333963	NA	NA	0
ENSMUSG00000073234	1.32537	0.884077	3.02391	1.80777	1.80627	1.01529	-0.69866	0.328564	-2.31615	0.0335276	Gm8773	667705	0
ENSMUSG00000109244	0.042037	0.164828	0.0592924	0.204357	0.0506431	0.0835537	1.5105	-3.25905	2.31537	0.0335794	NA	NA	0
ENSMUSG00000026639	3.02613	1.87035	2.52111	0.927466	1.73436	1.56855	-0.766016	0.227488	-2.30819	0.0340635	Lamb3	16780	0
ENSMUSG00000019278	0.361465	8.07657	3.3346	7.78946	2.61014	2.67971	2.01514	1.97772	2.30357	0.0343775	Dpep1	13479	0
ENSMUSG00000084260	0.251419	0.118676	0.356545	0.0157198	0.246463	0.11551	-2.21103	-3.73203	-2.30294	0.0344206	NA	NA	0
ENSMUSG00000070167	3.78869	0.58439	3.02391	1.96497	3.2918	3.74494	-1.08094	0.721725	-2.30245	0.0344547	NA	NA	0
ENSMUSG00000106927	0.066938	0.254734	0.138349	0.204357	0.151929	0.216374	1.03833	-2.52393	2.29885	0.0347019	NA	NA	0
ENSMUSG00000055763	0.562011	0.311075	0.154951	0.0157198	0.371382	0.0166442	-2.87759	-3.4323	-2.29721	0.0348149	Rybp-ps	628746	0
ENSMUSG00000085016	0.226786	0.134859	0.770801	0.267236	0.388263	0.214377	-1.00857	-2.39072	-2.29502	0.0349673	Gm11335	100034675	0
ENSMUSG00000081094	1.14999	0.539137	1.27044	0.191467	0.389614	0.407449	-1.25074	-0.740007	-2.29365	0.0350626	NA	NA	0
ENSMUSG00000074227	0.0133876	0.104891	0.0197641	0.0785988	0.0506431	0.0672424	1.79522	-3.43774	2.29102	0.0352459	Spint2	20733	0
ENSMUSG00000107026	0.136018	0.0149844	0.564859	0.266922	0.198521	0.156122	-1.52305	-2.85123	-2.28815	0.0354475	NA	NA	0
ENSMUSG00000024084	0.174039	0.284703	0.0197641	0.330115	0.0844051	0.116509	1.66871	-1.00595	2.28807	0.0354526	Qpct	70536	0
ENSMUSG00000081118	0.0133876	0.346438	0.0197641	0.0741973	0.186366	0.192739	2.27269	-3.51181	2.28569	0.0356209	NA	NA	0
ENSMUSG00000064220	2.50616	0.531645	2.89149	1.65498	2.20128	0.390139	-1.83362	1.6257	-2.28393	0.0357454	Hist2h2aa1	15267	0
ENSMUSG00000067212	9.41951	4.37753	8.93299	7.16633	6.5549	4.24626	-0.689721	3.26927	-2.28388	0.0357486	H2-T23	15040	0
ENSMUSG00000029061	9.77482	15.5079	10.9292	24.9787	8.59244	9.63697	0.676476	4.29428	2.28276	0.035828	Mmp23	26561	0
ENSMUSG00000047986	0.816643	0.314672	0.810329	0.267236	0.557074	0.549257	-1.00481	-0.463672	-2.28183	0.0358943	Palm3	74337	0
ENSMUSG00000098076	0.308182	0.0149844	0.339943	0.0487313	0.146865	0.213711	-2.25659	-3.20092	-2.27857	0.0361273	NA	NA	0
ENSMUSG00000106785	3.43981	0.0149844	0.0197641	0.0157198	2.23268	0.0166442	-5.23318	-4.03333	-2.27843	0.0361371	NA	NA	0
ENSMUSG00000086584	0.144854	0.138456	0.0197641	0.206872	0.0867684	0.19507	1.40476	-3.16869	2.2764	0.0362827	NA	NA	0
ENSMUSG00000104720	6.08225	2.42327	5.76361	3.84285	5.33069	4.44998	-0.738206	1.71885	-2.27083	0.036685	NA	NA	0
ENSMUSG00000053687	0.153957	0.17202	0.302786	0.193668	0.438569	0.0585875	-1.08488	-2.25417	-2.26801	0.0368905	Dpep2	319446	0
ENSMUSG00000019865	0.147264	0.0407575	0.415047	0.0471593	0.219453	0.183086	-1.72707	-2.6694	-2.2678	0.036906	Nmbr	18101	0
ENSMUSG00000097527	0.712755	0.350634	0.872784	0.793219	0.86127	0.507314	-0.642274	-0.603724	-2.26591	0.0370442	1700112J16Rik	76628	0
ENSMUSG00000019987	0.38824	0.0749218	0.296462	0.0785988	0.219453	0.116509	-1.75929	-3.14648	-2.26373	0.0372046	Arg1	11846	0
ENSMUSG00000092301	0.202688	0.150143	0.171553	0.0867731	0.302508	0.0166442	-1.84866	-3.67661	-2.26285	0.0372689	NA	NA	0
ENSMUSG00000061724	0.104155	0.0149844	0.477106	0.0157198	0.165434	0.0166442	-3.61606	-4.14611	-2.26124	0.0373883	NA	NA	0
ENSMUSG00000058163	0.16199	0.59458	0.453784	0.550192	0.352138	0.453387	0.879361	-1.10373	2.26072	0.0374266	Gm5431	432555	0
ENSMUSG00000046826	0.317018	0.151941	0.521773	0.146823	0.23836	0.119505	-1.28415	-2.60096	-2.25988	0.0374887	Fam187b	76415	0
ENSMUSG00000045532	0.816643	3.40145	2.3124	2.56421	2.44775	3.01259	0.883622	0.340269	2.25936	0.0375273	C1ql1	23829	0
ENSMUSG00000035270	0.0966584	0.404278	0.240332	0.236425	0.118505	0.284282	1.13327	-1.54757	2.25578	0.0377939	Impg2	224224	0
ENSMUSG00000086522	0.548891	0.34464	0.33599	0.165058	0.422025	0.149797	-1.06845	-1.77625	-2.25413	0.0379167	NA	NA	0
ENSMUSG00000100121	0.0465888	0.146247	0.0197641	0.343005	0.0513183	0.109186	2.21005	-3.01779	2.2521	0.038069	1700025N23Rik	69986	0
ENSMUSG00000020810	0.281139	2.56233	1.20561	2.27937	1.02974	1.18174	1.50484	0.850608	2.24975	0.0382467	Cygb	114886	0
ENSMUSG00000108291	0.254632	0.0449531	0.494894	0.260948	0.286977	0.318902	-1.09758	-1.98448	-2.24898	0.0383044	NA	NA	0
ENSMUSG00000075279	2.70724	2.60758	0.366032	0.719965	0.016881	1.77527	2.41547	0.336044	2.24606	0.0385257	NA	NA	0
ENSMUSG00000074272	0.953464	0.254734	0.212267	0.172917	0.354501	0.201061	-1.06752	-2.28371	-2.24568	0.0385544	Ceacam1	26365	0
ENSMUSG00000098046	0.270697	0.477402	0.0197641	0.169459	0.116141	0.257985	1.60934	-3.19486	2.2442	0.0386678	NA	NA	0
ENSMUSG00000020865	0.495341	0.0449531	0.494103	0.204357	0.185691	0.149797	-1.69997	-1.48517	-2.23816	0.0391309	Abcc3	76408	0
ENSMUSG00000086938	0.0133876	0.254734	0.464457	0.267236	0.151929	0.299595	1.60717	-1.90369	2.23737	0.0391915	4930481A15Rik	74931	0
ENSMUSG00000035983	0.498286	0.20109	0.375518	0.298676	0.387588	0.249662	-0.774254	-1.59074	-2.23629	0.0392748	Gm7008	629820	0
ENSMUSG00000044393	0.0415015	0.131263	0.0988206	0.10941	0.0476045	0.148799	1.18749	-3.10542	2.23508	0.0393685	Dsg2	13511	0
ENSMUSG00000089669	0.0133876	0.156437	0.394097	0.216933	0.016881	0.128826	1.96661	-1.65291	2.23094	0.0396914	Tnfsf13	69583	0
ENSMUSG00000097582	0.251419	0.374609	0.0197641	0.232338	0.253215	0.316239	1.40265	-2.05618	2.2306	0.039718	NA	NA	0
ENSMUSG00000097443	0.175645	0.311075	0.0197641	0.110667	0.016881	0.141475	2.02406	-3.25635	2.23034	0.0397376	NA	NA	0
ENSMUSG00000102330	1.35134	0.695874	3.06818	2.0813	2.44741	1.52527	-0.718904	0.489472	-2.22818	0.0399072	NA	NA	0
ENSMUSG00000030219	0.0937132	0.0149844	0.0592924	0.0471593	0.0506431	0.0166442	-1.54914	-3.58497	-2.22449	0.040198	Erp27	69187	0
ENSMUSG00000079890	0.0401628	0.0203787	0.150603	0.0616215	0.118505	0.0166442	-1.65243	-3.63264	-2.22386	0.040248	NA	NA	0
ENSMUSG00000082476	0.0133876	0.0842121	0.0695697	0.182664	0.092508	0.24134	1.85476	-3.40127	2.2229	0.0403237	NA	NA	0
ENSMUSG00000068011	0.249277	0.183708	0.582251	0.234853	0.355514	0.1974	-0.838119	-2.44369	-2.2185	0.0406745	Mkrn2os	70291	0
ENSMUSG00000096810	0.459194	0.267021	0.415047	0.181092	0.119855	0.0166442	-1.58604	-3.76925	-2.21519	0.0409396	NA	NA	0
ENSMUSG00000009941	0.0937132	0.134859	0.0197641	0.0785988	0.016881	0.149797	1.82748	-3.34083	2.21184	0.0412093	Nxf2	83454	0
ENSMUSG00000106293	0.362001	1.30364	1.52342	1.45659	1.26709	1.51229	0.734533	-0.117121	2.21082	0.041292	NA	NA	0
ENSMUSG00000058922	88.1195	33.2275	5.70827	0.0877163	36.2425	25.8853	-2.6699	4.40006	-2.21018	0.0413441	NA	NA	0
ENSMUSG00000081684	6.316	4.91277	3.42987	1.77382	3.82726	0.675087	-1.26368	1.09221	-2.21009	0.0413513	NA	NA	0
ENSMUSG00000100944	7.46385	0.0749218	0.115422	0.273838	0.374421	0.0166442	-3.40833	-4.22204	-2.20901	0.0414393	NA	NA	0
ENSMUSG00000024998	1.13259	2.08253	0.91745	1.96497	0.900096	2.02593	1.05426	1.59456	2.20761	0.0415534	Plce1	74055	0
ENSMUSG00000102844	1.46193	1.11723	2.36063	1.33398	1.88426	1.14212	-0.630038	0.327763	-2.2076	0.0415538	NA	NA	0
ENSMUSG00000109643	0.293188	0.102193	0.313854	0.220391	0.216415	0.146136	-0.876224	-2.52033	-2.20759	0.0415545	NA	NA	0
ENSMUSG00000020226	0.176984	0.165727	0.300019	0.147451	0.205273	0.051264	-1.00749	-2.66264	-2.2071	0.0415949	Slc5a4b	64454	0
ENSMUSG00000028457	0.468566	0.249939	0.566044	0.424434	0.424389	0.216374	-0.760583	-1.92454	-2.20564	0.0417143	Atp8b5	320571	0
ENSMUSG00000107782	0.0495341	0.0878084	0.0197641	0.149023	0.016881	0.0772289	1.97313	-3.85078	2.20478	0.0417844	NA	NA	0
ENSMUSG00000042812	0.522116	1.27367	1.12655	1.61914	0.962218	1.04858	0.681768	-0.133399	2.20411	0.0418394	Foxf1	15227	0
ENSMUSG00000064451	0.0401628	0.0749218	0.0197641	0.141478	0.118167	0.282951	1.63087	-3.3611	2.20017	0.042164	Snora23	100379145	0
ENSMUSG00000097178	0.200814	0.134859	0.0498056	0.185179	0.016881	0.347197	1.79883	-2.57901	2.19599	0.0425107	NA	NA	0
ENSMUSG00000029830	0.0133876	0.196295	0.176691	0.141478	0.0641479	0.182753	1.79118	-2.98016	2.19596	0.0425127	Svopl	320590	0
ENSMUSG00000049908	0.0133876	0.0449531	0.0683839	0.250259	0.0513183	0.150463	1.76745	-3.31269	2.19038	0.0429795	Gja8	14616	0
ENSMUSG00000087482	0.286227	0.503774	0.39212	0.467506	0.0857556	0.321232	0.998577	-1.69368	2.18958	0.0430471	NA	NA	0
ENSMUSG00000066170	1.18587	0.563112	2.12504	1.10133	1.39302	1.1338	-0.763367	-0.0659653	-2.1886	0.0431298	NA	NA	0
ENSMUSG00000061684	0.9623	0.551425	1.17201	1.1139	0.999694	0.333549	-0.812768	-0.653041	-2.18788	0.0431909	NA	NA	0
ENSMUSG00000106535	0.713291	1.07947	0.841161	0.985001	0.452074	1.26263	0.779103	-0.357096	2.18073	0.0437987	NA	NA	0
ENSMUSG00000081220	0.181804	0.0461518	0.150998	0.0625647	0.186704	0.127161	-1.29169	-3.38034	-2.18037	0.0438296	NA	NA	0
ENSMUSG00000105679	1.16981	0.635337	1.78984	1.09881	1.58074	1.21869	-0.648599	-0.161062	-2.17937	0.0439153	NA	NA	0
ENSMUSG00000030523	0.472314	0.106389	0.218591	0.493601	0.548296	0.117841	-1.10064	-1.73045	-2.17861	0.0439803	Trpm1	17364	0
ENSMUSG00000109055	0.0514084	0.236453	0.0197641	0.171345	0.118842	0.13282	1.77921	-3.68005	2.17855	0.0439856	NA	NA	0
ENSMUSG00000101823	0.147799	0.593081	0.62257	0.80831	0.292717	0.359847	0.9648	-0.978785	2.17601	0.0442039	NA	NA	0
ENSMUSG00000079162	2.48875	0.857705	2.82983	1.68705	2.09595	1.84883	-0.834034	0.376174	-2.17355	0.0444167	Trim43b	666747	0
ENSMUSG00000107814	0.147264	0.284703	0.0592924	0.424434	0.151929	0.249662	1.446	-2.27024	2.16649	0.0450329	NA	NA	0
ENSMUSG00000061356	0.147264	0.0749218	0.217405	0.0471593	0.0844051	0.0166442	-1.81581	-3.26551	-2.16638	0.0450426	Nuggc	100503545	0
ENSMUSG00000050930	0.0401628	0.374609	0.177877	0.204357	0.151929	0.216374	1.37279	-3.08531	2.1663	0.0450495	Map10	74393	0
ENSMUSG00000108401	0.166006	0.0149844	0.22373	0.126701	0.0665112	0.0665767	-1.45487	-3.06738	-2.16574	0.0450987	NA	NA	0
ENSMUSG00000086199	0.121024	0.31587	0.177877	0.194925	0.0506431	0.424759	1.53401	-2.16533	2.16515	0.0451504	Bcas3os1	71489	0
ENSMUSG00000107288	0.247135	0.134859	0.138349	0.0471593	0.154293	0.0838866	-1.11999	-3.11125	-2.16503	0.0451609	NA	NA	0
ENSMUSG00000000562	1.58161	0.394688	0.975952	0.884708	0.974372	0.69506	-0.911117	-0.526766	-2.16387	0.0452632	Adora3	11542	0
ENSMUSG00000085237	0.693745	0.365319	0.589761	0.5329	0.640128	0.302924	-0.724743	-0.506361	-2.16377	0.0452716	NA	NA	0
ENSMUSG00000062152	0.275249	0.154339	0.0778706	0.0622503	0.207299	0.0642465	-0.983141	-2.8231	-2.16236	0.0453968	NA	NA	0
ENSMUSG00000109905	0.486237	0.390193	0.194084	0.0653942	0.206286	0.0645794	-1.19786	-2.79269	-2.162	0.0454281	NA	NA	0
ENSMUSG00000036560	0.0401628	0.0749218	0.177877	0.313767	0.0506431	0.183086	1.22636	-2.32451	2.1606	0.0455521	Lgi4	243914	0
ENSMUSG00000102592	0.0465888	0.0455525	0.251795	0.0157198	0.0877813	0.0166442	-2.09269	-3.45873	-2.16055	0.045557	NA	NA	0
ENSMUSG00000063430	0.068009	0.194797	0.152974	0.126387	0.016881	0.0832208	1.22207	-2.85337	2.15972	0.0456306	Wscd2	320916	0
ENSMUSG00000016763	0.579683	0.164828	0.515844	0.176061	0.525675	0.476689	-1.19019	-1.68481	-2.15893	0.0457003	Scube1	64706	0
ENSMUSG00000108020	0.254364	0.34464	0.138349	0.361555	0.016881	0.149797	1.61288	-2.22238	2.15851	0.0457379	NA	NA	0
ENSMUSG00000035456	0.281943	0.254734	0.415047	0.0474737	0.293054	0.200729	-1.2518	-2.01149	-2.15455	0.0460922	Prdm8	77630	0
ENSMUSG00000097283	0.286494	0.820544	0.560115	0.731284	0.43418	0.723355	0.906414	-0.874724	2.15441	0.0461049	NA	NA	0
ENSMUSG00000105349	0.147264	0.0749218	0.296462	0.235797	0.219453	0.0499325	-1.11992	-2.98781	-2.15226	0.0462975	NA	NA	0
ENSMUSG00000062687	2.21591	0.949709	3.84531	1.45817	1.98116	1.59285	-0.974927	0.357067	-2.1518	0.0463396	Cks1brt	624855	0
ENSMUSG00000021388	0.575667	1.81341	1.28467	3.66271	0.219453	0.748987	1.68189	3.04713	2.15033	0.0464715	Aspn	66695	0
ENSMUSG00000105617	1.50744	0.0149844	0.405164	0.34049	0.918327	0.498659	-2.67364	-1.04244	-2.15001	0.0465007	NA	NA	0
ENSMUSG00000028572	0.468566	1.09386	0.731272	0.990345	0.894694	0.948717	0.603487	-0.481482	2.14947	0.0465494	Hook1	77963	0
ENSMUSG00000081170	0.587715	0.540936	0.1676	0.0776556	0.362267	0.0166442	-1.8805	-2.87945	-2.14893	0.0465982	NA	NA	0
ENSMUSG00000062554	4.37667	0.0149844	2.59226	0.0157198	0.573955	0.619163	-5.23583	-1.68936	-2.14651	0.0468187	NA	NA	0
ENSMUSG00000097839	6.39231	1.83289	5.18215	3.28732	4.07407	4.76123	-0.77045	1.39354	-2.14625	0.046842	NA	NA	0
ENSMUSG00000066475	1.36527	0.84332	1.57915	1.46257	1.66278	0.824219	-0.601211	0.198487	-2.14178	0.0472503	NA	NA	0
ENSMUSG00000082023	0.156099	0.101594	0.0197641	0.174175	0.0580707	0.248664	1.44402	-3.39643	2.1413	0.0472946	NA	NA	0
ENSMUSG00000108952	0.0602442	0.0149844	0.348244	0.211588	0.318376	0.0988663	-1.42659	-2.45722	-2.13531	0.0478477	NA	NA	0
ENSMUSG00000098088	1.8499	0.426455	0.898477	0.928409	1.07532	1.07721	-0.731724	-0.409595	-2.1327	0.0480906	NA	NA	0
ENSMUSG00000079022	0.242048	0.506172	0.44825	0.623446	0.32344	0.458047	0.712862	-0.918893	2.13253	0.0481058	Col22a1	69700	0
ENSMUSG00000075276	0.0133876	0.252337	0.226497	0.177633	0.0884565	0.228025	1.88396	-3.04156	2.12967	0.0483736	NA	NA	0
ENSMUSG00000010529	0.066938	0.104891	0.256934	0.0157198	0.219453	0.0166442	-2.29841	-4.18966	-2.12964	0.0483759	Gm266	212539	0
ENSMUSG00000021464	8.15304	8.97653	2.35193	6.02193	2.65032	4.44399	0.715089	2.5672	2.12884	0.0484516	Ror2	26564	0
ENSMUSG00000081076	1.4804	0.841822	0.908754	0.624389	0.436881	0.145137	-0.979438	-0.839083	-2.1276	0.0485681	NA	NA	0
ENSMUSG00000019194	1.75377	2.26264	1.36372	2.83176	1.50241	2.24696	0.663787	1.62082	2.12427	0.0488822	Scn1b	20266	0
ENSMUSG00000039684	0.334422	0.103991	0.305553	0.0622503	0.220466	0.253324	-1.27119	-2.62811	-2.12316	0.048987	NA	NA	0
ENSMUSG00000106562	0.695084	0.114181	0.111074	0.120728	0.412572	0.183086	-1.29354	-1.71974	-2.12083	0.0492087	NA	NA	0
ENSMUSG00000104803	1.02576	0.626646	0.987415	0.622188	0.853504	0.444066	-0.773267	-0.45465	-2.12012	0.0492765	NA	NA	0
ENSMUSG00000026018	0.371104	0.280208	0.583437	0.141478	0.521961	0.0672424	-1.77613	-1.88254	-2.11983	0.0493045	Ica1l	70375	0
ENSMUSG00000108014	1.02576	0.626646	0.987415	0.622503	0.853504	0.444066	-0.773024	-0.45461	-2.11945	0.0493402	NA	NA	0
ENSMUSG00000083674	0.120488	0.0749218	0.0592924	0.0157198	0.219453	0.0166442	-2.11537	-3.0608	-2.11845	0.0494364	Gm38402	171588	0
ENSMUSG00000096036	0.0133876	0.0149844	0.159694	0.0157198	0.569903	0.0166442	-2.67558	-4.69102	-2.1168	0.049594	Gm21778	101056173	0
ENSMUSG00000102717	0.147531	0.062335	0.322946	0.141478	0.159694	0.129159	-0.898306	-2.40191	-2.11668	0.0496051	NA	NA	0
ENSMUSG00000047496	0.250883	0.532245	0.224125	0.481339	0.152604	0.313243	1.07498	-1.88093	2.1136	0.0499016	Rnf152	320311	0

## Sheet: Table S3 D2_KOvsWT
Supplementary Table S3. Differentially expressed genes in differentiating (D2) LAP2alpha knockout versus wildtype myoblasts
WT: wildtype, KO: LAP2alpha knockout, D2: day 2 after induction of differentiation, logFC: log fold change, AveExpr: average expression, Differential expression: 1=yes, 0=no
Ensembl Id	WT D2-rep1	LAP2alpha KO D2-rep1	WT D2-rep2	LAP2alpha KO D2-rep2	WT D2-rep3	LAP2alpha KO D2-rep3	logFC	AveExpr	t	p-value	Gene symbol	entrez Id	Differential Expression?
ENSMUSG00000042436	21.0254	6.13415	17.8055	5.65087	11.0377	4.91106	-1.53482	-1.66235	-6.57935	5.09978e-06	Mfap4	76293	1
ENSMUSG00000033032	34.1495	11.0245	24.1449	12.7226	24.3953	14.4631	-1.09518	1.95606	-6.07784	1.32465e-05	Afap1l1	106877	1
ENSMUSG00000021676	24.515	4.59489	10.5155	2.00655	12.9541	9.10183	-1.78974	3.10281	-5.69564	2.80462e-05	Iqgap2	544963	1
ENSMUSG00000038086	33.8816	9.79828	36.7533	19.534	24.5776	16.6908	-1.06995	2.40062	-5.3391	5.74299e-05	Hspb2	69253	1
ENSMUSG00000006362	16.0555	4.23665	10.9173	6.62768	10.7567	5.53627	-1.17688	-2.37686	-5.31135	6.07644e-05	Cbfa2t3	12398	1
ENSMUSG00000030399	14.6865	4.66195	12.3129	8.45396	12.1906	5.53601	-1.08481	-1.13123	-5.15565	8.3542e-05	Ckm	12715	1
ENSMUSG00000006542	17.2479	7.27919	24.2826	14.8751	19.6811	11.407	-0.894215	1.93635	-5.08014	9.7588e-05	Prkag3	241113	1
ENSMUSG00000018983	39.12	13.8874	27.3733	21.0455	26.2086	15.9642	-0.852199	2.86528	-4.8357	0.000162076	E2f2	242705	1
ENSMUSG00000039824	42.0585	15.2621	34.3806	23.4887	26.1431	18.876	-0.816302	3.07714	-4.82782	0.000164766	Myl6b	216459	1
ENSMUSG00000005583	117.487	52.2116	65.7837	43.1353	69.8893	43.9287	-0.817349	3.03848	-4.8224	0.000166642	Mef2c	17260	1
ENSMUSG00000029816	16.0852	60.7287	6.38508	44.0661	14.5658	17.981	1.67288	0.112938	4.77289	0.000184827	Gpnmb	93695	1
ENSMUSG00000079588	40.125	12.7427	25.6753	15.8463	20.2938	13.8426	-0.959396	0.0817963	-4.68165	0.000223837	Tmem182	381339	1
ENSMUSG00000028093	58.9725	26.8823	51.9664	33.3406	38.2465	26.355	-0.769801	4.61267	-4.64993	0.000239289	Acp6	66659	1
ENSMUSG00000074743	30.4319	98.0099	17.7227	66.3058	22.6799	37.3934	1.44096	4.84056	4.60255	0.000264418	Thbd	21824	1
ENSMUSG00000021728	55.3984	152.503	29.9386	110.349	35.2235	48.9731	1.27645	5.28156	4.54089	0.000301209	Emb	13723	1
ENSMUSG00000018845	51.3632	21.3848	32.8805	24.5241	30.1529	17.7471	-0.814434	-0.609841	-4.49328	0.000333153	Unc45b	217012	1
ENSMUSG00000052374	29.3742	5.19554	17.6707	8.43552	19.4519	11.3473	-1.4222	-1.07173	-4.47673	0.000345049	Actn2	11472	1
ENSMUSG00000027499	170.284	76.4724	179.601	124.361	144.3	92.2312	-0.782765	5.8763	-4.46659	0.000352552	Pkia	18767	1
ENSMUSG00000091898	348.513	107.824	342.188	202.192	211.35	130.655	-1.05762	3.0355	-4.4387	0.000374047	Tnnc1	21924	1
ENSMUSG00000036040	18.1684	7.99958	25.3252	14.3293	21.2024	11.4067	-0.945969	-0.874135	-4.40345	0.000403137	Adamtsl2	77794	1
ENSMUSG00000028031	2.15759	15.5235	4.90222	15.3268	8.75982	11.7459	1.62569	1.70421	4.39277	0.0004124	Dkk2	56811	1
ENSMUSG00000062980	26.1771	74.5798	7.88433	47.0066	13.0624	16.6976	1.48675	2.2965	4.36318	0.000439199	Cped1	214642	1
ENSMUSG00000001334	26.0506	11.4341	21.8512	13.8504	21.3343	12.1208	-0.879395	-0.123919	-4.35038	0.000451332	Fndc5	384061	1
ENSMUSG00000062760	41.3514	12.9062	24.7246	16.1717	20.5815	11.8339	-1.01948	-1.66274	-4.34346	0.000458039	1810041L15Rik	72301	1
ENSMUSG00000053192	65.3944	28.3807	88.0121	54.851	71.781	55.649	-0.754676	5.5871	-4.32176	0.000479717	Mllt11	56772	1
ENSMUSG00000044674	46.5998	84.3548	35.5992	87.0186	38.764	53.0271	0.863655	4.1976	4.30965	0.000492261	Fzd1	14362	1
ENSMUSG00000028339	29.2986	180.246	39.9398	94.5769	56.6506	97.7989	1.55942	4.72419	4.29114	0.000512085	Col15a1	12819	1
ENSMUSG00000031312	36.6493	12.8788	46.7337	31.8971	34.0964	19.1822	-0.94792	1.40759	-4.22095	0.000594916	Itgb1bp2	26549	1
ENSMUSG00000020061	25.4298	10.2563	25.5135	15.8719	25.5432	16.096	-0.872	-1.99769	-4.20031	0.000621765	Mybpc1	109272	1
ENSMUSG00000047446	27.2184	11.9585	35.8831	19.7203	25.3869	19.1419	-0.809792	3.27065	-4.18276	0.000645552	Arl4a	11861	1
ENSMUSG00000055775	25.1177	8.10362	15.0067	7.15589	17.3158	10.0476	-1.16571	0.243867	-4.1796	0.000649929	Myh8	17885	1
ENSMUSG00000028328	23.6192	9.89642	14.1973	8.10211	10.7095	6.22067	-0.949797	-0.0516507	-4.17414	0.000657572	Tmod1	21916	1
ENSMUSG00000025855	15.1031	22.5154	8.28005	15.6287	8.20273	13.8206	0.746858	3.6509	4.11523	0.000746017	Prkar1b	19085	1
ENSMUSG00000056328	43.6247	30.2598	31.2886	17.3717	36.5913	16.0986	-0.863515	-0.994737	-4.09153	0.000784919	Myh1	17879	1
ENSMUSG00000026594	35.125	20.4171	26.8013	21.2499	29.6507	18.5046	-0.597526	4.43141	-4.01363	0.000927777	Ralgps2	78255	1
ENSMUSG00000032735	48.4009	14.2734	37.1747	24.1749	33.4805	21.0191	-1.00342	-0.773838	-4.00565	0.000943813	Ablim3	319713	1
ENSMUSG00000021373	56.7373	24.8801	30.5663	21.79	29.9634	19.9997	-0.752797	3.24182	-3.98265	0.000991641	Cap2	67252	1
ENSMUSG00000018166	51.9736	19.6204	23.4887	13.8313	21.7201	12.7606	-0.98572	-0.630597	-3.96828	0.00102275	Erbb3	13867	1
ENSMUSG00000024617	46.5567	17.0591	23.0515	19.6468	26.4867	16.7759	-0.774756	0.702729	-3.95716	0.00104749	Camk2a	12322	1
ENSMUSG00000020646	28.2061	12.71	32.179	17.3869	23.2733	21.1296	-0.717564	3.55576	-3.94132	0.00108378	Mboat2	67216	1
ENSMUSG00000031791	71.6172	35.3163	81.5625	62.1006	70.29	51.9262	-0.621383	3.87163	-3.90095	0.00118212	Tmem38a	74166	1
ENSMUSG00000019139	38.6825	18.1738	30.6076	20.4909	31.0601	28.1436	-0.599691	5.45048	-3.89734	0.00119132	Isyna1	71780	1
ENSMUSG00000021876	37.282	75.4683	43.1662	137.795	42.3348	53.4779	1.00343	3.89762	3.89052	0.00120893	Rnase4	58809	1
ENSMUSG00000030220	14.5972	25.1745	10.8905	20.4017	10.7564	19.0455	0.83715	3.03387	3.88256	0.00122982	Arhgdib	11857	1
ENSMUSG00000023885	470.757	2394.02	204.216	1091.12	293.518	414.455	1.76075	7.20216	3.85518	0.00130449	Thbs2	21826	1
ENSMUSG00000001053	32.9633	11.1429	18.6518	14.335	16.2682	9.93998	-0.872577	3.41919	-3.83908	0.0013505	N4bp3	212706	1
ENSMUSG00000064179	117.132	41.6082	93.6448	63.6349	78.2076	44.5007	-0.959887	1.4383	-3.8287	0.00138103	Tnnt1	21955	1
ENSMUSG00000062694	56.242	16.5377	34.6181	22.5926	26.3919	18.9501	-0.944349	-1.15537	-3.82247	0.00139966	Cav3	12391	1
ENSMUSG00000028464	913.368	408.466	566.188	455.385	487.978	328.644	-0.686206	7.71408	-3.77479	0.00155106	Tpm2	22004	1
ENSMUSG00000017300	248.355	61.4913	168.8	117.602	125.175	78.3582	-1.08228	0.751101	-3.7614	0.00159643	Tnnc2	21925	1
ENSMUSG00000026418	330.113	94.4803	437.958	245.931	272.133	163.374	-1.13537	3.68959	-3.73733	0.00168143	Tnni1	21952	1
ENSMUSG00000039114	45.7213	80.5644	33.5454	60.7925	38.6804	46.9691	0.65458	6.66094	3.73583	0.00168687	Nrn1	68404	1
ENSMUSG00000035105	46.401	23.0153	37.0454	23.0699	30.1321	21.6217	-0.724369	4.39354	-3.7001	0.00182185	Egln3	112407	1
ENSMUSG00000038515	13.4068	4.32498	18.4141	12.2028	13.428	10.9816	-0.803563	2.08664	-3.69212	0.00185343	Grtp1	66790	1
ENSMUSG00000021054	39.2979	57.693	14.6072	34.3499	19.7834	29.4794	0.791565	4.72887	3.67529	0.00192188	Sgpp1	81535	1
ENSMUSG00000031543	81.6165	38.4544	49.806	36.5408	48.4954	34.3512	-0.677983	4.00339	-3.6671	0.00195611	Ank1	11733	1
ENSMUSG00000070867	16.3596	33.8245	14.631	19.8245	17.036	25.2853	0.680542	5.43174	3.64852	0.00203599	Trabd2b	666048	1
ENSMUSG00000062077	46.4698	16.9302	22.0168	15.0003	17.1681	11.3282	-0.867026	3.42966	-3.62965	0.00212049	Trim54	58522	1
ENSMUSG00000022519	246.576	109.026	145.156	110.559	149.17	101.175	-0.712661	5.35022	-3.61848	0.00217215	Srl	106393	1
ENSMUSG00000044716	43.345	17.9771	21.1934	18.3079	20.7958	11.0668	-0.79383	0.0739644	-3.61647	0.00218157	Dok7	231134	1
ENSMUSG00000032060	227.107	92.1104	126.187	86.0381	92.6465	65.075	-0.790136	4.61414	-3.60049	0.00225798	Cryab	12955	1
ENSMUSG00000069171	13.8291	23.1733	17.6992	30.1795	23.1971	34.7506	0.69945	3.97657	3.59898	0.00226534	Nr2f1	13865	1
ENSMUSG00000038517	10.9859	4.66195	15.8359	6.73549	12.3031	11.3274	-0.850102	2.88607	-3.59666	0.00227667	Tbkbp1	73174	1
ENSMUSG00000060429	33.2567	15.229	20.4009	13.6985	15.8464	10.4638	-0.765778	1.26391	-3.59646	0.00227766	Sntb1	20649	1
ENSMUSG00000026458	32.9267	15.5886	30.313	26.2907	33.1394	16.2523	-0.760038	0.286281	-3.5896	0.00231159	Ppfia4	68507	1
ENSMUSG00000031097	88.0744	25.5671	112.415	69.405	75.0139	46.1901	-1.06643	0.216432	-3.56648	0.00242958	Tnni2	21953	1
ENSMUSG00000056947	53.1048	25.1745	51.3843	21.0091	52.2082	39.3801	-0.924427	5.23493	-3.54314	0.00255485	Mab21l1	17116	1
ENSMUSG00000031461	160.098	61.5342	92.424	62.1882	97.3448	60.0414	-0.885072	2.0227	-3.52945	0.00263125	Myom2	17930	1
ENSMUSG00000034430	42.3335	67.2793	27.0691	48.3973	34.4957	41.4493	0.592816	4.65292	3.52011	0.0026847	Zxdc	80292	1
ENSMUSG00000067212	19.0398	31.3113	11.9036	31.5965	10.7233	14.335	0.849673	3.26927	3.50378	0.00278077	H2-T23	15040	1
ENSMUSG00000000275	16.5837	30.2971	9.29285	30.9631	14.4685	17.5289	0.963443	3.61964	3.48378	0.00290309	Trim25	217069	1
ENSMUSG00000055027	121.012	36.9197	66.2308	45.6846	57.5786	35.5561	-0.984746	1.26643	-3.48066	0.00292261	Smyd1	12180	1
ENSMUSG00000020467	60.8144	182.099	72.2691	170.211	77.6657	132.421	1.19694	4.90656	3.45866	0.00306429	Efemp1	216616	1
ENSMUSG00000050335	97.9309	141.211	50.161	129.761	56.715	74.3094	0.762165	6.53655	3.45831	0.00306664	Lgals3	16854	1
ENSMUSG00000038132	56.795	25.8262	36.3887	25.3909	34.6976	18.4486	-0.856419	0.113747	-3.45227	0.00310672	Rbm24	666794	1
ENSMUSG00000035296	16.0852	4.85792	16.4109	10.6401	11.6563	5.67063	-1.09794	-1.70678	-3.42648	0.00328386	Sgcg	24053	1
ENSMUSG00000031253	85.7201	187.92	35.65	140.867	48.6351	53.4192	1.08429	4.22339	3.42625	0.00328554	Srpx2	68792	1
ENSMUSG00000027199	32.7192	15.6903	32.519	22.1416	27.0711	16.2523	-0.773001	2.60658	-3.42388	0.0033023	Gatm	67092	1
ENSMUSG00000041559	49.089	71.0416	5.23345	25.2671	7.32563	18.793	1.40096	3.71589	3.4045	0.00344276	Fmod	14264	1
ENSMUSG00000001270	13.4872	8.81681	22.4169	9.40994	20.0084	16.1999	-0.722442	3.06593	-3.40267	0.00345632	Ckb	12709	1
ENSMUSG00000101188	106.121	15.6269	47.1472	18.5769	24.6524	22.1613	-1.41584	6.13744	-3.38978	0.00355344	NA	NA	1
ENSMUSG00000022464	59.624	114.074	22.5598	56.7195	30.5511	43.6631	0.933295	5.43001	3.38362	0.00360073	Slc38a4	69354	1
ENSMUSG00000061086	596.676	177.843	591.881	372.651	423.476	276.318	-1.02248	3.36546	-3.37944	0.00363325	Myl4	17896	1
ENSMUSG00000028643	84.1131	45.0979	146.265	107.656	90.5147	62.8023	-0.630816	4.96598	-3.37453	0.00367176	Svbp	69216	1
ENSMUSG00000079110	42.4677	12.9062	32.226	26.02	31.0039	19.4075	-0.883999	-1.43588	-3.37368	0.00367847	Capn3	12335	1
ENSMUSG00000042451	335.291	112.249	255.244	149.658	202.432	115.872	-1.05785	1.18103	-3.37048	0.00370387	Mybph	53311	1
ENSMUSG00000041488	7.90125	15.022	7.6657	19.5331	13.4839	12.8541	0.740169	2.59343	3.36969	0.00371013	Stx3	20908	1
ENSMUSG00000038403	57.4408	20.4452	37.7016	31.8544	40.9541	24.6344	-0.817555	-0.936602	-3.36862	0.00371867	Hfe2	69585	1
ENSMUSG00000075307	107.049	44.2107	66.0789	51.704	66.6683	41.2681	-0.776498	2.19656	-3.35681	0.00381417	Klhl41	228003	1
ENSMUSG00000024247	39.8857	25.6038	36.421	17.494	29.6602	23.6134	-0.680177	5.25059	-3.35067	0.00386482	Pkdcc	106522	1
ENSMUSG00000017817	144.008	53.8987	66.8949	47.3437	66.6345	43.2985	-0.848871	2.75844	-3.34916	0.00387738	Jph2	59091	1
ENSMUSG00000049134	34.4762	11.8921	13.381	10.0982	17.365	11.4222	-0.842877	0.59028	-3.34354	0.00392442	Nrap	18175	1
ENSMUSG00000020564	13.258	24.4244	12.1476	21.5618	16.2348	18.6864	0.635224	4.01212	3.33367	0.00400846	Atxn7l1	380753	1
ENSMUSG00000030116	16.8629	19.0895	6.65372	23.836	4.5028	11.5377	1.14022	0.119708	3.33337	0.00401098	Mfap5	50530	1
ENSMUSG00000038859	44.7738	27.7901	27.0964	20.2494	25.4077	16.2657	-0.587683	3.05467	-3.31657	0.00415823	Baiap2l1	66898	1
ENSMUSG00000032648	18.5443	5.70557	13.1101	10.7642	13.3037	8.93524	-0.826317	0.609806	-3.31644	0.00415939	Pygm	19309	1
ENSMUSG00000029061	27.4428	55.0634	32.2697	84.5682	35.5109	40.2767	0.854878	4.29428	3.29136	0.00438923	Mmp23	26561	1
ENSMUSG00000048960	8.85625	23.8653	3.46747	13.2918	6.96117	10.8659	1.3297	3.02493	3.27699	0.00452647	Prex2	109294	1
ENSMUSG00000020173	58.8201	27.5958	40.077	27.8205	34.7198	22.6954	-0.743384	2.98433	-3.27443	0.00455143	Cobl	12808	1
ENSMUSG00000032548	6.77365	43.4209	5.49498	10.6902	8.96145	12.9264	1.36045	4.04623	3.27321	0.00456331	Slco2a1	24059	1
ENSMUSG00000048482	41.7225	74.5422	23.4814	29.9897	28.3323	43.7296	0.61221	6.11354	3.26642	0.00463017	Bdnf	12064	1
ENSMUSG00000026335	173.875	226.544	67.3008	147.749	82.4224	134.024	0.739626	6.26289	3.25566	0.00473808	Pam	18484	1
ENSMUSG00000040287	24.6555	11.3032	18.1219	14.4434	14.6344	8.95646	-0.710825	0.921901	-3.24611	0.00483601	Stac3	237611	1
ENSMUSG00000024049	50.4877	17.2574	22.6418	19.6208	25.0092	15.0737	-0.824455	1.74407	-3.22308	0.00508034	Myom1	17929	1
ENSMUSG00000028116	53.5431	14.1511	44.0878	33.9325	37.0424	25.7785	-0.928432	0.0359811	-3.20428	0.00528875	Myoz2	59006	1
ENSMUSG00000060600	197.549	114.358	247.95	136.026	192.326	167.558	-0.619471	7.04189	-3.20182	0.00531664	Eno3	13808	1
ENSMUSG00000079523	987.06	540.836	1473.86	971.404	1182.89	972.767	-0.590627	9.45569	-3.16523	0.00574887	Tmsb10	19240	1
ENSMUSG00000021798	60.5471	25.5017	28.9649	25.0022	29.2021	18.5834	-0.703138	3.3612	-3.15174	0.00591685	Ldb3	24131	1
ENSMUSG00000046179	26.9773	14.8365	17.3127	11.7712	18.721	13.2402	-0.642403	4.70061	-3.13512	0.00613041	E2f8	108961	1
ENSMUSG00000038239	55.4576	16.1147	17.9413	13.2649	17.6459	10.176	-1.00395	-1.06184	-3.12062	0.00632289	Hrc	15464	1
ENSMUSG00000023067	662.482	270.483	327.182	222.922	278.198	160.782	-0.880097	4.90585	-3.11997	0.00633155	Cdkn1a	12575	1
ENSMUSG00000036782	77.1817	40.3977	82.519	54.003	59.551	50.362	-0.597498	4.15283	-3.10861	0.00648668	Klhl13	67455	1
ENSMUSG00000030353	77.6918	33.5176	43.5021	31.154	41.5005	24.6362	-0.81719	4.38845	-3.1071	0.00650761	Tead4	21679	1
ENSMUSG00000009214	357.484	125.751	171.684	121.909	147.567	86.0823	-0.929766	0.954034	-3.09645	0.00665694	Tmem8c	66139	1
ENSMUSG00000033737	37.5272	17.808	15.673	7.23441	17.6138	13.5545	-0.874762	4.36275	-3.09555	0.00666964	Fndc3c1	333564	1
ENSMUSG00000002289	7.51467	25.2468	10.7538	16.8008	11.2345	19.9716	1.06359	3.39593	3.08619	0.00680394	Angptl4	57875	1
ENSMUSG00000024066	11.2629	15.2644	4.65954	13.2209	8.19739	12.5068	0.856366	0.501488	3.06305	0.00714709	Xdh	22436	1
ENSMUSG00000026407	36.0574	12.3831	18.1553	12.6792	17.7587	10.8829	-0.914415	-1.79974	-3.05171	0.00732142	Cacna1s	12292	1
ENSMUSG00000020722	39.2366	20.9536	27.94	20.6837	23.1299	14.5661	-0.668777	-0.107112	-3.01447	0.00792377	Cacng1	12299	1
ENSMUSG00000042828	45.8591	14.4439	19.992	17.0576	22.7384	15.0213	-0.824567	-0.0511803	-3.00249	0.00812758	Trim72	434246	1
ENSMUSG00000072720	65.3733	26.1347	24.4182	16.4971	24.789	13.2402	-0.938601	-0.632153	-2.99888	0.00819002	Myo18b	74376	1
ENSMUSG00000068614	1402.27	400.418	610.078	399.429	505.643	277.598	-1.09956	2.98179	-2.99696	0.00822336	Actc1	11464	1
ENSMUSG00000039376	134.039	53.9491	71.0134	53.785	79.3631	46.2682	-0.833768	1.55124	-2.98143	0.00849824	Synpo2l	68760	1
ENSMUSG00000042444	21.1346	39.6708	9.93808	30.2071	14.2424	14.416	0.843686	2.95869	2.96766	0.00874957	Fam63b	235461	1
ENSMUSG00000037139	21.3045	6.29772	11.5737	8.35678	14.2474	6.7969	-1.07828	-1.86629	-2.9671	0.00875995	Myom3	242702	1
ENSMUSG00000079471	37.4826	16.963	50.5972	39.1472	33.6191	18.7144	-0.77599	-0.788865	-2.95247	0.00903517	Gm7325	653016	1
ENSMUSG00000006435	33.4644	14.5129	20.6252	18.0806	23.1299	13.9044	-0.69846	1.81829	-2.93273	0.00942003	Neurl1a	18011	1
ENSMUSG00000028348	173.678	93.4209	113.619	74.9401	85.1938	62.613	-0.644737	5.10007	-2.9312	0.00945043	Murc	68016	1
ENSMUSG00000027510	35.0423	14.2149	20.5542	16.6055	18.9679	12.8625	-0.712827	4.04965	-2.90968	0.00988935	Rbm38	56190	1
ENSMUSG00000023046	112.355	177.203	96.1965	156.523	68.9267	99.6685	0.631522	5.75799	2.90262	0.0100377	Igfbp6	16012	1
ENSMUSG00000042109	12.489	5.77199	13.7135	8.84854	13.4921	10.6909	-0.675907	1.85428	-2.9022	0.0100464	Csdc2	105859	1
ENSMUSG00000038210	25.1025	16.3162	39.5602	19.4986	41.1838	30.255	-0.691862	5.00881	-2.8805	0.0105162	Hoxa11	15396	1
ENSMUSG00000068196	66.436	130.077	24.9943	59.132	32.5427	43.3501	0.882387	5.8454	2.87897	0.0105502	Col8a1	12837	1
ENSMUSG00000057604	34.2685	19.7948	35.9509	19.816	33.9847	28.7468	-0.631475	3.47164	-2.85945	0.0109923	Lmcd1	30937	1
ENSMUSG00000052852	15.0139	5.70885	10.8085	6.62703	10.1096	8.81371	-0.757881	1.68173	-2.85888	0.0110054	Reep1	52250	1
ENSMUSG00000015568	35.8428	187.507	29.9293	116.13	32.911	27.4168	1.36597	5.20025	2.83912	0.0114717	Lpl	16956	1
ENSMUSG00000038587	124.204	314.384	32.3946	121.088	63.4014	65.2529	1.10116	6.06282	2.83732	0.011515	Akap12	83397	1
ENSMUSG00000032625	55.4466	106.821	24.2083	39.3825	30.8351	44.1788	0.730679	4.07934	2.82836	0.0117335	Thsd7a	330267	1
ENSMUSG00000034457	13.9128	6.85389	20.9196	14.8484	17.4212	13.5545	-0.601517	0.947809	-2.82054	0.0119275	Eda2r	245527	1
ENSMUSG00000041695	16.1111	20.0778	6.43591	17.5181	6.03204	10.4638	0.85816	1.69839	2.8185	0.0119787	Kcnj2	16518	1
ENSMUSG00000047767	8.17534	16.0273	12.0134	28.5121	13.453	13.0205	0.729427	3.62757	2.80296	0.0123749	Atg16l2	73683	1
ENSMUSG00000043587	10.6689	17.5846	7.20111	12.267	9.04103	12.7426	0.656965	3.70026	2.79342	0.0126245	Pxylp1	235534	1
ENSMUSG00000030409	121.754	77.0037	177.771	125.418	175.552	116.048	-0.590343	5.42679	-2.78752	0.0127812	Dmpk	13400	1
ENSMUSG00000042363	61.0849	103.63	29.1187	52.5715	34.3211	40.3228	0.622595	5.4178	2.7681	0.0133105	Lgalsl	216551	1
ENSMUSG00000032368	15.8537	5.56686	19.2252	8.43314	16.021	17.503	-0.838316	3.73729	-2.73603	0.0142312	Zic1	22771	1
ENSMUSG00000024998	19.3594	24.6949	5.1572	15.2688	7.77951	10.9311	0.803565	1.59456	2.73238	0.0143396	Plce1	74055	1
ENSMUSG00000044951	48.1072	19.5727	20.3386	15.5782	20.3371	13.1616	-0.771628	1.29259	-2.72635	0.0145208	Mylk4	238564	1
ENSMUSG00000030351	15.0433	8.68595	12.8024	5.06517	11.4876	11.0924	-0.743533	0.935324	-2.7262	0.0145253	Tspan11	68498	1
ENSMUSG00000026208	231.042	86.8428	144.461	102.909	143.036	87.4427	-0.876483	3.54987	-2.71671	0.0148148	Des	13346	1
ENSMUSG00000015305	55.9653	89.6227	23.1362	49.9869	30.9755	36.3156	0.676836	5.69996	2.69805	0.0154005	Sash1	70097	1
ENSMUSG00000024529	2253.15	3730.41	547.532	1450.39	706.509	1010.61	0.889538	9.83527	2.69091	0.0156305	Lox	16948	1
ENSMUSG00000036862	23.1681	13.7568	17.0908	4.7181	14.8622	12.5854	-0.978628	2.97903	-2.6889	0.0156959	Dchs1	233651	1
ENSMUSG00000015243	25.2897	42.3753	5.52204	19.534	11.6282	14.1569	0.950756	-0.161237	2.68322	0.0158817	Abca1	11303	1
ENSMUSG00000053093	58.5133	11.0578	14.5356	13.5161	17.7983	10.7396	-1.0639	-0.710179	-2.64667	0.0171304	Myh7	140781	1
ENSMUSG00000002007	10.8772	3.58234	12.7215	10.6835	12.3866	6.63975	-0.875405	-1.96156	-2.64392	0.0172278	Srpk3	56504	1
ENSMUSG00000001864	92.8857	50.8879	122.359	69.033	97.5703	73.3835	-0.703782	5.83858	-2.63584	0.0175176	Aif1l	108897	1
ENSMUSG00000031785	20.7278	10.9106	18.2419	10.5534	18.6867	13.7379	-0.712078	3.41689	-2.63188	0.0176617	Adgrg1	14766	1
ENSMUSG00000033715	17.2072	22.3607	10.9998	33.277	11.5565	12.9783	0.722408	3.0601	2.61169	0.0184126	Akr1c14	105387	1
ENSMUSG00000074001	44.6547	23.0808	23.1064	17.5485	23.0103	12.8209	-0.734422	-1.16493	-2.61054	0.0184562	Klhl40	72330	1
ENSMUSG00000002831	13.4961	34.6293	8.59488	64.7574	22.9049	20.9931	1.38125	3.52194	2.60824	0.0185436	Plin4	57435	1
ENSMUSG00000030730	95.0847	38.7842	55.175	53.0008	59.7937	35.7653	-0.701554	0.549443	-2.60745	0.0185739	Atp2a1	11937	1
ENSMUSG00000028776	19.7162	26.7024	8.84084	14.5448	9.1254	15.9642	0.650046	4.55107	2.60709	0.0185875	Tinagl1	94242	1
ENSMUSG00000005397	235.686	716.272	72.8417	186.288	106.594	130.126	1.09488	7.08731	2.58396	0.0194934	Nid1	18073	1
ENSMUSG00000011148	13.9128	6.26501	12.3539	9.59888	13.3999	9.78335	-0.636166	0.590841	-2.58007	0.01965	Adssl1	11565	1
ENSMUSG00000060913	85.8609	36.1038	65.5903	50.9485	47.6981	29.2744	-0.775581	0.115116	-2.57232	0.0199652	Trim55	381485	1
ENSMUSG00000026459	532.4	213.346	385.946	232.063	260.802	147.558	-0.961801	2.71696	-2.54789	0.0209901	Myog	17928	1
ENSMUSG00000020473	872.095	1193.53	304.332	597.606	432.008	599.691	0.63717	8.592	2.53729	0.0214507	Aebp1	11568	1
ENSMUSG00000063316	186.269	69.0496	183.433	116.484	138.767	132.254	-0.724771	7.81777	-2.53324	0.0216288	Rpl27	19942	1
ENSMUSG00000059173	17.1262	28.9303	10.6661	27.6211	10.5919	10.6964	0.714493	2.20991	2.51867	0.0222822	Pde1a	18573	1
ENSMUSG00000026251	51.0189	23.9915	31.0583	29.0975	34.5525	20.8045	-0.635653	0.764181	-2.51338	0.022524	Chrnd	11447	1
ENSMUSG00000027861	598.033	181.555	324.91	215.509	232.717	167.269	-0.936761	1.87666	-2.50319	0.0229969	Casq2	12373	1
ENSMUSG00000044086	87.2069	35.7335	54.6987	40.1852	46.1821	27.0959	-0.835803	-0.483769	-2.50197	0.0230541	Lmod3	320502	1
ENSMUSG00000020642	12.4316	25.3031	13.4867	28.435	18.4091	16.3003	0.641235	3.14409	2.45809	0.0252049	Rnf144a	108089	1
ENSMUSG00000026586	273.89	443.876	120.886	264.896	161.356	180.902	0.667781	6.93121	2.44432	0.0259179	Prrx1	18933	1
ENSMUSG00000027996	266.912	379.606	135.846	232.075	116.174	227.481	0.753742	7.28041	2.42485	0.0269587	Sfrp2	20319	1
ENSMUSG00000104861	8.93601	14.0781	10.9492	26.4289	12.6234	16.2193	0.772301	2.90985	2.41249	0.0276396	3110039M20Rik	67293	1
ENSMUSG00000026253	96.489	39.8769	65.191	54.0726	65.4905	39.7138	-0.759021	0.748349	-2.39523	0.0286173	Chrng	11449	1
ENSMUSG00000061723	372.524	121.489	226.926	174.677	183.833	110.173	-0.919662	2.14701	-2.39306	0.0287428	Tnnt3	21957	1
ENSMUSG00000028369	111.774	324.228	11.8822	54.2748	22.9527	28.8136	1.37252	4.06518	2.38841	0.0290128	Svep1	64817	1
ENSMUSG00000035493	185.062	286.142	67.576	177.734	103.193	114.18	0.724604	5.85386	2.38755	0.0290631	Tgfbi	21810	1
ENSMUSG00000001473	543.336	339.888	303.762	197.851	275.573	197.631	-0.587131	8.0279	-2.3807	0.0294655	Tubb6	67951	1
ENSMUSG00000027107	348.515	153.627	198.708	155.462	186.205	137.835	-0.66057	4.85312	-2.37742	0.0296607	Chrna1	11435	1
ENSMUSG00000015709	27.8701	35.0219	5.23345	16.3244	7.12878	10.6996	0.852761	3.58657	2.35173	0.0312279	Arnt2	11864	1
ENSMUSG00000031380	50.993	64.6637	21.0948	52.1351	20.2896	25.1813	0.654737	3.73511	2.35105	0.0312706	Vegfd	14205	1
ENSMUSG00000026786	30.7619	49.6997	10.0433	19.8811	13.4285	16.9113	0.667068	4.42603	2.35038	0.0313128	Apbb1ip	54519	1
ENSMUSG00000037852	317.771	508.062	75.0873	188.559	98.5678	140.199	0.84363	7.14135	2.33037	0.0325904	Cpe	12876	1
ENSMUSG00000055172	87.5825	128.167	33.4359	65.9225	39.9909	49.6025	0.618412	4.33164	2.32999	0.032615	C1ra	50909	1
ENSMUSG00000089774	93.5821	139.321	17.457	43.7844	29.4569	43.496	0.832751	5.63096	2.32919	0.0326671	Slc5a3	53881	1
ENSMUSG00000089739	28.8912	12.0942	10.5934	4.26754	13.7677	12.3049	-0.929957	3.43464	-2.32877	0.0326943	NA	NA	1
ENSMUSG00000036545	168.786	269.488	58.8893	130.762	67.8429	87.288	0.734765	5.42274	2.32808	0.0327393	Adamts2	216725	1
ENSMUSG00000046546	32.2612	41.6468	9.96131	29.2735	14.131	19.2385	0.793354	2.71885	2.32045	0.0332415	Fam43a	224093	1
ENSMUSG00000061353	1023.15	1550.46	601.165	1751.59	849.949	776.247	0.666656	9.3795	2.31915	0.0333279	Cxcl12	20315	1
ENSMUSG00000063450	21.087	60.7362	6.79118	12.6358	11.4032	17.8231	1.01146	4.50102	2.31845	0.0333742	Syne2	319565	1
ENSMUSG00000099906	32.4797	17.9444	62.3644	51.4214	65.3682	30.4983	-0.740076	1.07951	-2.29054	0.0352795	NA	NA	1
ENSMUSG00000064080	725.081	1039.69	127.723	422.771	194.312	316.461	0.985459	7.99697	2.28161	0.0359103	Fbln2	14115	1
ENSMUSG00000097695	25.356	86.7951	53.5621	66.7395	60.9911	61.5553	0.708348	5.75826	2.28115	0.0359431	NA	NA	1
ENSMUSG00000050953	147.539	254.328	102.059	158.898	88.5029	114.745	0.604512	6.94875	2.27964	0.0360503	Gja1	14609	1
ENSMUSG00000026414	382.601	132.77	271.552	172.72	190.677	110.059	-0.997777	4.86943	-2.27541	0.0363542	Tnnt2	21956	1
ENSMUSG00000092341	682.594	3397.61	732.014	1124.93	1049.38	1120.98	1.02949	9.25451	2.26504	0.0371083	Malat1	72289	1
ENSMUSG00000044548	19.091	10.8125	13.2408	5.36887	13.2592	15.6499	-0.643889	2.89257	-2.26382	0.0371978	Dact1	59036	1
ENSMUSG00000034573	37.104	53.9249	9.63337	22.7738	13.5407	18.112	0.734662	3.23781	2.2557	0.0378	Ptpn13	19249	1
ENSMUSG00000030672	748.074	246.326	1059.92	671.45	676.686	410.831	-1.00997	3.79303	-2.25384	0.0379384	Mylpf	17907	1
ENSMUSG00000040856	96.8819	134.453	22.4046	68.8389	28.8528	36.988	0.819731	5.8566	2.23461	0.039405	Dlk1	13386	1
ENSMUSG00000026389	52.6173	50.5918	6.13666	31.8123	10.1378	14.4121	0.952225	2.41091	2.22968	0.0397899	Steap3	68428	1
ENSMUSG00000046561	18.1384	25.0106	8.43091	18.4164	10.8127	13.9212	0.651631	3.43242	2.21041	0.0413254	Arsj	271970	1
ENSMUSG00000022665	173.963	187.383	40.3104	89.7059	42.3199	75.7227	0.703183	4.80163	2.20541	0.0417326	Ccdc80	67896	1
ENSMUSG00000001435	26.9184	19.081	23.2108	11.0015	22.4831	17.9695	-0.642759	4.23793	-2.20004	0.0421742	Col18a1	12822	1
ENSMUSG00000021388	226.217	402.938	96.4807	395.667	93.2261	88.6764	0.931094	3.04713	2.18543	0.0433983	Aspn	66695	1
ENSMUSG00000008658	12.7268	8.33884	18.4286	10.2497	15.6768	12.4864	-0.591098	1.86746	-2.17633	0.0441768	Rbfox1	268859	1
ENSMUSG00000079243	111.562	45.7198	29.2827	23.6796	36.1312	24.11	-0.73094	0.916797	-2.17076	0.044659	Xirp1	22437	1
ENSMUSG00000009471	99.737	47.6586	88.0482	75.1631	78.9556	48.6307	-0.669227	3.00027	-2.16957	0.0447631	Myod1	17927	1
ENSMUSG00000090958	103.703	201.032	29.9583	55.0308	44.4178	63.3678	0.795272	5.08393	2.15676	0.0458945	Lrrc32	434215	1
ENSMUSG00000058145	15.6689	8.32608	24.3083	3.32978	17.3073	33.5131	-0.977421	-1.32676	-2.15328	0.0462058	Adamts17	233332	1
ENSMUSG00000028834	28.1594	12.7711	13.1943	13.625	14.7621	8.96091	-0.598371	-0.584969	-2.12396	0.0489119	Trim63	433766	1
ENSMUSG00000027111	157.769	64.7017	48.3024	34.8072	45.1447	29.7736	-0.788195	5.2339	-2.11939	0.0493459	Itga6	16403	1
ENSMUSG00000054626	0.177667	1.87656	0.0694149	2.31002	0.268841	1.57782	3.67025	-1.47722	6.04206	1.41986e-05	Xlr	22441	0
ENSMUSG00000042895	7.69293	1.94657	5.39742	2.59224	4.06354	2.60587	-1.21207	-3.27093	-5.44121	4.66975e-05	Abra	223513	0
ENSMUSG00000021565	1.68143	0.539805	2.22729	0.423002	1.44825	0.694096	-1.71714	-3.77158	-5.32524	5.90704e-05	Slc6a19	74338	0
ENSMUSG00000031891	6.74062	0.768813	2.03462	0.553156	2.72581	1.16556	-2.07605	-3.03743	-5.22776	7.2065e-05	Hsd11b2	15484	0
ENSMUSG00000102336	0.544309	2.33163	0.681305	3.6825	1.52896	2.1868	1.69117	-0.514616	5.15777	8.31789e-05	NA	NA	0
ENSMUSG00000097768	0.669598	0.245366	0.724211	0.206078	0.576489	0.353596	-1.33196	-4.40119	-5.12477	8.90169e-05	NA	NA	0
ENSMUSG00000039179	2.78255	0.343512	1.51674	0.726695	1.61698	0.51075	-1.87111	-3.16041	-5.06529	0.000100625	Tekt5	70426	0
ENSMUSG00000003477	0.0446399	0.441659	0.0409931	0.965312	0.267153	0.379788	2.81462	-4.55734	4.96928	0.000122737	Inmt	21743	0
ENSMUSG00000057123	14.8023	4.55792	11.3559	4.32959	8.98282	5.41107	-1.26865	-0.518749	-4.96581	0.000123624	Gja5	14613	0
ENSMUSG00000107955	0.01488	0.626501	0.169985	0.227987	0.0140607	0.380574	3.46279	-2.63419	4.81495	0.000169257	NA	NA	0
ENSMUSG00000031273	1.23504	6.26501	0.88627	1.99028	0.71344	2.29104	1.69841	-0.81209	4.77171	0.000185284	Col4a6	94216	0
ENSMUSG00000082424	0.24046	0.0163577	0.150035	0.0108462	0.355455	0.0130962	-4.14375	-4.05418	-4.72374	0.000204889	NA	NA	0
ENSMUSG00000099338	3.13967	1.03054	4.30427	2.52716	2.88244	1.50606	-1.07223	-3.48538	-4.70965	0.000211044	NA	NA	0
ENSMUSG00000097239	9.14671	3.3939	6.04784	1.64255	5.58772	3.86258	-1.30298	2.15706	-4.60817	0.0002613	NA	NA	0
ENSMUSG00000025172	15.7582	3.94221	14.3033	5.0873	8.22411	5.19917	-1.37648	-1.71667	-4.53057	0.000307857	Ankrd2	56642	0
ENSMUSG00000050663	0.580318	1.39041	0.0683218	0.835157	0.126546	0.432173	2.21876	-1.67328	4.49755	0.000330155	Trhde	237553	0
ENSMUSG00000083736	0.01488	0.194657	0.0136644	0.341655	0.0140607	0.164226	3.98315	-4.02349	4.40412	0.000402563	NA	NA	0
ENSMUSG00000027249	2.63375	0.605236	1.51674	1.03299	1.67266	0.852036	-1.18637	-3.52201	-4.40234	0.000404094	F2	14061	0
ENSMUSG00000071532	0.635671	0.120066	0.216443	0.0780926	0.469628	0.0130962	-3.00445	-1.61226	-4.35236	0.000449438	NA	NA	0
ENSMUSG00000096385	0.260102	0.0791714	0.773402	0.0702834	0.435319	0.240445	-2.03677	-2.0545	-4.34174	0.000459716	NA	NA	0
ENSMUSG00000033196	1.24992	0.680481	1.33856	0.285255	0.931944	0.659784	-1.24457	-4.10563	-4.33483	0.000466537	Myh2	17882	0
ENSMUSG00000108196	1.44336	0.408943	1.1888	0.965312	1.47637	0.563135	-1.13052	-3.93448	-4.33092	0.00047044	NA	NA	0
ENSMUSG00000038763	10.7377	3.32062	9.08597	6.6305	10.9786	5.7754	-0.993916	-2.17423	-4.31938	0.000482158	Alpk3	116904	0
ENSMUSG00000031250	1.68143	18.0099	2.3366	12.6575	2.88244	3.47048	2.02149	-2.03064	4.2988	0.000503791	Tnmd	64103	0
ENSMUSG00000028950	5.52046	1.71756	4.57756	2.52716	4.54161	2.18706	-1.17918	-2.03897	-4.2792	0.000525308	Tas1r1	110326	0
ENSMUSG00000022494	0.996957	0.14722	0.505581	0.249463	0.464003	0.301212	-1.43217	-4.45397	-4.22872	0.000585106	Shisa9	72555	0
ENSMUSG00000021684	4.00271	9.70013	2.25462	7.47303	2.20753	3.83717	1.26687	1.44345	4.2249	0.000589914	Pde8b	218461	0
ENSMUSG00000036185	0.282719	0.0817886	0.94284	0.206078	0.688975	0.275019	-1.74425	-2.98376	-4.2077	0.000612005	Sapcd1	78376	0
ENSMUSG00000031957	0.699358	0.376228	0.642225	0.184385	0.632732	0.196442	-1.49239	-4.0519	-4.17938	0.000650236	Ctrb1	66473	0
ENSMUSG00000043518	6.88971	2.56816	4.7705	3.04778	5.32901	3.08519	-0.940138	-2.56066	-4.176	0.000654961	Rai2	24004	0
ENSMUSG00000056643	3.28847	1.29226	3.32044	1.87748	1.95444	1.29652	-0.905679	-3.07009	-4.07418	0.000814682	Chst13	71797	0
ENSMUSG00000047641	0.0446399	0.179935	0.101936	0.225601	0.0421821	0.248827	1.8996	-1.7355	4.06383	0.000832976	Krt87	406219	0
ENSMUSG00000060981	1.28801	2.82236	1.62251	4.03023	1.44769	2.2308	1.034	0.421801	4.04832	0.000861167	Hist1h4h	69386	0
ENSMUSG00000024084	5.1931	8.10722	2.3366	7.71729	2.15129	5.17246	1.21619	-1.00595	4.03062	0.000894518	Qpct	70536	0
ENSMUSG00000015342	2.51501	4.40023	1.05216	2.48139	1.73565	3.1876	0.965155	0.67753	4.02237	0.000910513	Xk	22439	0
ENSMUSG00000000202	3.43727	1.81571	4.03098	2.35362	3.33239	1.55844	-0.924094	-2.90717	-4.00952	0.000935995	Btbd17	72014	0
ENSMUSG00000029683	19.2993	5.77428	11.9017	7.68995	9.43473	5.53967	-1.02398	-2.04931	-3.97589	0.00100615	Lmod2	93677	0
ENSMUSG00000030854	0.163679	0.965106	0.806197	1.91978	0.80146	1.50606	1.57456	-3.06414	3.95665	0.00104864	Ptpn5	19259	0
ENSMUSG00000020609	0.223199	0.736098	0.0136644	0.206078	0.126546	0.825058	2.76927	-1.02039	3.91026	0.00115867	Apob	238055	0
ENSMUSG00000090790	0.333013	0.118103	0.620635	0.0108462	0.448255	0.0130962	-4.23167	-3.70205	-3.90789	0.00116459	NA	NA	0
ENSMUSG00000049551	3.91343	1.1614	2.41859	1.03039	2.51687	1.53225	-1.23313	0.174337	-3.88602	0.00122071	Fzd9	14371	0
ENSMUSG00000074846	4.82527	1.32923	3.30267	1.4586	3.01124	2.25149	-1.14798	2.0176	-3.87238	0.00125706	NA	NA	0
ENSMUSG00000001827	2.33615	1.22683	2.63722	1.46424	2.01096	1.08698	-0.881885	-3.45699	-3.85912	0.00129346	Folr1	14275	0
ENSMUSG00000033491	1.93856	5.49652	0.96279	3.07208	0.766308	1.58149	1.39765	-0.966607	3.85806	0.00129642	Prss35	244954	0
ENSMUSG00000026365	3.79439	15.9413	6.5179	9.44465	4.31664	6.99858	1.07495	-0.73257	3.85665	0.00130035	Cfh	12628	0
ENSMUSG00000030098	9.53745	3.05889	9.52706	6.93072	8.59109	4.83248	-0.944321	-2.47543	-3.82985	0.0013776	Grip2	243547	0
ENSMUSG00000014813	2.54447	19.3535	2.3366	17.3865	2.91057	2.92568	1.93695	0.161252	3.81534	0.00142132	Stc1	20855	0
ENSMUSG00000028927	5.47552	1.57558	4.09876	2.01913	3.38132	2.70357	-1.03461	0.259087	-3.79925	0.00147144	Padi2	18600	0
ENSMUSG00000087485	0.818397	0.179935	0.696882	0.509771	0.660853	0.222635	-1.35122	-4.19049	-3.79365	0.00148932	NA	NA	0
ENSMUSG00000082154	0.571092	0.0163577	1.30358	0.0108462	0.392294	0.199585	-4.38921	-3.41476	-3.77975	0.00153458	NA	NA	0
ENSMUSG00000026308	15.0436	3.35333	8.37625	5.8461	10.3051	8.00175	-0.984794	-0.332227	-3.77649	0.00154539	Klhl30	70788	0
ENSMUSG00000079259	11.2772	7.24811	9.09773	4.71311	10.5292	7.30608	-0.722331	3.58158	-3.75203	0.00162898	Trim71	636931	0
ENSMUSG00000094338	0.0863037	0.228681	0.0825327	0.486343	0.0241844	0.233897	2.44304	-0.983669	3.7486	0.00164108	Hist1h2bl	319185	0
ENSMUSG00000050377	0.163679	0.474374	0.0136644	0.596541	0.0421821	0.405981	3.44224	-3.75363	3.73763	0.00168031	Il31ra	218624	0
ENSMUSG00000015599	0.312479	1.2988	0.286951	0.723008	0.379639	0.536942	1.27462	-1.48867	3.73398	0.00169359	Ttbk1	106763	0
ENSMUSG00000050549	18.7041	9.24212	11.1911	6.08472	9.20976	7.97608	-0.710669	2.72725	-3.72614	0.00172245	5730508B09Rik	70617	0
ENSMUSG00000040046	0.461278	0.244712	0.641951	0.186772	0.633575	0.275019	-1.31375	-1.95872	-3.68993	0.0018622	Tph1	21990	0
ENSMUSG00000083261	1.03059	0.780264	0.82642	0.0108462	0.434195	0.0130962	-4.05395	-1.01387	-3.6881	0.00186956	NA	NA	0
ENSMUSG00000029675	3.79439	1.32563	1.0814	0.3371	0.92407	0.170774	-1.93271	-3.07162	-3.68262	0.00189179	Eln	13717	0
ENSMUSG00000085779	2.6034	0.578082	1.97969	1.50003	2.26349	0.838154	-1.2891	-2.50306	-3.66715	0.0019559	NA	NA	0
ENSMUSG00000086753	0.0743998	0.0163577	0.341609	0.054231	0.0984249	0.0130962	-2.5755	-3.24125	-3.66029	0.001985	NA	NA	0
ENSMUSG00000087651	1.29456	0.670667	1.16147	0.852728	1.33577	0.301212	-1.16929	-1.05829	-3.66008	0.00198593	1500009L16Rik	69784	0
ENSMUSG00000095564	0.01488	0.616032	0.0136644	0.818888	0.673508	0.866965	3.87784	-1.10294	3.65705	0.00199892	NA	NA	0
ENSMUSG00000022340	3.76463	6.88628	1.32544	4.73979	2.0388	3.18237	1.11543	-0.249716	3.64336	0.00205874	Sybu	319613	0
ENSMUSG00000024011	4.92616	2.20077	3.4497	1.49048	2.89735	1.76798	-1.04248	-0.174175	-3.64227	0.00206362	Pi16	74116	0
ENSMUSG00000072949	0.429435	1.38583	0.888729	2.64062	0.656916	0.921183	1.26279	-1.64017	3.63745	0.00208515	Acot1	26897	0
ENSMUSG00000022803	5.3419	1.65213	4.19496	2.7007	3.10742	1.74179	-1.03116	-2.01381	-3.60757	0.00222378	Popdc2	64082	0
ENSMUSG00000071047	3.31823	13.8223	4.9055	17.2878	7.5222	9.99236	1.42731	-0.507077	3.59403	0.00228964	Ces1a	244595	0
ENSMUSG00000002076	3.85391	2.24101	6.16372	4.00225	3.95106	2.34133	-0.705043	0.121312	-3.58803	0.00231941	Hsf2bp	74377	0
ENSMUSG00000052125	4.27203	9.55324	8.20872	12.7575	8.84222	10.5812	0.684713	3.69491	3.5738	0.00239157	F730043M19Rik	320046	0
ENSMUSG00000087591	3.10991	1.165	2.66455	1.73322	2.40438	1.29652	-0.958706	-3.10413	-3.5624	0.00245105	Gm14635	100043946	0
ENSMUSG00000049916	1.97903	1.12868	2.71921	1.50762	2.64004	1.91701	-0.701057	2.29434	-3.5619	0.0024537	2610318N02Rik	70458	0
ENSMUSG00000106110	0.115766	1.24875	0.113141	0.357274	0.158886	0.377955	2.06948	-1.54503	3.55666	0.00248153	NA	NA	0
ENSMUSG00000109740	0.131539	0.125627	0.0757005	0.0108462	0.181946	0.0130962	-2.27522	-3.1727	-3.54269	0.00255732	NA	NA	0
ENSMUSG00000059900	4.12175	1.19379	3.10181	2.57055	2.93869	1.61083	-0.943362	-3.1242	-3.53949	0.00257499	Tmem40	94346	0
ENSMUSG00000029123	1.97903	0.637951	1.40743	0.423002	1.70135	1.11291	-1.34123	-2.73512	-3.53663	0.00259088	Stk32b	64293	0
ENSMUSG00000025201	0.362476	0.0163577	0.422228	0.0108462	0.472721	0.0130962	-4.96519	-4.56833	-3.51363	0.0027224	NA	NA	0
ENSMUSG00000049907	11.5022	5.11997	9.5563	7.12595	8.05678	6.11564	-0.647567	1.74358	-3.51169	0.00273383	Rasl11b	68939	0
ENSMUSG00000034258	0.282719	0.899675	0.286951	0.791772	0.60461	0.746481	1.1405	-4.05173	3.49604	0.0028275	Mfsd7c	217721	0
ENSMUSG00000108593	0.0743998	0.278736	0.0136644	0.330592	0.12514	0.263495	2.54632	-3.24738	3.49074	0.00285992	NA	NA	0
ENSMUSG00000045667	5.96686	2.31167	5.65704	3.24453	4.99324	3.13024	-0.929992	1.65752	-3.49054	0.00286116	Smtnl2	276829	0
ENSMUSG00000089759	0.0324383	0.114177	0.0136644	0.151847	0.0520246	0.221325	2.4726	-3.72967	3.48281	0.00290912	3632454L22Rik	320606	0
ENSMUSG00000024027	0.0446399	0.441659	0.259623	0.423002	0.323396	1.16556	1.92858	-3.31921	3.48129	0.00291867	Glp1r	14652	0
ENSMUSG00000047591	1.14576	0.245366	0.833526	0.574848	1.02643	0.405981	-1.31635	-2.60112	-3.4706	0.00298661	Mafa	378435	0
ENSMUSG00000001986	0.252959	1.1614	0.0951039	0.829517	0.492125	0.672618	1.91812	-1.48819	3.46439	0.00302678	Gria3	53623	0
ENSMUSG00000034648	1.2648	0.343512	0.505581	0.336232	0.857703	0.327404	-1.2673	-3.34958	-3.45703	0.00307507	Lrrn1	16979	0
ENSMUSG00000098056	0.445506	0.0965106	0.19786	0.103039	0.105174	0.0130962	-2.02309	-2.42679	-3.45564	0.00308426	NA	NA	0
ENSMUSG00000064325	1.32432	1.19411	2.09065	0.249463	4.03402	0.903635	-1.86162	1.12243	-3.45115	0.00311422	Hhip	15245	0
ENSMUSG00000048355	0.594305	0.13217	1.00952	0.282652	1.30736	0.78315	-1.54352	0.0344747	-3.43961	0.00319248	Arxes1	76219	0
ENSMUSG00000083553	0.457112	0.126609	0.518426	0.214972	0.197975	0.0602423	-1.58876	-1.6644	-3.43942	0.0031938	NA	NA	0
ENSMUSG00000043439	7.45486	4.3348	6.46324	2.9827	5.9758	4.7539	-0.755166	3.34232	-3.43604	0.00321711	E130012A19Rik	103551	0
ENSMUSG00000034265	1.62191	0.801529	1.24346	0.77008	0.942067	0.458365	-0.911783	-1.53725	-3.43434	0.00322884	Zdhhc14	224454	0
ENSMUSG00000026840	0.520798	0.0817886	0.341609	0.119308	0.351518	0.301212	-1.448	-3.13358	-3.43354	0.00323439	Lamc3	23928	0
ENSMUSG00000036602	1.50287	2.4373	1.81736	4.2849	1.61811	2.28056	0.82597	0.660496	3.4325	0.00324163	Alx1	216285	0
ENSMUSG00000083328	0.01488	0.33337	0.05903	0.130154	0.0705847	0.123366	2.08592	-2.75977	3.42687	0.00328117	NA	NA	0
ENSMUSG00000050201	0.282719	0.0817886	0.31428	0.141001	0.182789	0.117865	-1.17147	-4.74774	-3.42069	0.00332506	Otop2	237987	0
ENSMUSG00000047420	5.37166	7.44277	1.27106	8.38411	2.40438	4.04671	1.33431	-2.37277	3.41915	0.00333606	Fam180a	208164	0
ENSMUSG00000020799	0.401759	0.0490732	0.232294	0.120393	0.182789	0.0916731	-1.61199	-4.77661	-3.41574	0.0033606	Tekt1	21689	0
ENSMUSG00000089706	0.303849	1.0433	0.307448	0.857067	0.58605	0.765601	1.20468	-0.235427	3.41443	0.00337011	B230216N24Rik	78603	0
ENSMUSG00000054582	0.848157	0.343512	1.43476	0.726695	1.47637	0.694096	-1.09475	-1.26499	-3.41312	0.00337955	Pabpc1l	381404	0
ENSMUSG00000020216	12.0078	5.15268	9.33275	6.84395	7.71933	4.59675	-0.792752	-1.24712	-3.41036	0.00339966	Jsrp1	71912	0
ENSMUSG00000072115	0.503835	1.17579	0.452017	1.22996	0.381608	0.801746	1.24545	-1.67038	3.40885	0.0034107	Ang	11727	0
ENSMUSG00000058700	0.471397	0.23228	0.225462	0.0108462	0.201912	0.0639092	-2.48978	-2.38389	-3.40509	0.00343842	NA	NA	0
ENSMUSG00000101746	0.818397	0.343512	1.99008	1.35577	1.42013	0.301212	-1.29612	-3.76162	-3.40341	0.00345084	2310043L19Rik	75589	0
ENSMUSG00000006221	7.68311	2.92967	4.65954	3.61157	5.53767	3.43014	-0.802412	-0.0857303	-3.39649	0.00350253	Hspb7	29818	0
ENSMUSG00000020067	2.54447	1.06325	1.02483	0.553156	1.33577	0.720288	-1.03164	-3.76922	-3.39263	0.0035317	Mypn	68802	0
ENSMUSG00000066475	1.48204	0.436751	1.0333	0.729949	1.30736	0.752243	-0.995455	0.198487	-3.38857	0.00356268	NA	NA	0
ENSMUSG00000081593	0.650254	0.163904	0.291324	0.116705	0.697411	0.220801	-1.64377	-3.16602	-3.37872	0.00363887	NA	NA	0
ENSMUSG00000064246	1.77071	0.474374	1.70804	0.85685	0.829582	0.432173	-1.2464	-3.52002	-3.36983	0.003709	Chil1	12654	0
ENSMUSG00000081431	0.762151	0.22999	0.49055	0.232109	0.345612	0.181775	-1.24289	-1.8035	-3.36334	0.00376105	NA	NA	0
ENSMUSG00000016024	2.454	0.474374	0.98438	0.451853	1.1496	0.525156	-1.53107	-2.16062	-3.36247	0.00376813	Lbp	16803	0
ENSMUSG00000072624	0.0443423	0.31276	0.103849	0.321698	0.125703	0.14432	1.53919	-2.68832	3.35166	0.00385657	Gm5460	432838	0
ENSMUSG00000074272	0.161596	0.0490732	0.204965	0.0325386	0.179415	0.0468842	-2.10274	-2.28371	-3.34527	0.0039099	Ceacam1	26365	0
ENSMUSG00000090041	0.193439	0.0490732	0.286951	0.141001	0.40776	0.17025	-1.37876	-3.33543	-3.33706	0.00397936	NA	NA	0
ENSMUSG00000042386	0.01488	0.113195	0.0956505	0.145773	0.0140607	0.0908873	2.05648	-3.41052	3.33543	0.00399332	Tex13	83555	0
ENSMUSG00000021200	5.81806	1.84842	2.80119	2.54886	3.83717	1.6894	-0.966702	-1.6104	-3.33327	0.0040119	Asb2	65256	0
ENSMUSG00000052373	1.77964	0.959871	3.35542	1.54081	3.2933	2.01838	-0.902412	1.85492	-3.33239	0.00401942	Mpp3	13384	0
ENSMUSG00000054304	0.68418	1.28474	0.867686	1.86837	1.0194	1.28971	0.79283	-0.202265	3.33214	0.0040216	NA	NA	0
ENSMUSG00000102268	0.200582	0.0497275	0.0978368	0.0108462	0.0717096	0.0130962	-2.53411	-3.33318	-3.30948	0.00422193	NA	NA	0
ENSMUSG00000022754	7.99649	11.0438	5.17879	9.03488	5.38525	8.31606	0.630361	1.9288	3.30842	0.0042316	Tmem45a	56277	0
ENSMUSG00000026321	6.68437	15.1646	1.77691	5.9294	2.09026	3.30861	1.1737	0.962813	3.30494	0.00426324	Tnfrsf11a	21934	0
ENSMUSG00000109962	0.550558	0.21265	0.560238	0.444694	0.548368	0.222635	-0.969206	-4.34032	-3.30381	0.00427358	NA	NA	0
ENSMUSG00000030470	4.68718	1.19411	6.49057	3.52501	5.83519	3.47048	-1.15863	-1.82896	-3.28182	0.0044799	Csrp3	13009	0
ENSMUSG00000087482	0.163977	0.523447	0.33177	0.570944	0.189538	0.635949	1.39663	-1.69368	3.27141	0.00458096	NA	NA	0
ENSMUSG00000040828	0.10416	0.376228	0.177637	0.574848	0.126546	0.196442	1.40397	-2.63372	3.27088	0.0045861	Catsperd	106757	0
ENSMUSG00000108181	3.85182	7.58344	2.93346	6.4396	3.94487	4.5022	0.762591	1.50716	3.27053	0.0045896	NA	NA	0
ENSMUSG00000049687	0.610078	3.22247	1.43394	2.22022	1.50506	2.13624	1.15746	-0.358123	3.26823	0.00461225	Fam109b	338368	0
ENSMUSG00000029755	1.20587	1.75028	0.204965	2.11501	0.717096	1.0346	1.50532	0.609853	3.26791	0.00461546	Dlx5	13395	0
ENSMUSG00000105691	0.251769	0.63697	0.305535	0.6601	0.274184	0.688334	1.25492	-1.26812	3.26068	0.00468741	NA	NA	0
ENSMUSG00000031022	2.96111	1.06325	4.7142	3.15364	3.19712	1.92513	-0.89542	-1.84112	-3.24163	0.00488264	BC051019	57355	0
ENSMUSG00000035473	5.81806	8.58781	4.7142	7.97196	4.45724	6.43021	0.618029	2.00236	3.23367	0.00496645	Galm	319625	0
ENSMUSG00000040430	4.98597	14.156	6.48838	7.95026	5.69459	7.68639	0.721085	1.81675	3.22869	0.00501972	Pitpnc1	71795	0
ENSMUSG00000034777	1.07701	0.864669	1.19782	0.632984	1.67575	0.674976	-0.867205	-0.398775	-3.22703	0.00503761	Vax2	24113	0
ENSMUSG00000038305	0.371999	1.35769	0.478252	0.921927	0.492125	0.903635	1.21457	-2.78953	3.21289	0.00519227	Spats2l	67198	0
ENSMUSG00000056155	0.223199	0.0817886	0.696882	0.184385	0.520246	0.222635	-1.51139	-1.61341	-3.20529	0.00527735	Nanos3	244551	0
ENSMUSG00000060459	0.448482	1.81047	0.204965	2.52499	0.541337	0.673928	2.00113	-3.09799	3.2016	0.00531911	Kng2	385643	0
ENSMUSG00000036446	2.48495	4.20394	3.86701	4.9784	2.71372	8.26367	0.911105	-2.69192	3.20053	0.00533136	Lum	17022	0
ENSMUSG00000036368	3.58607	6.65759	2.3366	5.93287	3.02305	3.7586	0.850343	0.930399	3.19195	0.00543002	Rmdn2	381110	0
ENSMUSG00000022747	0.699358	2.17558	0.614896	1.91978	1.05455	1.0346	1.07904	0.353878	3.17776	0.00559712	St3gal6	54613	0
ENSMUSG00000030785	1.83023	0.703382	1.62606	1.0087	1.39201	0.746481	-0.969593	-2.01258	-3.17678	0.00560886	Cox6a2	12862	0
ENSMUSG00000104965	0.312479	0.862052	0.614623	0.894377	0.544993	0.83763	0.86474	-0.4711	3.17578	0.00562081	NA	NA	0
ENSMUSG00000031448	1.2648	0.278081	0.505581	0.336232	0.688975	0.484558	-1.07476	-4.20216	-3.17369	0.00564599	Adprhl1	234072	0
ENSMUSG00000098055	0.0455326	0.225409	0.0989299	0.257706	0.104893	0.200895	1.53318	-2.73701	3.17283	0.00565641	NA	NA	0
ENSMUSG00000032020	4.18216	1.94657	4.08564	1.27399	3.16366	2.47517	-1.06385	1.55004	-3.17164	0.00567075	Ubash3b	72828	0
ENSMUSG00000026620	8.86458	17.7121	2.68395	8.99605	3.74324	4.90844	1.034	1.66205	3.17157	0.00567167	Mark1	226778	0
ENSMUSG00000040537	8.58573	12.2853	2.47325	6.73549	3.05117	5.30394	0.912359	0.639687	3.17078	0.00568124	Adam22	11496	0
ENSMUSG00000107789	0.20207	0.0163577	0.207152	0.0240786	0.129077	0.0413838	-2.79019	-4.15373	-3.16998	0.00569089	NA	NA	0
ENSMUSG00000036523	0.10416	0.57252	0.398999	1.4087	0.745217	0.929827	1.54675	-1.67663	3.16742	0.0057221	Greb1	268527	0
ENSMUSG00000026435	1.88975	1.68321	0.778868	3.78294	0.773339	1.92513	1.18503	0.766649	3.16725	0.00572418	Slc45a3	212980	0
ENSMUSG00000046807	2.58018	1.006	1.93296	1.16098	1.67969	1.19306	-0.849332	1.01062	-3.1574	0.00584579	Lrrc75b	192734	0
ENSMUSG00000025644	0.342239	0.0490732	0.368938	0.119308	0.295275	0.17025	-1.69312	-2.1936	-3.15001	0.00593875	NA	NA	0
ENSMUSG00000086266	10.282	2.86162	5.48132	3.54627	4.59785	2.7371	-1.05099	-0.297574	-3.14999	0.00593892	Igf2os	111975	0
ENSMUSG00000038276	0.491038	0.310797	2.09065	0.488079	1.72947	0.505511	-1.51316	-3.16113	-3.14728	0.00597343	Asic3	171209	0
ENSMUSG00000051456	2.27663	0.50709	1.44569	1.39916	1.64623	0.903635	-0.978467	-3.7006	-3.14693	0.00597792	Hspb3	56534	0
ENSMUSG00000020627	2.57423	5.90514	1.16147	3.82871	1.66844	2.25123	1.10949	0.965896	3.1462	0.00598717	Klhl29	208439	0
ENSMUSG00000105549	5.30202	8.85967	4.63905	8.01729	6.33322	10.4243	0.747217	2.52863	3.14542	0.00599722	NA	NA	0
ENSMUSG00000037440	0.371999	0.834244	0.122979	0.379617	0.154668	0.405981	1.38218	-3.58149	3.14319	0.00602582	Vnn1	22361	0
ENSMUSG00000097108	0.163977	0.0163577	0.4747	0.175058	0.565803	0.0130962	-3.29664	-3.80491	-3.14167	0.0060453	NA	NA	0
ENSMUSG00000045281	0.610078	0.179935	1.62606	0.639926	1.56074	0.772673	-1.3209	-3.95928	-3.14042	0.00606149	Gpr20	239530	0
ENSMUSG00000024376	5.75854	9.66742	2.22401	6.95914	2.79808	4.0991	0.980299	1.3053	3.13766	0.00609729	Epb41l4a	13824	0
ENSMUSG00000083246	1.69393	2.48539	1.70531	3.91136	2.06777	3.14517	0.797655	0.41802	3.13263	0.00616305	NA	NA	0
ENSMUSG00000094893	0.0746974	0.278081	0.0716012	0.249896	0.272215	0.318498	1.2989	-2.11167	3.13112	0.0061829	Gm4791	215467	0
ENSMUSG00000045404	16.115	5.1854	7.33776	4.39271	5.86331	4.0991	-0.96379	-2.58043	-3.12694	0.00623823	Kcnk13	217826	0
ENSMUSG00000091905	0.0485086	0.918323	0.0136644	0.705437	0.323959	0.73679	3.68492	-1.54536	3.11849	0.00635156	NA	NA	0
ENSMUSG00000079057	13.6056	15.318	3.81235	13.0087	5.16028	8.45069	0.894504	1.42048	3.11849	0.00635156	Cyp4v3	102294	0
ENSMUSG00000037577	0.311884	0.11614	0.205512	0.119525	0.608266	0.145367	-1.42867	-2.20412	-3.11151	0.00644678	Ephx3	71932	0
ENSMUSG00000039899	0.967197	6.96937	0.450924	11.0026	0.492125	0.589327	2.60265	-1.9315	3.10204	0.00657808	Fgl2	14190	0
ENSMUSG00000097233	0.401759	0.114504	0.915512	0.488079	0.717096	0.278686	-1.30165	-1.72487	-3.10193	0.00657971	LOC102631780	102631780	0
ENSMUSG00000030827	3.34799	1.03054	3.21112	1.39916	2.88244	1.84656	-1.16784	-0.451553	-3.09782	0.00663752	Fgf21	56636	0
ENSMUSG00000041920	6.65134	2.66696	5.36244	2.9827	4.71034	4.04671	-0.78388	2.68522	-3.09444	0.0066854	Slc16a6	104681	0
ENSMUSG00000109975	1.16718	1.47645	0.935735	1.55686	1.02756	1.94478	0.670656	0.456965	3.08259	0.00685614	NA	NA	0
ENSMUSG00000032094	0.0761853	0.202509	0.17545	0.549685	0.266872	0.377693	1.21283	-1.7568	3.082	0.00686482	Cd3d	12500	0
ENSMUSG00000044433	0.554427	0.179935	1.0251	0.514977	1.19291	0.616567	-1.1463	-0.844264	-3.07703	0.00693771	Camsap3	69697	0
ENSMUSG00000110371	0.175583	0.191385	0.124346	0.0403479	0.322834	0.0130962	-2.10364	-2.78002	-3.05434	0.00728071	NA	NA	0
ENSMUSG00000109021	0.939818	0.376228	1.16147	0.575282	0.632732	0.222897	-1.26559	-2.18462	-3.04292	0.00745951	LOC108167437	108167437	0
ENSMUSG00000053465	0.193439	0.278081	0.0136644	0.119742	0.0703035	0.196442	1.71203	-4.06202	3.04278	0.00746161	Hs6st3	50787	0
ENSMUSG00000053835	0.862144	1.53239	0.788706	1.68615	1.03515	1.55373	0.83784	-0.466736	3.04131	0.00748505	H2-T24	15042	0
ENSMUSG00000104235	0.01488	0.670667	0.205785	0.292847	0.224128	0.36093	2.1582	-2.27359	3.04118	0.007487	NA	NA	0
ENSMUSG00000075528	3.96402	7.92434	5.33839	6.91727	4.35123	6.10202	0.614361	4.00222	3.03661	0.00756006	Aarsd1	69684	0
ENSMUSG00000065862	0.274386	0.0536533	0.231747	0.045554	0.477783	0.154011	-2.14773	-2.25565	-3.02264	0.00778753	NA	NA	0
ENSMUSG00000025216	0.580318	0.0163577	0.587567	0.444694	0.885824	0.458365	-2.00644	-4.44154	-3.02022	0.00782768	Lbx1	16814	0
ENSMUSG00000056596	2.18735	3.94221	1.59873	5.17385	1.16704	1.53225	0.992532	-0.844353	3.02005	0.00783049	Trnp1	69539	0
ENSMUSG00000106464	0.125289	0.364777	0.14047	0.529078	0.305117	0.440555	1.33518	-2.11337	3.01729	0.00787638	C130083M11Rik	414111	0
ENSMUSG00000098019	0.163382	0.416795	0.266182	0.0119308	0.227221	0.0130962	-2.57217	-1.80035	-3.01548	0.00790675	NA	NA	0
ENSMUSG00000062432	0.342239	0.14722	0.423868	0.162693	0.464003	0.275019	-1.11643	-3.98515	-3.01388	0.00793356	Cyp26c1	546726	0
ENSMUSG00000046886	0.0446399	0.114504	0.0683218	0.249463	0.0703035	0.222635	1.64956	-2.76187	3.01044	0.00799165	Zfp474	66758	0
ENSMUSG00000103722	0.0446399	0.349401	0.127078	0.301741	0.149887	0.196704	1.51416	-2.02989	3.00967	0.00800484	NA	NA	0
ENSMUSG00000030790	1.32432	20.824	4.14385	18.2975	5.04779	4.06216	1.9129	1.46607	3.0016	0.00814297	Adm	11535	0
ENSMUSG00000022180	0.312479	0.539805	0.0683218	0.250547	0.0703035	0.357525	1.66526	-2.89849	2.99967	0.00817631	Slc7a8	50934	0
ENSMUSG00000076441	29.6215	6.62488	9.14145	5.62918	13.5686	13.3188	-0.950529	2.66494	-2.9975	0.00821387	Ass1	11898	0
ENSMUSG00000082198	0.0446399	0.14722	0.0683218	0.162693	0.0607422	0.117865	1.30642	-2.83156	2.99317	0.00828956	NA	NA	0
ENSMUSG00000098022	1.32491	0.425301	4.46852	1.09113	3.85038	1.74153	-1.57934	0.985757	-2.99224	0.00830594	Zfp82	330502	0
ENSMUSG00000057337	10.9317	5.75498	7.88351	4.15344	8.68305	6.84091	-0.737045	3.48488	-2.99203	0.00830976	Chst3	53374	0
ENSMUSG00000068735	1.54751	0.179935	0.915512	0.0325386	0.351518	0.67969	-2.38158	-1.55868	-2.98912	0.0083611	Trp53i11	277414	0
ENSMUSG00000045613	0.699358	1.91385	0.177637	1.76793	0.492125	0.589327	1.68642	-2.65199	2.98387	0.00845446	Chrm2	243764	0
ENSMUSG00000006014	0.223199	0.670667	0.0683218	0.22777	0.0984249	0.222635	1.4728	-2.60377	2.98121	0.00850225	Prg4	96875	0
ENSMUSG00000040938	0.13392	0.0163577	0.0683218	0.0108462	0.0703035	0.0130962	-2.69172	-3.07314	-2.98084	0.00850893	Slc16a11	216867	0
ENSMUSG00000050592	1.07403	0.245366	0.728037	0.631466	1.44291	0.615519	-1.13416	-3.72777	-2.97972	0.00852915	Fam78a	241303	0
ENSMUSG00000099465	1.62281	0.463251	2.69297	2.02997	2.87682	1.27033	-1.0796	-0.854767	-2.97942	0.00853448	NA	NA	0
ENSMUSG00000085755	0.01488	0.21265	0.368938	0.574848	0.182789	0.379788	1.84372	-2.4507	2.9789	0.00854399	NA	NA	0
ENSMUSG00000028977	14.4446	8.03655	7.88351	6.13483	7.72467	4.45426	-0.671596	0.131569	-2.96715	0.00875909	Casz1	69743	0
ENSMUSG00000103940	0.0743998	0.114504	0.0956505	0.336232	0.126546	0.379788	1.37961	-1.89481	2.96517	0.00879578	NA	NA	0
ENSMUSG00000058186	0.054163	0.134133	0.0472787	0.563785	0.100675	0.319808	2.2414	-2.03385	2.96508	0.00879758	Zfp980	100041379	0
ENSMUSG00000011751	0.996957	0.408943	1.72499	0.962925	1.44713	0.813533	-0.949312	-0.226462	-2.95532	0.00898101	Sptbn4	80297	0
ENSMUSG00000086866	4.86574	1.32498	7.31043	5.54241	4.45724	3.10091	-0.883107	-2.79164	-2.95352	0.00901519	NA	NA	0
ENSMUSG00000041658	0.137788	0.50709	0.0683218	0.716283	0.379639	0.484558	1.88625	-2.70446	2.94758	0.00912905	Rragb	245670	0
ENSMUSG00000005716	1.23504	0.703382	3.04715	1.39916	3.24802	1.76798	-0.921579	-3.33832	-2.94521	0.009175	Pvalb	19293	0
ENSMUSG00000106173	0.499074	1.83599	0.525531	1.47617	1.1212	0.944495	1.02779	0.0772496	2.94208	0.00923575	NA	NA	0
ENSMUSG00000020363	0.967197	3.81429	0.915238	1.55101	1.1108	1.24413	0.938401	0.118199	2.94119	0.00925319	Gfpt2	14584	0
ENSMUSG00000090622	6.85966	3.70077	8.17893	5.49729	7.32675	4.36207	-0.719812	2.47931	-2.93833	0.00930915	A930033H14Rik	320700	0
ENSMUSG00000041923	7.60365	4.53109	5.2881	3.59009	4.65437	2.94663	-0.656907	1.01388	-2.93485	0.00937795	Nol4	319211	0
ENSMUSG00000021319	0.312479	8.45694	1.2839	4.80487	0.717096	0.667904	2.14646	-1.61904	2.93469	0.00938101	Sfrp4	20379	0
ENSMUSG00000101972	0.260102	0.405017	0.0136644	0.190893	0.0140607	0.216348	2.8105	-0.917088	2.92651	0.00954441	Hist1h3i	319153	0
ENSMUSG00000024743	1.35408	0.539805	0.751539	0.141001	1.1108	0.956019	-1.38033	-0.141369	-2.91925	0.00969168	Syt7	54525	0
ENSMUSG00000082319	1.14814	0.389314	0.507494	0.154667	0.641731	0.361978	-1.39218	-0.890439	-2.91885	0.00969999	NA	NA	0
ENSMUSG00000103822	0.01488	0.21265	0.204965	0.292847	0.126546	0.275019	1.8022	-2.65511	2.91649	0.0097483	NA	NA	0
ENSMUSG00000044456	8.34765	3.88103	5.78111	4.02372	5.97636	4.54436	-0.665218	2.10059	-2.91411	0.00979738	Rin3	217835	0
ENSMUSG00000109055	0.01488	0.0713197	0.0136644	0.244907	0.047244	0.118389	2.61288	-3.68005	2.91362	0.00980751	NA	NA	0
ENSMUSG00000005465	0.163679	0.278081	0.0683218	0.357925	0.239032	0.405981	1.32661	-2.7051	2.91196	0.009842	Il27ra	50931	0
ENSMUSG00000105695	0.729118	1.84842	0.450924	1.03039	0.688975	0.929827	0.972291	-0.864567	2.91093	0.00986325	NA	NA	0
ENSMUSG00000109863	0.414258	0.71058	0.206332	0.747954	0.241844	0.368526	1.09077	-1.76593	2.90944	0.00989436	NA	NA	0
ENSMUSG00000000223	3.8545	1.5867	2.80119	2.09332	2.20753	1.55844	-0.722334	0.70439	-2.90211	0.0100485	Drp2	13497	0
ENSMUSG00000018893	3.73487	1.25954	6.18995	3.54671	5.66646	2.60613	-1.12241	-1.97181	-2.90133	0.010065	Mb	17189	0
ENSMUSG00000089838	0.0621982	0.186478	0.25525	0.0108462	0.230033	0.0130962	-2.5232	-2.7927	-2.89677	0.0101622	NA	NA	0
ENSMUSG00000028111	4.44911	13.7241	9.44207	15.6294	7.43811	7.03263	0.749933	0.847764	2.88996	0.010309	Ctsk	13038	0
ENSMUSG00000020431	15.4561	30.9979	3.97633	13.374	3.69797	6.4826	1.17927	3.1452	2.8897	0.0103146	Adcy1	432530	0
ENSMUSG00000057074	0.148204	1.81702	0.411297	1.18137	0.0984249	0.17025	1.94687	-1.13467	2.88886	0.0103327	Ces1g	12623	0
ENSMUSG00000086443	0.431519	0.114504	0.450924	0.336232	0.492125	0.275019	-1.01432	-1.38155	-2.88767	0.0103588	NA	NA	0
ENSMUSG00000060180	0.313372	0.12759	0.265088	0.0817803	0.232845	0.207181	-1.07201	-4.69496	-2.88451	0.0104278	Myh13	544791	0
ENSMUSG00000110242	0.01488	0.380481	0.294877	0.423436	0.290775	0.46308	1.91882	-1.68438	2.88389	0.0104415	G630064G18Rik	414128	0
ENSMUSG00000100580	0.0800541	0.342858	0.206605	0.288726	0.0469628	0.222635	1.59187	-2.78435	2.88314	0.010458	NA	NA	0
ENSMUSG00000081455	0.101184	0.0163577	0.228195	0.0108462	0.130765	0.0825058	-2.58005	-2.408	-2.87896	0.0105504	NA	NA	0
ENSMUSG00000031385	1.4136	0.408943	0.888183	0.813465	1.05455	0.405981	-1.05369	-3.65341	-2.87519	0.0106345	Plxnb3	140571	0
ENSMUSG00000097566	2.33615	1.22683	1.59873	1.48593	2.06692	0.85125	-0.760132	-3.56043	-2.87309	0.0106815	NA	NA	0
ENSMUSG00000008193	1.36985	0.378845	0.638399	0.433631	0.83858	0.427196	-1.12042	-1.30248	-2.86962	0.0107598	Spib	272382	0
ENSMUSG00000022875	0.146716	1.29749	0.0409931	1.11889	0.18982	0.164226	2.58232	-4.04355	2.86781	0.0108007	Kng1	16644	0
ENSMUSG00000010154	5.13358	7.34462	2.4656	5.67256	2.8546	4.23006	0.763508	2.55286	2.8636	0.0108967	Spire2	234857	0
ENSMUSG00000024897	3.73487	9.34026	1.21613	6.17149	2.46062	2.0561	1.13328	-0.678966	2.85572	0.0110788	Apba1	319924	0
ENSMUSG00000036912	0.10416	0.179935	0.262902	0.509771	0.183633	0.519393	1.11367	-2.34703	2.84429	0.011348	Piwil4	330890	0
ENSMUSG00000070424	0.610078	0.0817886	0.232294	0.276144	0.379639	0.117865	-1.37929	-4.52996	-2.84292	0.0113807	Art5	11875	0
ENSMUSG00000060509	0.282719	0.515268	0.497382	0.561833	0.155511	0.578064	0.975114	-0.827218	2.84245	0.0113918	Xcr1	23832	0
ENSMUSG00000086022	0.282719	0.736098	0.122979	2.63563	0.688975	0.615519	1.92768	-3.66128	2.84142	0.0114164	Rad51ap2	209550	0
ENSMUSG00000030306	1.80047	4.1385	0.423595	1.91978	0.857703	1.21794	1.28607	-1.7751	2.84065	0.0114348	Tmtc1	387314	0
ENSMUSG00000023232	18.2003	8.33001	8.54022	6.81792	9.18164	6.22067	-0.669658	0.837725	-2.83896	0.0114756	Serinc2	230779	0
ENSMUSG00000004791	2.15759	1.35769	8.56755	1.50762	5.51236	5.01583	-1.11981	1.99158	-2.83541	0.0115614	Pgf	18654	0
ENSMUSG00000040694	1.74095	0.703382	1.70804	1.37747	1.8982	1.08698	-0.77998	-3.44049	-2.83472	0.0115781	Apobec2	11811	0
ENSMUSG00000066705	0.491038	0.0817886	0.450924	0.379617	0.464003	0.275019	-1.12364	-4.4526	-2.8317	0.0116517	Fxyd6	59095	0
ENSMUSG00000028976	0.937437	0.539805	0.614896	0.444694	0.879638	0.222635	-1.08359	-3.68962	-2.82859	0.0117281	Slc2a5	56485	0
ENSMUSG00000097495	1.97903	1.1614	1.89934	1.09547	2.0388	1.45367	-0.684156	-0.426447	-2.82721	0.0117619	NA	NA	0
ENSMUSG00000048186	0.580318	1.22683	0.150308	0.509771	0.0703035	0.301212	1.62557	-1.29939	2.82419	0.0118368	Bend7	209645	0
ENSMUSG00000017737	47.0177	6.49402	7.0918	3.0044	6.25701	4.67533	-1.51907	1.14795	-2.82081	0.0119208	Mmp9	17395	0
ENSMUSG00000040605	3.82415	0.866959	1.65339	0.553156	1.13892	1.42748	-1.14183	-1.43756	-2.82069	0.0119238	Bace2	56175	0
ENSMUSG00000079311	0.129456	0.71745	0.306355	0.329507	0.0556804	0.314832	1.64997	-1.04077	2.82032	0.011933	NA	NA	0
ENSMUSG00000078291	0.196118	0.0163577	0.261536	0.152498	0.198818	0.0866965	-1.74678	-2.58144	-2.81713	0.0120132	NA	NA	0
ENSMUSG00000050243	0.6693	0.0163577	3.32563	0.155751	3.29274	0.853607	-3.80029	0.235036	-2.81665	0.0120252	NA	NA	0
ENSMUSG00000059430	16.287	5.34898	3.5664	2.00676	5.77923	3.96813	-1.00498	2.63949	-2.81423	0.0120863	Actg2	11468	0
ENSMUSG00000025488	5.13358	2.012	6.7092	5.15194	4.14791	2.97283	-0.702462	-3.21601	-2.81296	0.0121185	Cox8b	12869	0
ENSMUSG00000006462	0.486574	0.981136	0.705354	1.38094	0.88948	1.15508	0.790166	-0.582577	2.80852	0.0122316	A530013C23Rik	329562	0
ENSMUSG00000085687	0.101481	0.443294	0.213984	0.615413	0.449661	0.533013	1.29628	-1.51625	2.80798	0.0122455	NA	NA	0
ENSMUSG00000096755	0.297599	0.302618	0.174084	0.054231	0.257873	0.0594565	-1.33168	-1.84368	-2.80714	0.012267	NA	NA	0
ENSMUSG00000029563	2.80189	6.02749	1.26313	3.23651	1.9311	1.9935	0.821969	1.07341	2.80177	0.0124059	Foxp2	114142	0
ENSMUSG00000089714	0.640135	0.591823	0.0281486	0.281784	0.0455567	0.309069	1.99369	-3.71944	2.79665	0.0125395	NA	NA	0
ENSMUSG00000099913	0.494907	0.0163577	0.221636	0.101737	0.436726	0.127295	-2.51288	-2.47819	-2.79592	0.0125588	NA	NA	0
ENSMUSG00000063919	0.371999	0.965106	0.587567	1.96316	0.773339	0.903635	1.12984	-1.75046	2.79318	0.012631	Srrm4	68955	0
ENSMUSG00000086915	0.699358	1.35769	0.505581	1.96316	0.593924	0.825058	1.14375	-2.43172	2.79212	0.0126589	NA	NA	0
ENSMUSG00000069301	0.130944	0.0844059	0.252244	0.0108462	0.0863327	0.0130962	-2.68584	-0.569805	-2.79154	0.0126743	Hist1h2ag	319167	0
ENSMUSG00000087354	0.10416	0.0163577	0.250058	0.140784	0.154668	0.0130962	-2.28324	-3.51164	-2.78754	0.0127806	4930404I05Rik	67394	0
ENSMUSG00000003949	1.38354	3.124	0.724211	2.22304	1.39088	1.54037	0.976001	-1.74196	2.78116	0.0129522	Hlf	217082	0
ENSMUSG00000098061	0.282719	1.06325	0.204965	0.639492	0.576489	0.484558	1.08095	-2.27825	2.78077	0.0129628	NA	NA	0
ENSMUSG00000087246	0.13392	0.0490732	0.172171	0.0108462	0.210911	0.0508131	-2.55379	-2.88377	-2.77926	0.0130037	NA	NA	0
ENSMUSG00000089922	0.982672	2.6578	0.924803	3.80485	1.90241	1.98485	1.18663	-0.143493	2.77723	0.0130592	NA	NA	0
ENSMUSG00000028463	1.74095	0.343512	0.652336	0.446429	0.380764	0.255899	-1.12254	-2.26497	-2.77467	0.0131292	Car9	230099	0
ENSMUSG00000094790	0.01488	0.217231	0.0716012	0.143604	0.0427445	0.0670523	1.81206	-2.65248	2.77439	0.0131368	NA	NA	0
ENSMUSG00000051373	5.87758	2.25246	5.67071	3.52501	5.38525	3.47048	-0.879485	-1.21088	-2.77223	0.0131964	Plpp7	227721	0
ENSMUSG00000107644	0.01488	0.301964	0.241312	0.175058	0.0140607	0.233112	2.57916	-3.17275	2.76387	0.0134286	NA	NA	0
ENSMUSG00000017344	3.67535	0.50709	0.696882	0.423002	0.520246	0.301212	-1.44128	-3.99696	-2.76295	0.0134543	Vtn	22370	0
ENSMUSG00000041272	0.997254	1.39041	0.150308	1.02106	0.350955	0.857012	1.52218	-2.36849	2.76193	0.013483	Tox	252838	0
ENSMUSG00000021708	1.29456	2.51058	0.833526	3.22132	0.970189	1.45367	1.17322	0.197324	2.75962	0.0135483	Rasgrf2	19418	0
ENSMUSG00000007030	0.491336	0.156053	0.615169	0.374194	0.992123	0.513893	-1.08025	-1.28304	-2.75419	0.0137024	Vwa7	27762	0
ENSMUSG00000031698	0.342239	0.376228	0.0683218	0.287858	0.0984249	0.248827	1.19096	-2.49562	2.74954	0.0138359	Mylk3	213435	0
ENSMUSG00000085327	0.163679	0.0490732	0.669553	0.184385	0.267153	0.17025	-1.38265	-3.71873	-2.74945	0.0138387	Gm16104	102634174	0
ENSMUSG00000000440	5.07406	11.3709	3.21112	6.77887	4.23227	5.0944	0.8245	3.41812	2.74847	0.0138669	Pparg	19016	0
ENSMUSG00000056486	11.1748	3.77863	6.73653	6.87128	6.87568	4.46579	-0.689327	1.19663	-2.74839	0.0138693	Chn1	108699	0
ENSMUSG00000080850	4.37976	2.47492	3.39832	2.28247	3.6541	2.20618	-0.711577	0.553084	-2.74744	0.0138967	NA	NA	0
ENSMUSG00000099517	0.131836	0.0163577	0.343795	0.0108462	0.162261	0.281305	-2.42113	-0.968412	-2.746	0.0139386	Hist1h3g	97908	0
ENSMUSG00000106247	0.01488	0.2012	0.426328	0.610641	0.0140607	0.526465	3.16682	-4.16202	2.74441	0.0139848	NA	NA	0
ENSMUSG00000090691	0.274386	0.197274	0.292144	0.0108462	0.700786	0.0130962	-3.74401	-2.21443	-2.74291	0.0140286	NA	NA	0
ENSMUSG00000033044	2.87183	0.965106	3.10181	3.41655	3.02305	1.45367	-0.782178	-3.28185	-2.74084	0.0140893	Dhrs7c	68460	0
ENSMUSG00000039860	0.30861	0.672957	0.678845	0.995898	0.59983	0.901277	0.75671	-0.735961	2.74015	0.0141095	Srrm3	58212	0
ENSMUSG00000029168	0.967197	0.245366	0.368118	0.271589	0.465409	0.273186	-1.0406	-3.26551	-2.73992	0.0141163	Dpysl5	65254	0
ENSMUSG00000021662	10.8472	13.4624	2.71921	9.64227	5.60938	6.42943	0.783684	2.0436	2.73675	0.0142097	Arhgef28	110596	0
ENSMUSG00000034463	0.818397	5.05454	1.954	4.72374	2.0388	2.50137	1.38281	-0.056124	2.73651	0.0142167	Scara3	219151	0
ENSMUSG00000024371	0.239567	0.92323	0.448737	0.679189	0.524464	1.39474	1.29487	-0.579075	2.73584	0.0142366	C2	12263	0
ENSMUSG00000022215	0.818397	0.441659	0.423595	0.31454	0.576489	0.144058	-1.11698	-4.11396	-2.7349	0.0142647	Fitm1	68680	0
ENSMUSG00000094910	1.36033	0.24602	1.27488	0.900451	1.8757	1.29992	-1.10678	-2.22819	-2.73367	0.0143012	D430019H16Rik	268595	0
ENSMUSG00000020990	0.848157	1.42312	0.970169	2.3315	0.688975	1.11317	0.917557	-1.58343	2.73253	0.0143352	Cdkl1	71091	0
ENSMUSG00000096519	1.29961	1.20327	4.23158	1.77552	2.93138	0.878752	-1.04053	0.730634	-2.72999	0.0144113	NA	NA	0
ENSMUSG00000041782	0.550558	0.21265	0.642225	0.0976158	0.295275	0.144058	-1.73981	-2.10083	-2.72316	0.0146174	Lad1	16763	0
ENSMUSG00000064023	0.342239	0.0817886	0.177637	0.0976158	0.350955	0.144058	-1.38192	-2.05114	-2.72121	0.0146769	Klk8	259277	0
ENSMUSG00000040026	52.3477	4.61157	7.1522	6.26259	7.55538	3.88877	-1.52449	0.772197	-2.72077	0.0146903	Saa3	20210	0
ENSMUSG00000026023	0.37557	0.99913	1.05926	2.19983	1.437	1.82979	0.950228	-1.21709	2.71875	0.0147521	Cdk15	271697	0
ENSMUSG00000080737	0.163977	0.0834244	0.318653	0.144471	0.241844	0.118127	-1.04155	-0.992768	-2.71503	0.0148667	NA	NA	0
ENSMUSG00000106757	0.216652	1.06325	0.178456	0.478534	0.361079	0.429816	1.28952	-0.976983	2.71416	0.0148936	NA	NA	0
ENSMUSG00000107586	0.342239	0.233588	0.41485	0.188073	0.395387	0.170512	-0.979805	-1.66045	-2.71132	0.0149818	NA	NA	0
ENSMUSG00000009185	0.669598	0.866959	0.0683218	1.35577	0.435882	0.432173	1.59886	-3.99237	2.71026	0.0150149	Ccl8	20307	0
ENSMUSG00000094697	0.631505	0.0163577	0.915785	0.402828	0.817208	0.0130962	-4.0265	-2.54095	-2.7088	0.0150605	NA	NA	0
ENSMUSG00000067189	0.533297	0.0163577	1.96384	1.54645	1.83745	0.234159	-2.61013	-0.79492	-2.70847	0.015071	NA	NA	0
ENSMUSG00000036611	10.0142	4.10579	5.97132	4.47948	5.32901	4.94485	-0.591157	1.24392	-2.70594	0.0151502	Eepd1	67484	0
ENSMUSG00000103088	4.41905	12.9861	1.27106	4.75758	2.21569	2.58204	1.20845	0.823399	2.70126	0.0152983	Pcdhgb6	93703	0
ENSMUSG00000048538	0.0895773	0.4024	0.0136644	0.163344	0.0798648	0.133581	2.13747	-2.74122	2.69745	0.0154198	NA	NA	0
ENSMUSG00000108696	0.431221	0.197601	0.723937	0.357491	0.410573	0.21661	-1.00422	-3.11912	-2.69709	0.0154312	NA	NA	0
ENSMUSG00000035095	2.31978	0.833917	1.32544	0.729515	1.44825	1.29652	-0.827031	-0.598512	-2.69556	0.0154803	Fam167a	219148	0
ENSMUSG00000038473	1.2648	0.637951	0.556959	0.356189	0.673227	0.301212	-0.943817	-0.953619	-2.68964	0.0156718	Nos1ap	70729	0
ENSMUSG00000079559	1.74095	0.965106	2.17345	1.37443	2.15129	1.58463	-0.637837	0.124952	-2.68828	0.015716	Gm684	100502940	0
ENSMUSG00000073130	0.312479	0.14722	0.505581	0.184385	0.379639	0.275019	-1.00549	-1.83758	-2.68733	0.0157471	Gm1141	382221	0
ENSMUSG00000022240	0.371999	0.801529	0.286951	0.574848	0.239032	0.764553	1.25868	0.593806	2.6863	0.0157808	Ctnnd2	18163	0
ENSMUSG00000106296	3.97295	1.48855	6.24461	5.71595	6.7632	3.44429	-0.792844	-3.07815	-2.68193	0.0159245	NA	NA	0
ENSMUSG00000110620	0.177071	0.48746	0.0136644	0.103039	0.0140607	0.300688	2.91883	-3.16052	2.68062	0.0159677	NA	NA	0
ENSMUSG00000083522	0.13392	0.0611779	0.270827	0.100436	0.187007	0.0859108	-1.21716	-2.45588	-2.68016	0.015983	NA	NA	0
ENSMUSG00000094030	1.42996	2.26325	0.92453	1.86772	1.57142	1.8421	0.632491	0.280333	2.67753	0.0160704	NA	NA	0
ENSMUSG00000078706	1.83023	4.17122	1.79167	4.704	2.15269	3.02469	1.02429	0.276148	2.67398	0.016189	NA	NA	0
ENSMUSG00000052974	0.758877	0.114504	0.505581	0.206078	0.239032	0.327404	-1.15635	-4.46973	-2.67266	0.0162333	Cyp2f2	13107	0
ENSMUSG00000063564	15.7617	4.26708	12.9948	2.11436	7.8605	16.0326	-1.18356	0.0194443	-2.66512	0.0164889	Col23a1	237759	0
ENSMUSG00000022211	0.312479	1.19411	0.560238	3.02609	1.10095	0.745957	1.28862	-2.20033	2.66193	0.0165981	Carmil3	268747	0
ENSMUSG00000086962	0.223199	1.61941	0.724211	1.50762	0.717096	0.536942	1.14508	-3.95142	2.65883	0.0167047	Gm12248	676527	0
ENSMUSG00000044770	3.20544	1.31516	2.44127	1.41955	1.81636	1.26587	-0.860939	-0.797307	-2.65619	0.0167964	Scml4	268297	0
ENSMUSG00000048399	0.252959	0.310797	0.122979	0.423002	0.154668	0.720288	1.45276	-0.517585	2.6532	0.0169006	Tprg	71338	0
ENSMUSG00000027796	3.91045	7.13295	2.08245	4.53436	2.81102	3.60485	0.778633	3.57029	2.6528	0.0169144	Smad9	55994	0
ENSMUSG00000038235	5.90734	8.39413	5.27116	11.7263	4.88581	9.28648	0.877117	1.60834	2.65233	0.0169309	F11r	16456	0
ENSMUSG00000021792	4.42768	7.07733	3.54098	8.03074	3.19178	3.78479	0.708254	0.0434246	2.64899	0.0170481	Fam213a	70564	0
ENSMUSG00000037735	0.163679	0.670667	0.0956505	1.16054	0.295275	0.225516	1.7709	-2.40374	2.64734	0.0171065	NA	NA	0
ENSMUSG00000032011	0.282719	0.343512	1.02483	0.249463	1.9865	0.196442	-1.73094	-2.70916	-2.64643	0.0171386	Thy1	21838	0
ENSMUSG00000109929	0.0627934	0.363142	0.123526	0.282001	0.12036	0.264542	1.59231	-2.129	2.64593	0.0171563	NA	NA	0
ENSMUSG00000085342	0.455029	0.0163577	0.948579	0.369421	0.452473	0.156106	-2.44346	-1.55205	-2.64365	0.0172374	NA	NA	0
ENSMUSG00000107549	0.01488	0.57252	0.177637	0.336232	0.351518	0.484558	2.15649	-2.2539	2.64359	0.0172396	NA	NA	0
ENSMUSG00000019278	1.38384	22.5566	5.69803	21.2373	7.93783	6.06195	1.82753	1.97772	2.64206	0.0172943	Dpep1	13479	0
ENSMUSG00000027188	3.64559	12.9062	0.286951	6.82226	0.492125	0.641711	2.26378	-3.53027	2.64203	0.0172953	Pamr1	210622	0
ENSMUSG00000072492	0.494907	0.0821158	0.204419	0.209765	0.248874	0.0657427	-1.42972	-2.23547	-2.64147	0.0173153	Gm10364	100151693	0
ENSMUSG00000079092	4.65683	11.4632	2.5126	10.5883	4.55792	4.89351	1.1589	4.04868	2.64082	0.0173384	Prl2c2	18811	0
ENSMUSG00000025727	0.10416	0.0490732	0.0683218	0.0325386	0.154668	0.0130962	-1.92467	-3.27066	-2.64059	0.0173468	A930017K11Rik	100034748	0
ENSMUSG00000103825	0.0514846	0.266304	0.286132	0.416494	0.1482	0.276067	1.26339	-2.13434	2.63878	0.0174118	NA	NA	0
ENSMUSG00000074622	3.44887	4.56544	0.76903	2.22521	0.640043	1.29809	0.9787	-1.7223	2.63857	0.0174193	Mafb	16658	0
ENSMUSG00000107660	0.13392	0.245366	0.0940107	0.531464	0.210911	0.248827	1.2356	-4.09524	2.63494	0.0175503	Gm6559	625167	0
ENSMUSG00000050370	3.79439	2.56816	9.07504	1.37747	4.93531	4.70152	-1.16067	1.27156	-2.63198	0.0176581	Ch25h	12642	0
ENSMUSG00000098354	0.194035	0.238168	0.0136644	0.456625	0.131608	0.293878	2.2351	-2.60883	2.63109	0.0176905	NA	NA	0
ENSMUSG00000029607	0.10416	0.278081	0.0956505	0.357925	0.295275	0.248827	1.0326	-2.16147	2.63059	0.0177085	Ankrd61	66729	0
ENSMUSG00000047786	0.24165	0.919631	0.384788	0.821491	0.910852	1.05974	1.06551	-1.19859	2.63056	0.0177096	Lix1	66643	0
ENSMUSG00000066592	0.517822	0.384734	1.10654	0.62127	0.820583	0.303569	-0.88997	-0.154541	-2.62971	0.017741	NA	NA	0
ENSMUSG00000107320	0.829706	1.60437	0.726124	1.4048	0.559897	0.972258	0.894835	0.558756	2.6297	0.0177414	NA	NA	0
ENSMUSG00000095478	0.507704	0.137078	0.213164	0.105859	0.136389	0.0369312	-1.57642	-3.01501	-2.62657	0.017856	NA	NA	0
ENSMUSG00000082609	0.176179	0.242749	0.150854	0.366818	0.0964564	0.237302	1.03447	-1.82352	2.62588	0.0178815	NA	NA	0
ENSMUSG00000073179	0.0446399	0.179935	0.0956505	0.162693	0.0421821	0.17025	1.58041	-3.49478	2.62557	0.0178931	NA	NA	0
ENSMUSG00000042190	0.877917	0.441331	1.07948	0.357925	0.970189	0.589327	-1.11511	-2.07026	-2.62272	0.0179984	Cmklr1	14747	0
ENSMUSG00000031616	0.788637	2.31953	1.54407	4.03045	1.8982	2.6318	1.15079	-2.14574	2.62061	0.0180769	Ednra	13617	0
ENSMUSG00000106090	0.0818397	0.061505	0.0890916	0.0108462	0.120641	0.0130962	-2.23573	-3.16124	-2.62017	0.0180936	NA	NA	0
ENSMUSG00000110386	4.75087	7.59653	4.32641	6.54351	3.52108	5.08681	0.598332	1.23876	2.6193	0.0181259	NA	NA	0
ENSMUSG00000060441	0.245222	0.164559	1.3913	0.307381	0.85939	0.4712	-1.20612	-1.92455	-2.61909	0.0181337	Trim5	667823	0
ENSMUSG00000031906	12.603	22.7611	4.93283	14.6083	7.67715	9.57224	0.909721	4.08032	2.61785	0.01818	Smpd3	58994	0
ENSMUSG00000022097	0.01488	0.14722	0.31428	0.292847	0.0421821	1.0084	2.58656	-2.94675	2.61688	0.0182164	Sftpc	20389	0
ENSMUSG00000040428	11.8126	5.6179	9.43168	7.30144	8.73085	5.19236	-0.723723	0.954007	-2.61364	0.0183386	Plekha4	69217	0
ENSMUSG00000021294	0.639838	0.278081	1.24346	0.22777	0.773339	0.746481	-1.23709	-1.38749	-2.60612	0.018625	Kif26a	668303	0
ENSMUSG00000051851	0.715726	1.2602	0.37249	0.825613	0.55821	0.77503	0.806017	-1.82124	2.60385	0.0187123	Cxx1c	72865	0
ENSMUSG00000072675	7.1769	3.38736	8.23059	7.78041	10.2688	4.12791	-0.791831	-2.17409	-2.60367	0.0187191	Duxbl2	100039227	0
ENSMUSG00000108801	1.50287	0.807745	2.66455	0.794592	1.61698	1.81879	-0.834227	0.448697	-2.60035	0.0188476	NA	NA	0
ENSMUSG00000042807	13.02	5.74156	7.33776	5.08687	6.48199	4.7539	-0.713368	0.564052	-2.60023	0.0188521	Hecw2	329152	0
ENSMUSG00000020486	0.610673	0.343512	0.833526	0.509988	0.886106	07:13:44.674000	-1.02074	-2.90851	-2.59818	0.0189319	36769	18952	0
ENSMUSG00000018752	4.33751	6.43906	3.42675	6.69926	2.90382	3.34397	0.585413	0.933379	2.59803	0.0189376	Tnfsfm13	619441	0
ENSMUSG00000052154	0.580318	0.343512	0.456389	0.206078	0.379639	0.248827	-0.853993	-1.63914	-2.59739	0.0189625	NA	NA	0
ENSMUSG00000085451	0.12767	0.178626	0.0409931	0.201522	0.0140607	0.194347	2.20773	-3.07011	2.59682	0.0189848	NA	NA	0
ENSMUSG00000063611	0.207724	0.498256	0.427421	0.727346	0.356579	0.754338	1.03801	-1.19876	2.59675	0.0189875	NA	NA	0
ENSMUSG00000034528	0.124396	0.155398	0.0945573	0.453588	0.0877388	0.166059	1.21536	-2.67584	2.59633	0.0190041	Hsd17b13	243168	0
ENSMUSG00000031757	0.0446399	0.0163577	0.259623	0.054231	0.154668	0.0392885	-1.88948	-3.42612	-2.59534	0.0190427	Mt4	17752	0
ENSMUSG00000107760	0.106838	0.311451	0.096197	0.27289	0.297525	0.44946	1.20238	-2.28087	2.59476	0.0190655	NA	NA	0
ENSMUSG00000024990	0.937437	1.48855	0.833526	1.09547	0.548368	1.3751	0.785432	-0.87996	2.59295	0.0191364	Rbp4	19662	0
ENSMUSG00000099112	0.0791613	0.0520176	0.185835	0.0108462	0.194881	0.0699335	-2.14068	-3.57426	-2.59269	0.0191467	NA	NA	0
ENSMUSG00000074269	0.282719	0.0817886	0.505581	0.0976158	0.295275	0.144058	-1.74979	-0.874001	-2.58665	0.0193859	Rec114	73673	0
ENSMUSG00000038725	0.312479	0.834244	0.259623	0.553156	0.154668	0.301212	1.13972	-3.87537	2.5858	0.0194197	Pkhd1l1	192190	0
ENSMUSG00000107655	1.8597	0.57252	0.94284	0.553156	0.99831	0.536942	-1.10993	-3.31787	-2.58407	0.019489	NA	NA	0
ENSMUSG00000000889	1.32432	1.1614	1.5714	1.0087	1.42013	0.51075	-0.772781	-3.49055	-2.58188	0.019577	Dbh	13166	0
ENSMUSG00000034209	1.116	0.539805	1.24346	0.878542	1.13892	0.772673	-0.687475	-0.696424	-2.57615	0.0198088	Rasl10a	75668	0
ENSMUSG00000029373	0.610078	0.21265	1.05216	0.22777	0.323396	0.405981	-1.13983	-3.18768	-2.57542	0.0198383	Pf4	56744	0
ENSMUSG00000082961	0.164275	0.0163577	0.0959238	0.0325386	0.0705847	0.0657427	-1.62464	-3.10906	-2.57411	0.0198916	NA	NA	0
ENSMUSG00000021213	0.0743998	0.0490732	1.81736	0.141001	0.885824	0.144058	-2.31604	-1.90855	-2.57105	0.0200173	Akr1c13	27384	0
ENSMUSG00000076846	0.193439	0.0490732	0.259623	0.141001	0.210911	0.0654808	-1.4563	-4.10388	-2.56943	0.0200836	NA	NA	0
ENSMUSG00000087252	0.10416	0.14722	0.0683218	0.444694	0.210911	0.405981	1.42783	-3.26075	2.56927	0.0200903	Gm14379	100270707	0
ENSMUSG00000068876	2.82154	1.62138	3.58689	2.69918	3.58914	2.36255	-0.58706	1.1605	-2.56481	0.0202749	Cgn	70737	0
ENSMUSG00000078901	4.2268	1.04035	4.02197	4.95237	5.16365	1.53277	-1.09716	1.44317	-2.5642	0.0203003	Gm14440	100503353	0
ENSMUSG00000106959	0.0446399	0.607199	0.0959238	0.195015	0.127671	0.304878	1.96522	-1.77208	2.56135	0.0204193	NA	NA	0
ENSMUSG00000082605	0.01488	0.177318	0.222456	0.136228	0.0140607	0.151915	2.06512	-2.74056	2.56064	0.0204491	NA	NA	0
ENSMUSG00000108571	0.469314	0.164559	0.671193	0.596975	0.529807	0.25747	-0.860572	-0.793098	-2.55975	0.0204866	NA	NA	0
ENSMUSG00000040372	9.24045	4.7601	4.49557	3.82871	5.24717	3.23475	-0.628166	1.60202	-2.55973	0.0204872	Gpr63	81006	0
ENSMUSG00000086849	0.13392	0.0817886	0.232294	0.0759234	0.210911	0.117865	-1.07096	-2.36746	-2.55671	0.0206145	NA	NA	0
ENSMUSG00000090451	0.670491	0.325519	1.25193	0.456842	0.680257	0.677071	-0.829284	-1.21517	-2.55613	0.0206392	NA	NA	0
ENSMUSG00000040855	0.944282	4.63513	0.94284	3.66211	1.28206	0.82532	1.19529	-2.36978	2.55612	0.0206396	Reps2	194590	0
ENSMUSG00000024798	0.610078	1.48855	0.860854	1.03733	0.913946	1.92513	0.859184	-0.71289	2.55596	0.0206463	Htr7	15566	0
ENSMUSG00000027961	4.10716	1.73915	3.35296	2.51068	2.93334	1.80753	-0.770776	-0.100905	-2.55237	0.0207988	Lrrc39	109245	0
ENSMUSG00000105008	0.134515	0.179935	0.0956505	0.253584	0.235095	0.465437	0.954724	-1.9087	2.54935	0.0209275	NA	NA	0
ENSMUSG00000063458	0.163679	0.376228	0.368664	1.03039	0.379639	0.667904	1.19209	-2.61375	2.54289	0.0212062	1700112E06Rik	76633	0
ENSMUSG00000097084	2.48495	3.22247	1.84469	3.47751	3.02277	4.54436	0.633712	1.79604	2.5425	0.021223	Foxl1	14241	0
ENSMUSG00000081640	0.224092	0.363796	0.122433	0.426689	0.128234	0.330285	1.30531	-1.52638	2.54029	0.0213195	NA	NA	0
ENSMUSG00000015090	7.96077	3.51691	12.1749	10.51	9.5191	5.14679	-0.719671	-2.54759	-2.53982	0.0213398	Ptgds	19215	0
ENSMUSG00000103175	0.142848	0.834898	0.364565	0.822793	0.65776	0.632806	1.20254	-0.727802	2.5383	0.0214063	NA	NA	0
ENSMUSG00000100280	0.380034	0.838497	0.663268	1.2382	0.779525	1.31564	0.933745	-0.0431534	2.53808	0.0214161	NA	NA	0
ENSMUSG00000102183	0.01488	0.519194	0.199773	0.298487	0.302868	0.439245	2.01245	-1.86455	2.53692	0.0214666	NA	NA	0
ENSMUSG00000071656	4.8717	8.20929	4.10231	8.27066	4.9744	5.12662	0.602288	1.08138	2.53607	0.021504	Lrrn4cl	68852	0
ENSMUSG00000042604	0.550558	2.99346	0.587567	1.50762	0.970189	0.929827	1.22085	0.292964	2.5346	0.0215686	Kcna4	16492	0
ENSMUSG00000021047	1.29456	5.90547	2.03599	5.84632	4.0073	2.84187	1.06271	-0.0484026	2.53402	0.0215944	Nova1	664883	0
ENSMUSG00000073125	0.233318	3.39096	5.4876	13.141	5.80173	7.52819	1.84064	0.587531	2.53363	0.0216117	Xlr3b	574437	0
ENSMUSG00000106664	0.990112	0.226391	0.891736	0.372675	0.336613	0.24516	-1.24044	-1.7646	-2.53345	0.0216195	NA	NA	0
ENSMUSG00000105179	0.103267	0.408943	0.151128	0.400442	0.126546	0.14432	1.19169	-2.16555	2.53185	0.0216902	NA	NA	0
ENSMUSG00000066389	0.0797565	0.088986	0.171351	0.0108462	0.137514	0.0720288	-1.68187	-3.21687	-2.53074	0.0217398	NA	NA	0
ENSMUSG00000075014	3.31257	2.61396	12.8904	6.39145	10.7961	4.56506	-0.85	2.27699	-2.52982	0.0217806	NA	NA	0
ENSMUSG00000048458	7.81703	3.04614	8.7031	7.56848	8.67911	5.09886	-0.740121	-0.214526	-2.52366	0.0220565	Fam212b	109050	0
ENSMUSG00000007122	8.34765	3.18976	5.15037	5.43394	6.03204	4.15148	-0.592193	-1.39797	-2.52096	0.0221783	Casq1	12372	0
ENSMUSG00000081783	0.0999933	0.0163577	0.139376	0.0108462	0.13892	0.0997927	-2.26133	-3.34575	-2.51927	0.0222549	NA	NA	0
ENSMUSG00000096727	0.401759	0.179935	1.13687	0.423002	1.16704	0.51075	-1.2392	-1.75468	-2.5191	0.0222627	Psmb9	16912	0
ENSMUSG00000104420	0.0743998	0.605236	0.31428	0.401309	0.182789	0.432173	1.49959	-1.76741	2.51779	0.0223223	NA	NA	0
ENSMUSG00000034177	0.0743998	0.343512	0.177637	0.488079	0.323396	0.563135	1.48589	-2.92954	2.51762	0.0223303	Rnf43	207742	0
ENSMUSG00000066620	0.244626	0.227045	0.0136644	0.208247	0.0421821	0.118127	1.79686	-3.0436	2.51685	0.0223651	NA	NA	0
ENSMUSG00000103364	0.0461278	0.100436	0.0136644	0.318011	0.137514	0.13489	1.92799	-2.62537	2.51668	0.0223728	NA	NA	0
ENSMUSG00000033419	0.193439	0.539805	0.1197	0.618233	0.324521	0.405195	1.39635	-2.2673	2.51535	0.0224339	Snap91	20616	0
ENSMUSG00000028358	3.94378	12.7427	4.82516	7.80254	5.94852	5.50196	0.736088	1.46938	2.51523	0.0224392	Zfp618	72701	0
ENSMUSG00000034898	10.3868	3.4842	5.01482	3.76363	6.53823	4.80629	-0.797551	-2.34772	-2.51397	0.0224971	Filip1	70598	0
ENSMUSG00000020017	0.0743998	0.14722	0.177637	0.726695	0.182789	0.275019	1.25945	-3.36976	2.5127	0.0225553	Hal	15109	0
ENSMUSG00000022456	0.937437	1.57852	0.970169	2.18009	1.55877	1900-01-01 09:35:58	0.598988	0.279208	2.51121	0.0226239	36403	24050	0
ENSMUSG00000030043	0.0714238	0.179281	0.0743341	0.16291	0.0435882	0.115508	1.27934	-3.55128	2.50585	0.0228724	Tacr1	21336	0
ENSMUSG00000048450	0.729118	0.637951	1.16147	0.444694	1.2514	0.641711	-0.881713	0.475104	-2.50036	0.0231301	Msx1	17701	0
ENSMUSG00000110707	0.193439	0.114504	0.0409931	0.0108462	0.0984249	0.0130962	-1.8919	-4.27718	-2.49952	0.0231694	NA	NA	0
ENSMUSG00000010797	0.282719	0.50709	0.259623	0.466386	0.0984249	0.301212	1.10058	-1.32544	2.49813	0.023235	Wnt2	22413	0
ENSMUSG00000056671	3.31436	2.4373	8.81269	4.80487	8.12596	5.35633	-0.630774	2.97377	-2.49581	0.0233454	Prelid2	77619	0
ENSMUSG00000082328	0.228556	0.251255	0.19868	0.0108462	0.0908322	0.0130962	-2.38795	-3.43423	-2.49303	0.0234779	NA	NA	0
ENSMUSG00000067235	0.229449	0.562051	0.538922	0.924964	0.359392	0.7436	1.042	-1.07377	2.49249	0.0235036	H2-Q10	15007	0
ENSMUSG00000086453	0.342239	0.245366	0.806197	0.336232	0.970189	0.51075	-0.891413	-0.42423	-2.49219	0.0235179	NA	NA	0
ENSMUSG00000040752	11.4055	1.96685	3.2901	2.89333	3.62513	2.54851	-1.04371	-2.75062	-2.49161	0.0235459	Myh6	17888	0
ENSMUSG00000041741	4.75147	10.7209	1.39732	5.02266	2.91788	2.50006	0.917656	1.45464	2.48948	0.0236479	Pde3a	54611	0
ENSMUSG00000004113	1.68233	3.32062	0.724211	3.09117	1.45331	1.27033	0.966721	-0.949468	2.48653	0.0237904	Cacna1b	12287	0
ENSMUSG00000108216	0.167846	0.80938	0.728037	1.09937	0.637231	0.685453	0.978846	-0.85192	2.48512	0.0238586	NA	NA	0
ENSMUSG00000097258	0.0502942	0.0811343	0.0486451	0.232976	0.130483	0.353334	1.5069	-2.22966	2.48378	0.0239239	NA	NA	0
ENSMUSG00000098092	0.32349	0.061505	0.155227	0.0603049	0.16901	0.128866	-1.35624	-2.82166	-2.48315	0.0239544	NA	NA	0
ENSMUSG00000047242	0.401163	1.09597	0.751539	1.89808	1.02643	1.53225	1.13272	-0.0996625	2.48295	0.0239641	Taf9b	407786	0
ENSMUSG00000056777	0.400866	0.0163577	0.0593033	0.0108462	0.0508998	0.0463604	-2.39393	-3.96241	-2.48044	0.0240867	NA	NA	0
ENSMUSG00000107436	0.0446399	0.21265	0.0956505	0.259224	0.239032	0.405719	1.4798	-3.13956	2.47867	0.0241736	NA	NA	0
ENSMUSG00000038009	0.13392	0.0163577	0.53291	0.0976158	0.295275	0.275019	-1.79697	-3.23953	-2.47853	0.0241803	Dnajc22	72778	0
ENSMUSG00000105663	0.138979	0.653655	0.728857	0.821274	0.369797	0.917516	1.22522	-0.955606	2.47789	0.0242121	NA	NA	0
ENSMUSG00000074412	0.0770781	0.379172	0.916605	1.12627	0.344768	0.83213	1.29443	-0.607642	2.4751	0.0243497	NA	NA	0
ENSMUSG00000062353	1.68501	0.310142	0.997771	0.757715	0.472158	0.347048	-1.04357	-0.15567	-2.47458	0.0243755	Gm15772	100034726	0
ENSMUSG00000099890	0.508894	1.58605	1.17377	1.28245	1.205	1.71691	0.740125	0.138102	2.47299	0.0244541	NA	NA	0
ENSMUSG00000091415	0.188678	0.419412	0.367844	0.92453	0.500561	0.648521	0.96762	-1.26574	2.4724	0.0244836	NA	NA	0
ENSMUSG00000078815	7.15726	1.84842	4.05831	2.93932	3.83857	2.50137	-0.99261	-1.95603	-2.47221	0.0244929	Cacng6	54378	0
ENSMUSG00000060438	0.499074	0.164559	1.21367	0.793291	0.472721	0.17156	-1.1709	-0.559556	-2.47128	0.0245393	NA	NA	0
ENSMUSG00000037660	0.371999	0.408943	0.0683218	0.835157	0.660853	0.720288	1.33953	-4.15229	2.46848	0.024679	Gdf7	238057	0
ENSMUSG00000016179	0.10416	0.0490732	0.450924	0.0759234	0.520246	0.222635	-1.62391	-2.08858	-2.46825	0.0246905	Camk1g	215303	0
ENSMUSG00000064281	1.18653	0.437733	2.04528	0.723875	1.11023	1.22161	-0.921708	0.257106	-2.46604	0.0248017	NA	NA	0
ENSMUSG00000038295	0.669598	0.21265	1.98133	0.987004	2.23565	1.42748	-1.05128	-2.47842	-2.46575	0.0248164	Atg9b	213948	0
ENSMUSG00000098192	0.946067	0.675901	0.656162	0.314323	0.80371	0.419863	-0.853194	-0.346936	-2.46405	0.0249019	NA	NA	0
ENSMUSG00000097080	4.54077	2.40459	8.92173	5.0899	7.53935	5.48022	-0.712975	2.8366	-2.46334	0.0249378	1700086O06Rik	73516	0
ENSMUSG00000083284	0.235698	0.0163577	0.205239	0.304344	0.351799	0.117865	-1.49609	-2.4068	-2.46308	0.0249509	NA	NA	0
ENSMUSG00000033174	1.05648	0.408943	0.53291	0.336232	0.40776	0.327404	-0.778967	-3.68566	-2.46271	0.0249695	Mgll	23945	0
ENSMUSG00000075596	0.10416	0.53457	0.108222	0.23341	0.120922	0.161345	1.25662	-2.35893	2.46253	0.0249789	B130006D01Rik	320616	0
ENSMUSG00000063804	0.13392	0.0490732	0.0992032	0.0976158	0.126546	0.0130962	-1.55749	-3.105	-2.45981	0.0251168	Lin28b	380669	0
ENSMUSG00000026315	4.08336	8.31267	5.52258	10.9651	5.59672	4.88094	0.611312	1.82444	2.45626	0.0252985	Serpinb8	20725	0
ENSMUSG00000047992	0.13392	1.19411	1.27078	1.92412	0.60461	0.982211	1.47546	-2.24531	2.45544	0.0253407	Fam69c	240479	0
ENSMUSG00000097399	0.0779709	0.257798	0.344615	0.72778	0.223003	0.395242	1.23096	-1.6749	2.45497	0.0253647	NA	NA	0
ENSMUSG00000002980	1.4136	0.441659	1.10681	0.813465	0.885824	0.69462	-0.79082	-1.05451	-2.45432	0.025398	Bcam	57278	0
ENSMUSG00000080718	0.0898749	0.0163577	0.143202	0.119959	0.221597	0.0770054	-1.33768	-3.34318	-2.45253	0.0254905	NA	NA	0
ENSMUSG00000020227	0.520798	1.78299	0.669553	1.76793	0.80146	0.825058	1.06832	-1.87321	2.45244	0.025495	Irak3	73914	0
ENSMUSG00000001027	0.907677	0.310797	0.423595	0.292847	0.548368	0.327404	-0.932066	-3.61669	-2.44954	0.025645	Scn4a	110880	0
ENSMUSG00000041607	0.223199	0.441659	0.423595	0.726695	0.379639	0.798865	0.956683	-1.50864	2.4482	0.0257148	Mbp	17196	0
ENSMUSG00000056158	0.13392	0.0490732	0.124346	0.0859019	0.240719	0.0130962	-2.02585	-3.36359	-2.44815	0.0257176	Car10	72605	0
ENSMUSG00000086688	0.698167	0.17241	0.309908	0.21367	0.361079	0.288377	-0.929089	-1.11697	-2.44812	0.0257192	NA	NA	0
ENSMUSG00000068877	0.513061	0.155071	0.268368	0.200438	0.246625	0.0843392	-1.21673	-4.15424	-2.44794	0.0257287	Selenbp2	20342	0
ENSMUSG00000031214	8.91428	11.1219	1.87858	8.27543	3.13835	4.26804	0.975177	1.15534	2.44714	0.0257705	Ophn1	94190	0
ENSMUSG00000029053	0.10416	0.0490732	0.150308	0.0939281	0.16901	0.0392885	-1.26612	-3.037	-2.4459	0.0258349	Prkcz	18762	0
ENSMUSG00000002266	0.455029	1.74831	1.28144	1.58138	1.38132	1.9969	0.905267	-0.329571	2.44585	0.0258374	Zim1	22776	0
ENSMUSG00000075027	0.10416	0.0163577	0.0956505	0.0108462	0.182789	0.0392885	-2.67868	-3.40709	-2.44539	0.0258619	4631405J19Rik	433456	0
ENSMUSG00000092097	0.357714	0.237514	0.705627	0.617149	0.696286	0.02724	-1.77962	-1.60707	-2.44474	0.0258959	NA	NA	0
ENSMUSG00000053219	0.607697	0.503818	2.77277	0.566605	1.13245	0.781055	-1.04782	0.499343	-2.44451	0.0259076	Raet1e	379043	0
ENSMUSG00000009487	9.30175	3.12433	8.19752	7.67585	8.17574	3.90422	-0.870486	-1.52958	-2.44172	0.0260544	Otog	18419	0
ENSMUSG00000068762	0.0943389	0.341876	0.122979	0.541442	0.212035	0.222373	1.36406	-2.86785	2.43861	0.0262188	Gstm6	14867	0
ENSMUSG00000040289	2.87183	2.24101	2.93784	1.35577	2.0388	1.29652	-0.725594	0.352947	-2.43799	0.0262519	Hey1	15213	0
ENSMUSG00000049115	0.907677	6.29642	0.642225	4.45779	1.16704	0.667904	1.58622	-1.65447	2.43749	0.0262787	Agtr1a	11607	0
ENSMUSG00000031845	0.461278	0.14722	0.367025	0.270287	0.20613	0.0654808	-1.2191	-3.10399	-2.43588	0.0263644	Bco1	63857	0
ENSMUSG00000010760	1.44336	0.0817886	0.259623	0.119308	0.40776	0.563135	-1.55685	-2.08787	-2.43532	0.026394	Phlda2	22113	0
ENSMUSG00000109617	0.498776	0.218212	0.344342	0.179613	0.245781	0.118913	-1.05899	-1.73481	-2.4306	0.0266473	NA	NA	0
ENSMUSG00000022014	0.10416	0.0490732	0.478252	0.141001	0.239032	0.117865	-1.27412	-2.35676	-2.43032	0.0266622	Epsti1	108670	0
ENSMUSG00000036790	0.13392	0.245366	0.205785	0.401309	0.129358	0.39498	1.16198	-2.61676	2.42969	0.0266964	Slitrk2	245450	0
ENSMUSG00000086528	0.520798	0.245366	0.560238	0.162693	0.480314	0.458365	-0.996124	-0.957822	-2.42733	0.0268238	NA	NA	0
ENSMUSG00000037126	1.91951	1.45584	4.42178	2.67901	2.91057	1.7947	-0.595585	0.775748	-2.42717	0.0268323	Psd	73728	0
ENSMUSG00000081998	0.01488	0.131843	0.0136644	0.278097	0.210911	0.275019	2.63891	-4.12933	2.42681	0.0268522	NA	NA	0
ENSMUSG00000108161	3.02063	1.06325	2.03599	1.90069	1.81383	1.45367	-0.615387	-3.12918	-2.42503	0.0269488	NA	NA	0
ENSMUSG00000073716	0.51931	1.05049	0.537282	1.50871	1.241	1.0249	0.752787	-0.67102	2.42476	0.0269636	NA	NA	0
ENSMUSG00000083649	0.268137	0.260415	0.308268	0.0338401	0.133014	0.0958638	-1.32193	-2.11188	-2.42412	0.0269983	Rasl2-9	19428	0
ENSMUSG00000041399	1.88975	0.506108	0.806197	0.596541	0.660853	0.289687	-1.15772	-3.58119	-2.42292	0.0270636	1700013G24Rik	69380	0
ENSMUSG00000106411	4.03544	10.9917	7.47877	10.0659	8.1105	8.42606	0.629819	2.92732	2.41762	0.0273548	NA	NA	0
ENSMUSG00000003283	0.580318	0.50709	0.122979	0.379617	0.126546	0.536942	1.17928	-1.69577	2.41648	0.027418	Hck	15162	0
ENSMUSG00000109149	0.223199	0.0817886	0.532363	0.162693	0.267153	0.275019	-1.01555	-4.61465	-2.41561	0.0274658	NA	NA	0
ENSMUSG00000085725	0.0743998	0.21265	0.204965	0.423652	0.12739	0.169988	1.00873	-3.47516	2.41467	0.027518	NA	NA	0
ENSMUSG00000107035	0.612161	0.211342	0.136097	0.0108462	0.0961752	0.100055	-1.81047	-2.51468	-2.41398	0.0275567	NA	NA	0
ENSMUSG00000039865	2.96111	0.703382	2.60989	2.93715	1.8982	1.11317	-0.835408	-2.73824	-2.41335	0.0275913	Slc44a3	213603	0
ENSMUSG00000104406	0.0449374	0.272193	0.177637	0.299789	0.099831	0.143272	1.27383	-2.54571	2.41129	0.0277062	NA	NA	0
ENSMUSG00000107585	0.907677	0.21265	2.28195	1.63799	1.42013	0.772673	-1.06979	-3.64302	-2.40886	0.0278424	3300002P13Rik	70230	0
ENSMUSG00000103851	0.128265	0.378191	0.408291	0.929953	0.424352	0.484034	0.996366	-1.26081	2.40784	0.0279	NA	NA	0
ENSMUSG00000027858	6.56146	3.61506	3.12914	1.83301	3.38863	3.07812	-0.606013	2.04978	-2.40589	0.0280096	Tspan2	70747	0
ENSMUSG00000078949	6.91918	3.32062	7.88433	4.7246	6.77051	5.51348	-0.685374	-1.98126	-2.40571	0.0280199	R3hdml	100043899	0
ENSMUSG00000029337	1.47312	0.343512	0.642225	0.639926	0.661978	0.275543	-1.08736	-2.64909	-2.40511	0.0280536	Fgf5	14176	0
ENSMUSG00000027386	9.38925	13.5655	2.1453	6.45349	1.87007	3.04852	0.932518	-0.183917	2.40389	0.0281228	Fbln7	70370	0
ENSMUSG00000003585	1.14576	1.1614	0.642225	1.39916	0.604892	1.0084	0.642738	0.0275124	2.40326	0.0281584	Sec14l2	67815	0
ENSMUSG00000036139	1.24218	2.66631	1.59545	3.62545	2.2663	2.94978	0.894741	0.77591	2.40065	0.0283069	Hoxc9	15427	0
ENSMUSG00000002799	3.40751	1.33839	1.79003	1.2907	1.92632	1.66321	-0.670945	0.0508713	-2.39792	0.028463	Jag2	16450	0
ENSMUSG00000024873	9.09165	5.64342	19.3711	8.0815	14.2902	14.1307	-0.646926	2.77675	-2.39592	0.0285776	Cnih2	12794	0
ENSMUSG00000058665	20.5183	28.9345	5.26078	17.8828	7.6344	8.52533	0.806882	2.43518	2.39585	0.0285815	En1	13798	0
ENSMUSG00000081751	0.386879	0.0163577	0.224915	0.310852	0.336332	0.0791008	-1.91604	-2.34827	-2.39354	0.0287147	NA	NA	0
ENSMUSG00000024757	0.118147	0.31047	0.0838991	0.185687	0.0984249	0.208753	1.18582	-2.77324	2.39252	0.0287741	Slc22a19	207151	0
ENSMUSG00000078238	1.22462	0.278408	0.168618	0.0438186	0.142294	0.0130962	-2.51513	-3.5194	-2.39245	0.0287778	NA	NA	0
ENSMUSG00000025504	0.193439	0.50709	0.204965	0.813465	0.210911	0.301212	1.3103	-2.2003	2.39136	0.0288408	Eps8l2	98845	0
ENSMUSG00000060176	0.342239	0.21265	0.31428	0.162693	0.351518	0.144058	-0.986082	-2.08576	-2.38922	0.0289653	Kif27	75050	0
ENSMUSG00000028989	0.573771	1.54155	0.238853	1.20263	0.444318	0.584612	1.38369	-2.24805	2.38906	0.0289745	Angptl7	654812	0
ENSMUSG00000020806	2.54447	2.04472	5.91666	2.85255	4.93615	3.7324	-0.588884	1.95819	-2.38901	0.0289779	Rhbdf2	217344	0
ENSMUSG00000108120	0.13392	0.50709	0.166432	0.345343	0.40776	0.536942	1.0959	-2.3833	2.3883	0.0290192	NA	NA	0
ENSMUSG00000043747	0.550558	0.14722	0.642225	0.379617	0.40776	0.301212	-0.999301	-2.96663	-2.38649	0.0291251	1520401A03Rik	320309	0
ENSMUSG00000080955	0.831194	0.626501	0.221089	0.0433848	0.198537	0.0811961	-1.43804	-1.3183	-2.38641	0.0291296	NA	NA	0
ENSMUSG00000006313	0.193439	0.376228	0.450924	0.444694	0.210911	0.589327	0.802889	-1.68296	2.38589	0.0291601	Upk1a	109637	0
ENSMUSG00000021579	0.645492	0.498256	0.734596	0.444477	0.826769	0.436626	-0.6817	-0.828019	-2.3856	0.0291769	Lrrc14b	432779	0
ENSMUSG00000107152	0.0746974	0.195311	0.155774	0.290461	0.237063	0.469104	1.09774	-2.36764	2.38484	0.0292218	NA	NA	0
ENSMUSG00000097122	0.0743998	1.32596	0.84719	1.79157	1.5613	1.23916	1.60608	-0.00402711	2.38263	0.0293519	NA	NA	0
ENSMUSG00000009628	0.431519	1.84842	0.614896	1.09547	0.970189	0.956019	0.947263	-0.701818	2.37657	0.0297113	Tex15	104271	0
ENSMUSG00000093858	0.01488	0.396184	0.135824	0.329507	0.0984249	0.131485	2.11378	-2.84293	2.3708	0.0300573	NA	NA	0
ENSMUSG00000044286	0.11398	0.36674	0.0710546	0.295233	0.271653	0.224468	1.14586	-2.64349	2.36791	0.0302319	Olfr221	258420	0
ENSMUSG00000021061	0.996957	0.57252	0.506128	0.379617	0.60461	0.248827	-0.847222	-3.36257	-2.36614	0.0303396	Sptb	20741	0
ENSMUSG00000032925	21.7694	28.6097	1.32544	11.5946	2.71372	4.12529	1.3758	-1.99774	2.36573	0.0303646	Itgbl1	223272	0
ENSMUSG00000022040	0.163679	0.343512	0.150308	0.639926	0.351518	0.615519	1.34391	-1.51291	2.36491	0.0304144	Ephx2	13850	0
ENSMUSG00000039954	0.01488	0.0817886	0.0691416	0.054231	0.0140607	0.0916731	1.58608	-3.13416	2.36174	0.0306082	Stk32a	269019	0
ENSMUSG00000006587	1.14576	0.605236	0.997498	0.596541	0.80146	0.458365	-0.822097	-2.73526	-2.36086	0.0306621	Snai3	30927	0
ENSMUSG00000079363	8.23099	4.00012	8.34209	7.30969	4.75421	3.02469	-0.604825	0.341139	-2.35942	0.0307512	Gbp4	17472	0
ENSMUSG00000018566	1.2648	0.539805	0.696882	0.271155	0.885824	0.694096	-1.00844	-1.80445	-2.35732	0.0308809	Slc2a4	20528	0
ENSMUSG00000102517	0.01488	0.23915	0.0713279	0.0993512	0.110517	0.171822	1.64607	-2.97464	2.35521	0.0310116	NA	NA	0
ENSMUSG00000046245	0.388962	0.0163577	0.826147	0.356406	0.33127	0.276067	-1.88364	-1.49131	-2.35418	0.0310753	Pilra	231805	0
ENSMUSG00000040564	0.252959	0.14722	0.888183	0.379617	0.548368	0.17025	-1.21479	-3.80367	-2.35372	0.031104	Apoc1	11812	0
ENSMUSG00000071540	0.580318	0.179935	0.259623	0.144254	0.379639	0.222635	-1.0935	-2.21693	-2.35201	0.0312105	3425401B19Rik	100504518	0
ENSMUSG00000096935	0.580318	0.341222	1.02483	0.553156	0.709503	0.458627	-0.748218	-0.37177	-2.35057	0.0313009	1700113A16Rik	76642	0
ENSMUSG00000024112	0.669598	0.21265	0.53291	0.466386	0.773339	0.379788	-0.913135	-3.77325	-2.34915	0.0313898	Cacna1h	58226	0
ENSMUSG00000060548	1.50287	0.539805	0.696882	0.336232	0.829582	0.641711	-0.972475	0.167838	-2.34756	0.03149	Tnfrsf19	29820	0
ENSMUSG00000102805	3.52447	2.99346	4.14303	1.91913	3.92997	1.40888	-0.953806	1.13958	-2.34686	0.031534	Arfip1	99889	0
ENSMUSG00000048349	0.638945	0.21265	0.642225	0.426256	0.464003	0.272138	-0.945539	-1.4119	-2.34552	0.0316188	Pou4f1	18996	0
ENSMUSG00000004626	2.1686	3.49368	2.54239	6.80946	3.46709	4.04383	0.799375	1.84348	2.34534	0.0316303	Stxbp2	20911	0
ENSMUSG00000094873	0.349679	0.0827701	0.055204	0.0219093	0.0424633	0.0130962	-1.71363	-3.62509	-2.34436	0.0316922	NA	NA	0
ENSMUSG00000095203	0.349679	0.0827701	0.055204	0.0219093	0.0424633	0.0130962	-1.71363	-3.62509	-2.34436	0.0316922	NA	NA	0
ENSMUSG00000102466	0.0711262	0.19204	0.0136644	0.141001	0.0984249	0.197228	1.93761	-2.83332	2.34095	0.0319091	NA	NA	0
ENSMUSG00000050677	0.877917	0.376228	0.915512	0.31454	0.60461	0.694096	-0.856146	-0.320693	-2.33897	0.0320353	Ccdc96	66717	0
ENSMUSG00000004939	3.58607	1.89324	5.65267	3.95105	3.50955	1.92513	-0.750712	-0.735133	-2.33539	0.0322655	Nmrk2	69564	0
ENSMUSG00000036972	1.116	0.670667	2.88318	1.47313	2.46315	1.55844	-0.768003	0.568915	-2.33222	0.0324699	Zic4	22774	0
ENSMUSG00000103472	4.87616	7.20165	0.567071	1.82954	1.24297	2.20173	1.00407	-0.321241	2.33143	0.0325212	Pcdhga7	93715	0
ENSMUSG00000097919	0.01488	0.206107	0.0136644	0.775069	0.276715	0.519655	3.5754	-2.9649	2.32872	0.0326976	Emc8-1190005i06rik	105734727	0
ENSMUSG00000030674	0.0535678	0.16783	0.0740608	0.215189	0.140888	0.223158	1.28772	-3.18593	2.32839	0.0327193	Qprt	67375	0
ENSMUSG00000104647	0.01488	0.2277	0.0970169	0.257272	0.192069	0.226563	1.83173	-2.82997	2.32653	0.0328409	NA	NA	0
ENSMUSG00000109385	0.494312	1.0361	0.699342	1.03755	0.758716	1.10008	0.716873	-0.359924	2.32603	0.0328737	NA	NA	0
ENSMUSG00000072660	0.818397	0.348092	1.10654	0.553156	0.60461	0.537204	-0.778402	-1.00789	-2.32399	0.0330075	NA	NA	0
ENSMUSG00000099703	7.41081	6.59773	1.49461	4.26581	2.75674	5.27906	0.764337	2.64817	2.32328	0.0330547	NA	NA	0
ENSMUSG00000093885	0.0746974	0.383425	0.229288	0.0947958	0.0140607	0.30095	1.76658	-2.27609	2.3217	0.0331587	NA	NA	0
ENSMUSG00000109933	1.83946	1.26314	1.68044	1.21781	1.24887	0.68912	-0.621027	0.549782	-2.31543	0.0335757	NA	NA	0
ENSMUSG00000091997	0.168739	0.507744	0.367844	0.374845	0.28037	0.587231	0.873994	-1.50872	2.3148	0.0336176	NA	NA	0
ENSMUSG00000110558	0.0743998	0.670667	0.0136644	0.162693	0.239032	0.257208	2.23642	-1.90544	2.31348	0.0337067	NA	NA	0
ENSMUSG00000100627	0.665729	1.16663	0.787887	1.47074	0.99831	1.45865	0.757726	0.454344	2.31083	0.0338849	NA	NA	0
ENSMUSG00000090231	2.30223	0.408943	0.368938	0.0629079	0.295275	0.301212	-1.74488	-3.95965	-2.30878	0.0340233	Cfb	14962	0
ENSMUSG00000110404	0.342239	0.0490732	0.396266	0.141001	0.267153	0.248827	-1.42691	-1.05354	-2.3083	0.0340559	Rnf223	100045778	0
ENSMUSG00000081113	0.19463	0.193348	0.0136644	0.359877	0.0593362	0.142748	2.04117	-2.79843	2.307	0.0341437	NA	NA	0
ENSMUSG00000097564	0.907677	1.18986	0.978641	1.66251	0.925476	1.58987	0.652839	-1.23431	2.30582	0.0342244	NA	NA	0
ENSMUSG00000025082	1.116	0.310797	0.286951	0.141001	0.182789	0.0916731	-1.31471	-3.83907	-2.30484	0.0342911	Vwa2	240675	0
ENSMUSG00000041828	0.317836	0.116467	0.705354	0.361395	0.559897	0.412005	-0.906091	-4.37871	-2.30464	0.0343044	Abca8a	217258	0
ENSMUSG00000097047	0.669598	0.278081	0.915512	0.77008	0.80146	0.458365	-0.730376	-0.728921	-2.30433	0.0343257	1110020A21Rik	68531	0
ENSMUSG00000019027	0.252959	0.278081	0.286951	0.0759234	0.267153	0.0916731	-1.16893	-4.224	-2.30347	0.0343846	Dnah1	110084	0
ENSMUSG00000104125	0.01488	0.278081	0.0136644	0.119308	0.0663665	0.0382408	2.15407	-3.22003	2.30265	0.0344408	NA	NA	0
ENSMUSG00000042429	2.69327	2.73174	3.73064	2.11501	2.68559	1.13963	-0.694378	-1.74348	-2.3021	0.0344787	Adora1	11539	0
ENSMUSG00000110260	0.0764829	0.0912761	0.0136644	0.175058	0.070866	0.344167	2.10867	-3.1538	2.30142	0.0345252	NA	NA	0
ENSMUSG00000033227	2.33615	0.670667	1.3801	0.184385	0.660853	0.720288	-1.58431	-0.820889	-2.29949	0.0346576	Wnt6	22420	0
ENSMUSG00000102759	0.581508	0.539805	0.450924	1.34189	0.604892	0.85125	0.690259	-0.54066	2.2976	0.034788	NA	NA	0
ENSMUSG00000032357	0.0446399	0.310797	0.450924	0.661618	0.210911	0.275019	1.24965	-4.55646	2.29564	0.0349241	Tinag	26944	0
ENSMUSG00000042258	1.92993	0.93239	2.28195	1.48593	2.0388	1.50606	-0.692812	0.217092	-2.2941	0.035031	Isl1	16392	0
ENSMUSG00000042641	0.0446399	0.278081	0.122979	0.160958	0.0424633	0.135414	1.53441	-2.94512	2.29345	0.0350758	Rgsl1	240816	0
ENSMUSG00000090084	0.371999	0.310797	0.150308	0.379617	0.160854	0.405981	0.827156	-4.42155	2.29292	0.0351135	Srpx	51795	0
ENSMUSG00000046410	0.380629	1.49608	0.951859	1.06618	0.693755	0.850464	0.784381	-0.586205	2.29278	0.0351231	Kcnk6	52150	0
ENSMUSG00000062257	0.0446399	1.78332	0.424961	1.03972	0.346456	0.226302	1.94676	-2.11718	2.29204	0.0351745	Opcml	330908	0
ENSMUSG00000084904	0.411282	0.179935	0.608337	0.390897	0.89876	0.432959	-0.937876	-0.947043	-2.29057	0.0352772	Gm14827	100503393	0
ENSMUSG00000007591	0.252959	0.408943	0.53291	0.813465	0.492125	0.956019	0.769086	-1.15148	2.28725	0.0355105	Tssk4	71099	0
ENSMUSG00000062515	0.758877	8.71867	5.4242	15.5786	8.45105	10.2737	1.7698	3.26406	2.28297	0.0358133	Fabp4	11770	0
ENSMUSG00000097418	0.461278	0.93239	1.24346	4.15409	1.36389	1.48353	0.994646	0.0415556	2.28152	0.0359165	Mir155hg	100653389	0
ENSMUSG00000107118	0.461278	2.50273	0.341609	0.77008	0.210911	0.432173	1.51266	-0.254023	2.28015	0.0360143	NA	NA	0
ENSMUSG00000110547	4.07889	1.96947	3.80197	2.91351	3.08576	2.15615	-0.642799	1.38306	-2.27801	0.0361675	NA	NA	0
ENSMUSG00000039196	0.616923	0.139041	0.232294	0.0867696	0.126546	0.0523846	-1.63236	-3.60136	-2.2775	0.036204	Orm1	18405	0
ENSMUSG00000102840	0.252959	0.114504	0.614896	0.249463	0.464003	0.353596	-0.916234	-0.74311	-2.27696	0.0362429	NA	NA	0
ENSMUSG00000102715	0.361285	0.935335	0.703441	1.07724	0.345331	0.44946	0.781268	-0.770362	2.27594	0.0363157	NA	NA	0
ENSMUSG00000021209	3.91343	1.29226	2.25462	2.50417	2.06692	1.53225	-0.592606	0.914348	-2.27382	0.036469	Ppp4r4	74521	0
ENSMUSG00000058447	1.29753	1.57623	0.0136644	3.47924	0.0140607	1.17551	5.03626	-2.50143	2.27211	0.0365926	NA	NA	0
ENSMUSG00000031870	0.01488	0.343512	0.150308	0.271155	0.295275	0.17025	1.48643	-4.80751	2.27189	0.0366083	Pgr	18667	0
ENSMUSG00000108852	0.01488	0.25289	0.243499	0.628429	0.0140607	0.734956	3.72962	-1.46466	2.27103	0.0366705	NA	NA	0
ENSMUSG00000036528	1.47312	3.67264	1.13414	5.80272	2.65747	2.55375	1.22566	0.605225	2.26814	0.0368813	Ppfibp2	19024	0
ENSMUSG00000059326	1.4136	2.58387	3.58935	10.4809	3.64763	4.0729	0.896622	-0.141634	2.26782	0.0369042	Csf2ra	12982	0
ENSMUSG00000090381	2.42603	0.343512	1.54161	1.52498	1.54415	1.20249	-0.998707	1.29302	-2.26611	0.0370299	NA	NA	0
ENSMUSG00000031451	37.6609	45.1951	4.35893	27.5183	5.80707	7.24243	1.08925	3.37778	2.26597	0.0370399	Gas6	14456	0
ENSMUSG00000097091	0.01488	0.114504	0.148668	0.437319	0.232002	0.267162	1.58299	-2.95829	2.26505	0.0371073	4930526L06Rik	75138	0
ENSMUSG00000068697	0.998147	0.441659	0.58784	0.31454	0.239032	0.144058	-0.942362	-3.49119	-2.26297	0.0372606	Myoz1	59011	0
ENSMUSG00000049515	0.461278	0.408943	0.423595	0.127117	0.40776	0.144058	-1.19041	-3.4103	-2.26284	0.03727	Espnl	227357	0
ENSMUSG00000044576	2.66351	3.58234	1.48941	2.62912	1.05455	1.97752	0.716131	0.0658558	2.26151	0.0373678	Garem2	242915	0
ENSMUSG00000029671	0.282719	0.179935	0.0409931	0.748388	0.182789	0.248827	1.40854	-4.47802	2.26138	0.0373777	Wnt16	93735	0
ENSMUSG00000109249	0.23302	0.798584	0.869873	1.49764	0.810178	0.907301	0.909796	-0.40005	2.2596	0.0375092	NA	NA	0
ENSMUSG00000100707	0.10416	0.213305	0.0409931	0.835157	0.210911	0.144058	1.6675	-2.91352	2.25905	0.0375504	NA	NA	0
ENSMUSG00000096948	0.489848	0.14722	0.613803	0.791989	0.592799	0.144058	-1.06236	-1.72921	-2.25819	0.0376141	NA	NA	0
ENSMUSG00000090157	2.28883	0.605236	5.42092	3.57686	4.49071	2.65852	-1.02911	-2.5409	-2.25795	0.0376318	NA	NA	0
ENSMUSG00000031258	0.193737	0.350382	0.180096	0.427991	0.244094	0.287853	0.785157	-2.31831	2.25611	0.037769	Xkrx	331524	0
ENSMUSG00000032322	3.25871	1.5867	3.87412	2.78747	3.31101	2.57994	-0.609788	0.786146	-2.2555	0.0378147	Pstpip1	19200	0
ENSMUSG00000107050	0.288671	0.766523	0.541928	0.797196	0.535994	0.68912	0.7653	-0.652585	2.25331	0.0379782	NA	NA	0
ENSMUSG00000105342	0.371999	0.245366	0.31428	0.227119	0.267153	0.144058	-0.655424	-4.64104	-2.25283	0.0380148	NA	NA	0
ENSMUSG00000107233	0.0446399	0.207416	0.0817128	0.210416	0.1018	0.200633	1.50351	-3.41963	2.25281	0.0380159	NA	NA	0
ENSMUSG00000105761	0.0446399	0.14722	0.0409931	0.206295	0.0149043	0.0398123	1.84041	-3.24544	2.25084	0.038164	NA	NA	0
ENSMUSG00000104433	0.0833277	0.413196	0.141016	0.365517	0.337738	0.458103	1.35233	-1.73679	2.25008	0.0382214	NA	NA	0
ENSMUSG00000106568	0.813933	0.434788	0.781874	0.158571	0.373734	0.343381	-1.16069	-1.13584	-2.24978	0.0382441	NA	NA	0
ENSMUSG00000018339	0.13392	1.75028	0.505581	1.42085	0.239032	0.301212	1.81741	-1.93269	2.24731	0.0384312	Gpx3	14778	0
ENSMUSG00000082769	0.535976	0.278081	1.21886	1.13278	0.947129	0.241231	-0.964483	-0.284854	-2.24564	0.038558	NA	NA	0
ENSMUSG00000031285	1.89273	0.36903	1.07429	0.727346	0.940099	0.984831	-0.913063	-3.16302	-2.2436	0.0387134	Dcx	13193	0
ENSMUSG00000070527	1.44336	0.670667	2.91051	2.50547	2.63694	1.65588	-0.623936	1.0432	-2.24291	0.0387657	Mkrn3	22652	0
ENSMUSG00000110588	0.51931	0.308834	1.02483	0.206078	0.380201	0.353596	-1.08554	-3.97456	-2.24273	0.0387798	NA	NA	0
ENSMUSG00000021464	13.6152	16.6034	4.79619	11.3343	6.90437	8.84147	0.629614	2.5672	2.24165	0.0388623	Ror2	26564	0
ENSMUSG00000053522	0.401759	0.14722	0.560238	0.271155	0.379639	0.327404	-0.878198	-2.79736	-2.2412	0.0388968	Lgals7	16858	0
ENSMUSG00000074652	2.69327	0.899675	5.78002	4.09357	4.26039	2.7371	-0.851672	0.340956	-2.23991	0.0389957	Myh7b	668940	0
ENSMUSG00000097926	0.491038	0.310797	1.29811	0.423002	1.05455	0.903635	-0.830499	-2.1748	-2.23916	0.0390535	NA	NA	0
ENSMUSG00000109508	0.13392	0.0817886	0.150308	0.0759234	0.154668	0.0657427	-0.977372	-2.99144	-2.23885	0.0390775	NA	NA	0
ENSMUSG00000036356	18.8529	29.4334	5.99865	17.4704	8.78794	8.59841	0.715031	2.34845	2.23671	0.0392423	Csgalnact1	234356	0
ENSMUSG00000107813	0.0743998	0.245366	0.0136644	0.0325386	0.0140607	0.17025	2.13441	-3.51948	2.23671	0.0392424	NA	NA	0
ENSMUSG00000101585	0.0866013	0.20349	0.146482	0.469207	0.213723	0.30776	1.1718	-2.28419	2.23418	0.0394391	1600010M07Rik	69781	0
ENSMUSG00000027894	12.0441	15.7852	2.11797	7.60318	4.00702	4.93725	0.839013	3.374	2.23389	0.0394615	Slc6a17	229706	0
ENSMUSG00000078144	0.163679	0.278081	0.0956505	1.0087	0.295275	0.327404	1.49229	-3.72381	2.23325	0.0395106	Capns2	69543	0
ENSMUSG00000087168	0.519905	0.798257	0.517606	1.36076	0.924632	0.979592	0.719115	-0.519317	2.23018	0.0397504	NA	NA	0
ENSMUSG00000108322	3.34799	2.33915	6.18995	5.0001	6.90409	3.36571	-0.600922	-2.74136	-2.22933	0.0398171	5430431A17Rik	71368	0
ENSMUSG00000022382	0.223199	0.114504	0.450924	0.0325386	0.182789	0.144058	-1.77049	-3.90977	-2.22889	0.0398519	Wnt7b	22422	0
ENSMUSG00000106962	0.502645	1.73326	0.960057	1.4484	1.05708	1.28552	0.867977	0.0260216	2.22819	0.0399065	NA	NA	0
ENSMUSG00000036855	3.10991	1.03021	2.06496	1.73127	1.77868	1.07781	-0.834552	-2.07084	-2.22768	0.0399464	Gjd4	225152	0
ENSMUSG00000030380	1.2392	0.864669	3.10563	2.06403	3.23959	1.89894	-0.606119	0.917772	-2.22717	0.0399869	Mzf1	109889	0
ENSMUSG00000103739	0.13392	0.540786	0.0683218	0.22777	0.0989874	0.144058	1.40533	-2.32351	2.22639	0.0400478	NA	NA	0
ENSMUSG00000045102	0.311586	0.278736	0.746074	0.470725	0.66479	0.222635	-0.790415	-1.96842	-2.22433	0.0402106	Poln	272158	0
ENSMUSG00000038721	7.60276	7.9335	5.26078	13.3762	5.39144	9.10497	0.744877	2.03983	2.22417	0.0402236	Hoxb7	15415	0
ENSMUSG00000079407	0.01488	0.319303	0.313187	0.414108	0.237626	0.318498	1.72091	-1.84286	2.22332	0.0402909	1700110I01Rik	73549	0
ENSMUSG00000029832	0.342239	0.245366	0.0683218	0.292847	0.0140607	0.196442	1.84636	-4.11804	2.22304	0.0403124	Nfe2l3	18025	0
ENSMUSG00000104675	0.371999	0.21265	0.505581	0.249463	0.492125	0.275019	-0.894188	-1.6381	-2.22294	0.0403205	NA	NA	0
ENSMUSG00000031896	0.312479	0.114504	0.778868	0.661618	0.660853	0.248827	-0.966555	-0.995724	-2.22104	0.0404719	Ctrl	109660	0
ENSMUSG00000053897	2.21711	2.53447	0.778868	2.59224	1.47637	1.74179	0.73753	-0.191899	2.2202	0.0405387	Slc39a8	67547	0
ENSMUSG00000092300	0.550558	0.310797	1.07948	0.618233	1.08267	0.720288	-0.721844	-0.951383	-2.21998	0.0405561	Cdk3-ps	69681	0
ENSMUSG00000042793	0.403842	3.62356	1.84551	4.19574	3.80173	5.18267	1.59043	2.59608	2.2145	0.0409947	Lgr6	329252	0
ENSMUSG00000024076	0.252959	0.376228	0.0956505	0.22777	0.0140607	0.144058	1.72657	-3.48081	2.21247	0.0411585	Vit	74199	0
ENSMUSG00000109803	0.193439	0.637624	0.45065	0.41888	0.179696	0.353858	0.832505	-2.00344	2.21183	0.0412105	NA	NA	0
ENSMUSG00000098102	0.101779	0.107961	0.0136644	0.136445	0.0475252	0.0982211	1.51935	-3.24789	2.21083	0.0412914	NA	NA	0
ENSMUSG00000072568	1.17552	1.35246	3.53907	0.742314	4.82282	1.29652	-1.36141	0.352292	-2.21033	0.0413319	Fam84b	399603	0
ENSMUSG00000107304	0.0502942	0.33337	0.124072	0.332761	0.371203	0.507083	1.50776	-2.03187	2.20966	0.0413863	NA	NA	0
ENSMUSG00000001508	16.2638	8.55509	10.5221	8.44897	9.57534	6.01113	-0.631735	-1.0777	-2.20871	0.0414635	Sgca	20391	0
ENSMUSG00000090098	0.01488	0.0163577	0.0136644	0.533633	0.0140607	0.120223	2.95209	-4.1564	2.20854	0.0414773	Alms1-ps2	623273	0
ENSMUSG00000097331	0.10416	0.478954	0.595219	1.12974	0.661978	0.777126	1.12094	-1.91321	2.20807	0.0415155	F420014N23Rik	100038591	0
ENSMUSG00000090305	0.294921	0.0781899	0.230108	0.177661	0.261529	0.130962	-1.04831	-1.92776	-2.20783	0.0415351	NA	NA	0
ENSMUSG00000107712	0.0752925	0.230971	0.0412663	0.226686	0.112767	0.121794	1.3956	-2.94432	2.20743	0.041568	NA	NA	0
ENSMUSG00000056032	0.01488	0.274155	0.304715	0.202607	0.165354	0.359097	1.52526	-2.25681	2.20722	0.0415849	NA	NA	0
ENSMUSG00000027694	0.623768	0.0163577	0.506128	0.0108462	0.413947	0.0447888	-4.57169	-2.51917	-2.20566	0.0417125	NA	NA	0
ENSMUSG00000062309	0.252959	1.25954	2.52791	3.30809	2.09505	3.4181	1.14473	-1.50003	2.20549	0.0417264	Rpp25	102614	0
ENSMUSG00000043487	0.263375	0.360524	0.37167	0.933858	0.303711	0.476962	0.846095	-2.31026	2.20254	0.0419683	Acot6	217700	0
ENSMUSG00000104498	7.69055	0.054962	10.0971	11.4633	10.7784	10.0141	-2.12697	2.68824	-2.20088	0.0421048	NA	NA	0
ENSMUSG00000022488	0.788637	0.0817886	0.396266	0.31454	0.323396	0.117865	-1.59767	-2.34529	-2.20042	0.0421431	Nckap1l	105855	0
ENSMUSG00000097694	0.045235	0.218212	0.0691416	0.21085	0.0759278	0.176274	1.69038	-3.21522	2.19974	0.0421995	NA	NA	0
ENSMUSG00000019768	1.4136	3.9095	1.59873	2.18377	1.82114	2.52913	0.776672	0.0394894	2.19792	0.0423499	Esr1	13982	0
ENSMUSG00000103793	1.40526	5.46675	0.997224	1.77921	1.42154	1.64226	0.967439	-0.455493	2.19703	0.0424238	Pcdhga6	93714	0
ENSMUSG00000094595	0.591627	0.580372	1.11966	0.766175	1.32339	0.568635	-0.595576	1.19919	-2.19684	0.0424399	Fsbp	100503583	0
ENSMUSG00000047344	19.4779	26.3523	1.98133	5.57147	2.99493	6.06352	0.954354	1.75652	2.19661	0.0424589	Lancl3	236285	0
ENSMUSG00000061242	0.130051	0.322902	0.0136644	0.165513	0.0140607	0.292306	3.08237	-2.53788	2.19393	0.0426819	NA	NA	0
ENSMUSG00000107083	0.10416	0.670667	0.0136644	0.206078	0.154668	0.0916731	1.92051	-2.40405	2.1919	0.0428524	NA	NA	0
ENSMUSG00000060128	0.01488	0.17241	0.0136644	0.0412156	0.0542743	0.0811961	1.84785	-3.38398	2.188	0.0431806	NA	NA	0
ENSMUSG00000057762	0.01488	0.211996	0.0136644	0.262912	0.160011	0.13751	2.61595	-4.19797	2.18537	0.0434033	NA	NA	0
ENSMUSG00000096914	0.310991	0.77143	0.602051	0.567039	0.44235	0.762982	0.648436	-0.681345	2.18148	0.0437344	Galntl6	270049	0
ENSMUSG00000097391	7.3379	10.2563	7.11038	21.6746	8.75982	9.70425	0.765531	1.85355	2.18043	0.0438244	Mirg	100040724	0
ENSMUSG00000105550	0.758877	0.343512	1.16147	0.900234	1.1108	0.667904	-0.710097	-3.88757	-2.17904	0.0439435	NA	NA	0
ENSMUSG00000024842	0.0446399	0.0490732	0.0409931	0.249463	0.0984249	0.222635	1.36587	-3.18256	2.17769	0.0440593	Cabp4	73660	0
ENSMUSG00000098843	0.223199	0.0490732	0.53291	0.141001	0.576489	0.589327	-1.32398	-1.55505	-2.17718	0.0441029	NA	NA	0
ENSMUSG00000085049	0.223199	0.343512	0.0683218	0.943619	0.154668	0.145105	1.49898	-4.1433	2.17673	0.0441418	NA	NA	0
ENSMUSG00000082190	1.14457	0.789424	0.226828	0.0108462	0.392575	0.371145	-1.82126	-1.13693	-2.1764	0.04417	NA	NA	0
ENSMUSG00000090936	0.193439	0.14722	0.642225	0.23341	0.37992	0.22342	-0.869067	-1.73291	-2.17583	0.0442199	NA	NA	0
ENSMUSG00000024039	1.2648	0.605236	0.860854	0.444694	0.717096	0.51075	-0.843436	-1.83148	-2.1736	0.0444125	Cbs	12411	0
ENSMUSG00000025491	0.972256	0.490732	1.65831	0.838628	1.30174	0.913326	-0.811262	-0.908717	-2.17143	0.0446007	Ifitm1	68713	0
ENSMUSG00000082465	0.884762	1.14308	2.82032	2.19158	1.41141	0.0130962	-2.23955	0.321673	-2.17112	0.0446275	NA	NA	0
ENSMUSG00000079356	0.252662	0.329117	0.210704	0.532765	0.408885	0.490058	0.68327	-0.867558	2.17087	0.04465	NA	NA	0
ENSMUSG00000104093	0.13392	0.179935	0.150308	0.184385	0.0703035	0.248827	0.847592	-2.85861	2.17069	0.0446656	A330015K06Rik	102637797	0
ENSMUSG00000103094	0.0446399	0.464559	0.0136644	0.19111	0.140607	0.161607	2.43517	-2.71151	2.17046	0.044685	NA	NA	0
ENSMUSG00000108780	0.01488	0.50709	0.204692	0.146207	0.0140607	0.0914111	2.35161	-3.24723	2.1703	0.0446989	NA	NA	0
ENSMUSG00000104950	0.583294	1.03577	0.512413	0.967264	0.382451	0.616043	0.808882	-0.779938	2.16941	0.0447773	NA	NA	0
ENSMUSG00000110533	0.155644	0.12988	0.171624	0.108896	0.273903	0.0437411	-1.20636	-2.87561	-2.16869	0.0448395	NA	NA	0
ENSMUSG00000024134	3.10783	1.29226	1.10681	0.434499	1.05455	1.11317	-0.869719	1.60696	-2.1678	0.0449175	Six2	20472	0
ENSMUSG00000000049	0.282719	0.343512	0.0409931	0.206078	0.154668	0.248827	1.10153	-2.89428	2.16708	0.0449811	Apoh	11818	0
ENSMUSG00000093671	2.63316	2.75759	1.54817	0.339052	1.32677	0.520441	-1.23428	1.36829	-2.16652	0.0450296	NA	NA	0
ENSMUSG00000064856	0.0425567	0.228681	0.0136644	0.12625	0.0584925	0.227349	2.51671	-3.41646	2.16644	0.0450367	NA	NA	0
ENSMUSG00000094050	0.0425567	0.228681	0.0136644	0.12625	0.0584925	0.227349	2.51671	-3.41646	2.16644	0.0450367	NA	NA	0
ENSMUSG00000110315	3.68041	2.96435	3.26113	0.930821	2.95781	2.4076	-0.843057	2.13425	-2.16528	0.0451392	NA	NA	0
ENSMUSG00000107782	0.168143	0.218212	0.0511047	0.10434	0.0140607	0.179155	1.67929	-3.85078	2.16371	0.0452771	NA	NA	0
ENSMUSG00000001763	8.68662	5.11343	3.62215	3.34085	4.31242	1.99088	-0.675499	1.08918	-2.16272	0.0453645	Tspan33	232670	0
ENSMUSG00000063902	0.481218	0.141331	0.12052	0.0108462	0.224409	0.309331	-1.67161	-2.58445	-2.16178	0.0454481	NA	NA	0
ENSMUSG00000026676	2.54447	3.45148	0.505581	3.2864	0.688975	0.825058	1.15036	-2.48856	2.16166	0.0454582	Ccdc3	74186	0
ENSMUSG00000025610	4.5979	2.012	4.76886	4.02394	4.65409	3.52287	-0.589341	0.305738	-2.16085	0.0455302	Map3k7cl	224419	0
ENSMUSG00000031216	0.193439	0.768813	0.423595	1.02366	0.797523	1.27033	1.30467	-0.644266	2.15902	0.0456932	Stard8	236920	0
ENSMUSG00000108671	0.0446399	0.153435	0.331224	0.677237	0.162823	0.332904	1.31398	-2.45513	2.15799	0.0457844	NA	NA	0
ENSMUSG00000086427	8.63364	6.03927	34.831	14.8641	28.0514	19.1853	-0.746104	4.55153	-2.15559	0.0459988	Hoxa11os	15397	0
[truncated: 54 more rows]
